# Supplementary material for: Exotic alleles contribute to heat tolerance in wheat under field conditions
Source: Commun Biol. 2023 Jan 9;6:21. doi: 10.1038/s42003-022-04325-5 (PMC9829678; doi:10.1038/s42003-022-04325-5)
Supplement: Supplementary file 4 — Supplementary Data 1 [file 42003_2022_4325_MOESM4_ESM.xlsx]

## Sheet: Sheet 1
Data S1. Metadata of HIBAP I lines used in this study
Ent	Cross Name	GID	Selection History	Pedigree	Group
2	C80.1/3*QT4118//KAUZ/RAYON/3/2*TRCH/7/CMH79A.955/4/AGA/3/4*SN64/CNO67//INIA66/5/NAC/6/RIALTO	6922442	PTSS07GHB00024S-0Y-099B-099Y-099B-7Y-0B	C80.1/3*QT4118//KAUZ/RAYON F 89/3/2*TARACHI F 2000/7/CMH79A.955/4/AGATHA/3/4*SONORA 64/CIANO F 67//INIA F 66/5/NACOZARI F 76/6/RIALTO	Introgression T. ponticum
3	SIETE CERROS T66	775	II8156-1M-2R-4M-0Y	PENJAMO T 62/GABO 55	Elite
4	PAVON F 76	2465	CM8399-D-4M-3Y-1M-1Y-1M-0Y-0MEX	VICAM S 71//CIANO F 67/SIETE CERROS T66/3/KALYANSONA/BLUEBIRD	Elite
5	SERI M 82	3895	CM33027-F-15M-500Y-0M-87B-0Y-0MEX	KAVKAZ/BUHO//KALYANSONA/BLUEBIRD	Elite
6	BACANORA T 88	16122	CM67458-4Y-1M-3Y-1M-5Y-0B-0MEX	JUPATECO F 73/BLUEJAY//URES T 81	Introgression S.cereale
7	ATTILA	41948	CM85836-50Y-0M-0Y-3M-0Y	NORD DEPREZ/VG9144//KALYANSONA/BLUEBIRD/3/YACO/4/VEERY #5	Elite
8	BAVIACORA M 92	447647	CM92066-J-0Y-0M-0Y-4M-0Y-0MEX	BOBWHITE/NACOZARI F 76//VEERY/3/BLUEJAY/COCORAQUE F 75	Elite
9	SERI/RAYON	371007	CRG2753.1-0B-099Y-099M-28Y-0B	SERI M 82/RAYON F 89	Elite
10	BRBT1*2/KIRITATI	5397958	CGSS01B00072T-099Y-099M-099M-099Y-099M-30Y-0B	BARBET1*2/KIRITATI	Elite
11	PFAU/WEAVER*2//TRANSFER#12,P88.272.2	5397748	CGSS01B00090T-099Y-099B-099B-099Y-099M-54Y-0B	PFAU/WEAVER*2//TRANSFER#12,P88.272.2	Elite
12	KRICHAUFF	2447427		WARIQUAM//KLOKA/PITIC S62/3/WARIMEK/HALBERD/4/3AG3/AROONA	Elite
13	BECARD	5398160	CGSS01B00063T-099Y-099M-099M-099Y-099M-9Y-0B	WEEBILL1*2/KIRITATI	Elite
14	SAUAL/WHEAR//SAUAL	6178783	CMSS06Y01284T-099TOPM-099Y-099ZTM-099Y-099M-6WGY-0B	SAUAL/WHEATEAR//SAUAL	Elite
15	WBLL1*2/4/BABAX/LR42//BABAX/3/BABAX/LR42//BABAX	6179253	CMSS06Y00885T-099TOPM-099Y-099ZTM-099NJ-099NJ-24WGY-0B	WEEBILL1*2/4/BABAX/LR 42//BABAX/3/BABAX/LR 42//BABAX	Elite
16	KFA/3/PFAU/WEAVER//BRAMBLING/4/PFAU/WEAVER*2//BRAMBLING	6179559	CMSS06B01006T-099TOPY-099ZTM-099Y-099M-1RGY-0B	KENYA FAHARI/3/PFAU/WEAVER//BRAMBLING/4/PFAU/WEAVER*2//BRAMBLING	Introgression S.cereale
17	KINGBIRD #1//INQALAB 91*2/TUKURU	6177599	CMSS06B00485S-0Y-099ZTM-099NJ-099NJ-6WGY-0B	KINGBIRD #1//INQALAB 91*2/TUKURU	Elite
18	UP2338*2/4/SNI/TRAP#1/3/KAUZ*2/TRAP//KAUZ/5/MILAN/KAUZ//CHIL/CHUM18/6/UP2338*2/4/SNI/TRAP#1/3/KAUZ*2/TRAP//KAUZ	6176178	CMSS06Y00859T-099TOPM-099Y-099ZTM-099Y-099M-35WGY-0B	UP 2338*2/SHAMA/3/MILAN/KAUZ//CHILERO/CHUAN MAI 18/4/UP 2338*2/SHAMA	Elite
19	CMH79A.955/4/AGA/3/4*SN64/CNO67//INIA66/5/NAC/6/RIALTO	6171893	PTSW02B00139S-65DHB-0GHB-0Y-0Y-0Y-099Y	CMH79A.955/4/AGATHA/3/4*SONORA 64/CIANO F 67//INIA F 66/5/NACOZARI F 76/6/RIALTO	Introgression S.cereale
20	C80.1/3*QT4118//KAUZ/RAYON/3/2*TRCH/7/CMH79A.955/4/AGA/3/4*SN64/CNO67//INIA66/5/NAC/6/RIALTO	6489912	PTSS07GHB00024S-0Y-099B-099Y-099B-7Y	C80.1/3*QT4118//KAUZ/RAYON F 89/3/2*TARACHI F 2000/7/CMH79A.955/4/AGATHA/3/4*SONORA 64/CIANO F 67//INIA F 66/5/NACOZARI F 76/6/RIALTO	Introgression S.cereale
21	SOKOLL//PUB94.15.1.12/WBLL1	7129731	PTSS09GHB00044S-0SHB-099Y-099B-15Y-0Y	SOKOLL//PUB94.15.1.12/WEEBILL1	Synthetic derived+Landrace
22	BCN/WBLL1//PUB94.15.1.12/WBLL1	7129702	PTSS09GHB00024S-0SHB-099Y-099B-16Y-0Y	BACANORA T 88/WEEBILL1//PUB94.15.1.12/WEEBILL1	Mexican Landrace derived
23	WBLL1*2/4/SNI/TRAP#1/3/KAUZ*2/TRAP//KAUZ/5/KACHU #1	5995532	CMSS05B00519S-099Y-099M-099Y-099ZTM-2WGY-0B	WEEBILL1*2/SHAMA//KACHU #1	Elite
24	KRL 210	7025948		PBW 65/PASTOR//PASTOR	Elite
25	TECUE #1/2*WAXWING	6178005	CMSS06B00950T-099TOPY-099ZTM-099Y-099M-16WGY-0B	TECUE #1/2*WAXWING	Elite
26	CHEWINK #1	5551750	CGSS03B00074T-099Y-099M-099Y-099M-7WGY-0B	WHEATEAR/TUKURU//WHEATEAR	Introgression T. ponticum
27	PASTOR//HXL7573/2*BAU/3/WBLL1	6676541	PTSS02Y00023S-099B-099Y-099B-099Y-173B-0Y	PASTOR//HXL7573/2*BAGULA/3/WEEBILL1	Elite
28	CHEN/AE.SQ//WEAVER/3/SSERI1	4760307	CMSS98Y00278S-020Y-030M-020Y-040M-8Y-2M-0Y	CHEN/AE.SQUARROSA//WEAVER/3/SUPER SERI #1	Synthetic derived
29	SOKOLL/3/PASTOR//HXL7573/2*BAU/4/WBLL4//OAX93.24.35/WBLL1	6692326	PTSA08M00051S-050ZTM-050Y-19ZTM-010Y-0B	SOKOLL/3/PASTOR//HXL7573/2*BAGULA/4/WEEBILL4//OAX93.24.35/WEEBILL1	Synthetic derived+Landrace
30	SOKOLL/3/PASTOR//HXL7573/2*BAU/4/PARUS/PASTOR	6692299	PTSA08M00046S-050ZTM-050Y-61ZTM-010Y-0B	SOKOLL/3/PASTOR//HXL7573/2*BAGULA/4/PARUS/PASTOR	Synthetic derived
31	SOKOLL/3/PASTOR//HXL7573/2*BAU/4/SOKOLL/WBLL1	6692342	PTSA08M00053S-050ZTM-050Y-100ZTM-010Y-0B	SOKOLL/3/PASTOR//HXL7573/2*BAGULA/4/SOKOLL/WEEBILL1	Synthetic derived
32	PAVLOVKA/V15.89C//NAVJ07/3/ROLF07	6692410	PTSA08M00021T-050Y-050ZTM-050Y-26ZTM-010Y-0B	PAVLOVKA/V15.89C//NAVOJOA M2007/3/ROELFS F2007	Elite
33	SOKOLL/3/PASTOR//HXL7573/2*BAU/4/ATTILA/PASTOR	6692292	PTSA08M00044S-050ZTM-050Y-51ZTM-010Y-0B	SOKOLL/3/PASTOR//HXL7573/2*BAGULA/4/NAVOJOA M2007	Synthetic derived
34	WBLL4//OAX93.24.35/WBLL1/5/CROC_1/AE.SQUARROSA (205)//BORL95/3/PRL/SARA//TSI/VEE#5/4/FRET2	6692366	PTSA08M00071S-050ZTM-050Y-16ZTM-010Y-0B	WEEBILL4//OAX93.24.35/WEEBILL1/5/CROC_1/AE.SQUARROSA (205)//BORLAUG M 95/3/PARULA/ICTA SARA 82//TESIA F 79/VEERY #5/4/FRET2	Synthetic derived+Landrace
35	SOKOLL/WBLL1	5429336	PTSS02Y00021S-099B-099Y-030ZTM-040SY-040M-5Y-0M-0SY	SOKOLL/WEEBILL1	Synthetic derived
36	CROC_1/AE.SQUARROSA (205)//BORL95/3/PRL/SARA//TSI/VEE#5/4/FRET2	5865657	CMSA00Y00817T-040M-0P0Y-040M-040SY-030M-2ZTM-0ZTY-0M-0SY-0Y-0Y	CROC_1/AE.SQUARROSA (205)//BORLAUG M 95/3/PARULA/ICTA SARA 82//TESIA F 79/VEERY #5/4/FRET2	Synthetic derived
37	MEX94.2.19//SOKOLL/WBLL1	6056158	PTSS02B00096T-0TOPY-0B-0Y-0B-33Y-0M-0SY-0B-0Y	MEX94.2.19//SOKOLL/WEEBILL1	Synthetic derived+Landrace
38	1447/PASTOR//KRICHAUFF	5638668	CMSA00Y00307T-040M-0P0Y-040M-040SY-030M-11ZTY-0M-0SY-0Y	1447/PASTOR//KRICHAUFF	Elite
39	C80.1/3*QT4118//KAUZ/RAYON/3/2*TRCH	6056057	CGSS00Y00180T-099B-5Y-0B-29Y-0B-0Y-0Y	C80.1/3*QT4118//KAUZ/RAYON F 89/3/2*TARACHI F 2000	Introgression T. ponticum
40	WBLL1*2/KURUKU	6056049	CGSS00B00162T-099TOPY-099M-099Y-099M-6CEL-0B-0B-0Y-0Y	WEEBILL1*2/KURUKU	Elite
41	SERI/BAV92	5525545	CMSS96Y04051S-0Y-1B-46TLA-0B-0Y-23B-0Y-0Y-0Y	SERI M 82/BAVIACORA M 92	Elite
42	C80.1/3*QT4118//KAUZ/RAYON/3/2*TRCH	6038048	CGSS00Y00180T-099B-5Y-0B-33Y-0B-0Y	C80.1/3*QT4118//KAUZ/RAYON F 89/3/2*TARACHI F 2000	Introgression T. ponticum
43	WHEAR/KUKUNA/3/C80.1/3*BATAVIA//2*WBLL1	5551830	CGSS03B00080T-099Y-099M-099Y-099M-33WGY-0B	WHEATEAR/KUKUNA/3/C80.1/3*BATAVIA//2*WEEBILL1	Elite
44	MUTUS*2/AKURI	6341870	CMSS07Y01083T-099TOPM-099Y-099M-099Y-40M-0WGY	MUTUS*2/AKURI	Synthetic derived
45	DPW 621-50	7025958		KAUZ//ALTAR INAP/ARAOS/3/MILAN/KAUZ/4/HUITES F 95	Elite
46	TRCH/5/REH/HARE//2*BCN/3/CROC_1/AE.SQUARROSA (213)//PGO/4/HUITES	5995753	CMSS05B00742S-099Y-099M-099Y-099ZTM-5WGY-0B	TARACHI F 2000/5/REH/HARE//2*BACANORA T 88/3/CROC_1/AE.SQUARROSA (213)//PAPAGO M 86/4/HUITES F 95	Synthetic derived
47	C80.1/3*QT4118//KAUZ/RAYON/3/2*TRCH/4/BERKUT/KRICHAUFF	7129768	PTSS09GHB00057S-0SHB-099Y-099B-17Y-0Y	C80.1/3*QT4118//KAUZ/RAYON F 89/3/2*TARACHI F 2000/4/BERKUT/KRICHAUFF	Introgression
48	MEX94.27.1.20/3/SOKOLL//ATTILA/3*BCN/4/PUB94.15.1.12/WBLL1	7034038	PTSS09GHB00029S-0SHB-099Y-18Y	MEX94.27.1.20/3/SOKOLL//ATTILA/3*BACANORA T 88/4/PUB94.15.1.12/WEEBILL1	Synthetic derived+Landrace
49	SOKOLL//PUB94.15.1.12/WBLL1	7129720	PTSS09GHB00044S-0SHB-099Y-099B-1Y-0Y	SOKOLL//PUB94.15.1.12/WEEBILL1	Synthetic derived+Landrace
50	SERI/BAV92//PUB94.15.1.12/WBLL1	7129678	PTSS09GHB00019S-0SHB-099Y-099B-4Y-0Y	SERI M 82/BAVIACORA M 92//PUB94.15.1.12/WEEBILL1	Mexican Landrace derived
51	SOKOLL//PUB94.15.1.12/WBLL1	7129721	PTSS09GHB00044S-0SHB-099Y-099B-2Y-0Y	SOKOLL//PUB94.15.1.12/WEEBILL1	Synthetic derived+Landrace
52	CROC_1/AE.SQUARROSA (224)//OPATA/3/PUB94.15.1.12/WBLL1	7129751	PTSS09GHB00054S-0SHB-099Y-099B-4Y-0Y	CROC_1/AE.SQUARROSA (224)//OPATA M 85/3/PUB94.15.1.12/WEEBILL1	Synthetic derived+Landrace
53	BCN/WBLL1/6/CMH79A.955/4/AGA/3/4*SN64/CNO67//INIA66/5/NAC	7129706	PTSS09GHB00025S-0SHB-099Y-099B-3Y-0Y	BACANORA T 88/WEEBILL1/6/CMH79A.955/4/AGATHA/3/4*SONORA 64/CIANO F 67//INIA F 66/5/NACOZARI F 76	Elite
54	SERI/BAV92//JANZ	7129674	PTSS09GHB00017S-0SHB-099Y-099B-2Y-0Y	SERI M 82/BAVIACORA M 92//JANZ	Elite
55	OR791432/VEE#3.2	88517	CM90797-15M-0Y-0M-3Y-0B	OR791432/VEE#3.2	Elite
56	ATTILA/3*BCN	1099708	CMBW90Y4399-0TOPM-1Y-010M-010M-010Y-8M-015Y-0Y-0SY	ATTILA/3*BACANORA T 88	Elite
57	SOKOLL	3825355	CMSS97M00316S-0P20M-0P20Y-43M-010Y	PASTOR/3/ALTAR 84/AEGILOPS SQUARROSA (TAUS)//OPATA M 85	Synthetic derived
58	PASTOR//HXL7573/2*BAU	3823821	CMSS97M00306S-0P20M-0P20Y-85M-010Y	PASTOR//HXL7573/2*BAGULA	Elite
59	SOKOLL/3/PASTOR//HXL7573/2*BAU/4/ASTREB	6692313	PTSA08M00047S-050ZTM-050Y-45ZTM-010Y-0B	SOKOLL/3/PASTOR//HXL7573/2*BAGULA/4/ASTREB	Synthetic derived
60	SOKOLL/3/PASTOR//HXL7573/2*BAU/4/WBLL4//OAX93.24.35/WBLL1	6692325	PTSA08M00051S-050ZTM-050Y-17ZTM-010Y-0B	SOKOLL/3/PASTOR//HXL7573/2*BAGULA/4/WEEBILL4//OAX93.24.35/WEEBILL1	Synthetic derived+Landrace
61	WBLL4//OAX93.24.35/WBLL1/5/CROC_1/AE.SQUARROSA (205)//BORL95/3/PRL/SARA//TSI/VEE#5/4/FRET2	6692369	PTSA08M00071S-050ZTM-050Y-71ZTM-010Y-0B	WEEBILL4//OAX93.24.35/WEEBILL1/5/CROC_1/AE.SQUARROSA (205)//BORLAUG M 95/3/PARULA/ICTA SARA 82//TESIA F 79/VEERY #5/4/FRET2	Synthetic derived+Landrace
62	MILAN/KAUZ//DHARWAR DRY/3/BAV92	4577931	CMSS97M02949T-040Y-030M-040SY-030M-040SY-6M-0Y-0SY	MILAN/KAUZ//DHARWAR DRY/3/BAVIACORA M 92	Indian Landrace derivative
63	BAV92/SERI	5180627	CMSS96Y04084S-0Y-1B-131TLA-0B-0Y-125B-0Y-0B	BAVIACORA M 92/SERI M 82	Elite
64	PASTOR//HXL7573/2*BAU/3/ATTILA/3*BCN/4/ATTILA/PASTOR	6692262	PTSA08M00040S-050ZTM-050Y-123ZTM-010Y-0B	PASTOR//HXL7573/2*BAGULA/3/ATTILA/3*BACANORA T 88/4/NAVOJOA M2007	Elite
65	PUB94.15.1.12/FRTL/5/CROC_1/AE.SQUARROSA (205)//BORL95/3/PRL/SARA//TSI/VEE#5/4/FRET2	6692380	PTSA08M00075S-050ZTM-050Y-12ZTM-010Y-0B	PUB94.15.1.12/FIRETAIL/5/CROC_1/AE.SQUARROSA (205)//BORLAUG M 95/3/PARULA/ICTA SARA 82//TESIA F 79/VEERY #5/4/FRET2	Synthetic derived+Landrace
66	F2SR2-69//YANGLING SHAANXI/PASTOR	6171902	GR01B00039S-0SH-6B-0Y-0Y-0M-6Y-0B-0Y-099Y	F2SR2-69//YANGLING SHAANXI/PASTOR	Elite
67	PASTOR//HXL7573/2*BAU/3/WBLL1	6676409	PTSS02Y00023S-099B-099Y-099B-099Y-5B-0Y	PASTOR//HXL7573/2*BAGULA/3/WEEBILL1	Elite
68	BCN/WBLL1//PUB94.15.1.12/WBLL1	7129696	PTSS09GHB00024S-0SHB-099Y-099B-2Y-0Y	BACANORA T 88/WEEBILL1//PUB94.15.1.12/WEEBILL1	Mexican Landrace derived
69	HE1/2*CNO79//BAV92	6056238	CMSS99M03123S-57WM-9ERLFY-0B-0Y-3ERLFB-0Y-0Y-0Y-0Y	HOJA ERECTA 1/2*CIANO T 79//BAVIACORA M 92	Elite
70	CROC_1/AE.SQUARROSA (205)//BORL95/3/PRL/SARA//TSI/VEE#5/4/FRET2	5343246	CMSA00Y00817T-040M-0P0Y-040M-040SY-030M-8ZTM-0ZTY-0M-0SY	CROC_1/AE.SQUARROSA (205)//BORLAUG M 95/3/PARULA/ICTA SARA 82//TESIA F 79/VEERY #5/4/FRET2	Synthetic derived
71	NAVOJOA M2007	4313703	CMSS97Y04045S-040Y-050M-040SY-030M-14SY-010M-0Y-0MEX	ATTILA/PASTOR	Elite
72	PASTOR//HXL7573/2*BAU/3/WBLL1	5429403	PTSS02Y00023S-099B-099Y-030ZTM-040SY-040M-19Y-0M-0SY	PASTOR//HXL7573/2*BAGULA/3/WEEBILL1	Elite
73	BABAX/LR42//BABAX/3/ER2000	5423328	CMSA01Y00176S-040P0Y-040M-030ZTM-040SY-30M-0Y-0SY	BABAX/LR 42//BABAX/3/ERA F 2000	Elite
74	SOKOLL/3/PASTOR//HXL7573/2*BAU	5435731	PTSS02B00015S-0Y-0B-0Y-0B-1Y-0M-0SY	SOKOLL/3/PASTOR//HXL7573/2*BAGULA	Synthetic derived
75	CHWL86/6/FILIN/IRENA/5/CNDO/R143//ENTE/MEXI_2/3/AEGILOPS SQUARROSA (TAUS)/4/WEAVER	5422787	CMSA00M00291S-040P0M-040Y-030M-040SY-2M-0Y-0SY	CHAKWAL 86/6/FILIN/IRENA/5/CANDO/R143//ENTE/MEXICALI_2/3/AEGILOPS SQUARROSA (TAUS)/4/WEAVER	Synthetic derived
76	BECARD	5325839	CGSS01B00063T-099Y-099M-099M-099Y-099M-27Y	WEEBILL1*2/KIRITATI	Elite
77	KACHU	4755013	CMSS97M03912T-040Y-020Y-030M-020Y-040M-4Y-3M-0Y	KAUZ//ALTAR 84/ARAOS/3/MILAN/KAUZ/4/HUITES F 95	Elite
78	NELOKI	5794465	CGSS04B00027T-099Y-099ZTM-099Y-099M-3WGY-0B	WAXWING*2//PBW343*2/KUKUNA	Elite
79	PUB94.15.1.12/FRTL	6056175	PTSS02B00071S-0Y-0B-0Y-0B-20Y-0ZTB-0SY-0Y-0Y	PUB94.15.1.12/FIRETAIL	Mexican Landrace derived
80	W15.92/4/PASTOR//HXL7573/2*BAU/3/WBLL1	5435924	PTSS02B00102T-0TOPY-0B-0Y-0B-11Y-0M-0SY	W15.92/4/PASTOR//HXL7573/2*BAGULA/3/WEEBILL1	Elite
81	BECARD/KACHU	6174886	CMSS06B00169S-0Y-099ZTM-099Y-099M-21WGY-0B	BECARD/KACHU	Elite
82	TACUPETO F2001/SAUAL//BLOUK #1	6179128	CMSS06B00700T-099TOPY-099ZTM-099NJ-099NJ-2WGY-0B	TACUPETO F2001/SAUAL//BLOUK #1	Elite
83	KUKRI	6154391	-0Y	DRP/7/FRONTANA//KENYA 58/NORIN 10 BREVOR/3/GABO 55/4/NAINARI 60/5/TOBARI F 66/CIANO F 67//TOBARI F 66/8156/3/CALIDAD//BLUEBIRD/CIANO F 67/6/MADDEN/2*RAC177	Elite
84	D67.2/PARANA 66.270//AE.SQUARROSA (320)/3/CUNNINGHAM/4/VORB	6278810	CMSA06M00431S-040ZTM-040ZTY-31ZTM-02Y-0B	D67.2/PARANA 66.270//AE.SQUARROSA (320)/3/CUNNINGHAM/4/VOROBEY	Synthetic derived
85	PVN//CAR422/ANA/5/BOW/CROW//BUC/PVN/3/YR/4/TRAP#1/6/WORRAKATTA/2*PASTOR/7/PRL/2*PASTOR	6280379	CMSA06Y00821T-040ZTM-040ZTP0Y-040ZTM-040P0Y-16ZTM-0Y-0B	PIHA//WORRAKATTA/2*PASTOR/3/PARULA/2*PASTOR	Elite
86	BECARD/KACHU	6174889	CMSS06B00169S-0Y-099ZTM-099Y-099M-28WGY-0B	BECARD/KACHU	Elite
87	MUNAL #1	5398530	CGSS01B00054T-099Y-099M-099M-099Y-099M-13Y-0B	WAXWING*2/KIRITATI	Elite
88	CNO79//PF70354/MUS/3/PASTOR/4/BAV92*2/5/FH6-1-7	6178401	CMSS06Y00707T-099TOPM-099Y-099ZTM-099NJ-099NJ-5WGY-0B	CIANO T 79//PF70354/MUSALA/3/PASTOR/4/BAVIACORA M 92*2/5/FH6-1-7	Elite
89	PBW343*2/KUKUNA*2//FRTL/PIFED	6179222	CMSS06Y00831T-099TOPM-099Y-099ZTM-099NJ-099NJ-5WGY-0B	PBW343*2/KUKUNA*2//FIRETAIL/PROINTA FEDERAL	Elite
90	KACHU #1/4/CROC_1/AE.SQUARROSA (205)//BORL95/3/2*MILAN/5/KACHU	6176368	CMSS06Y00946T-099TOPM-099Y-099ZTM-099Y-099M-8WGY-0B	KACHU #1/4/CROC_1/AE.SQUARROSA (205)//BORLAUG M 95/3/2*MILAN/5/KACHU	Synthetic derived
91	BABAX/LR42//BABAX/3/VORB	5999777	CMSA05M00103S-040ZTM-040ZTY-13ZTM-03Y-0B	BABAX/LR 42//BABAX/3/VOROBEY	Synthetic derived
92	OR791432/VEE#3.2//ATTILA/3*BCN	6056180	PTSS02Y00013S-099B-099Y-099B-0Y-0B-8Y-0ZTB-0SY-0B-0Y	OR791432/VEE#3.2//ATTILA/3*BACANORA T 88	Introgression S.cereale
93	SOKOLL/WBLL1	6056139	PTSS02Y00021S-099B-099Y-030ZTM-040SY-040M-18Y-0M-0SY-0B-0Y	SOKOLL/WEEBILL1	Synthetic derived
94	C80.1/3*QT4118//KAUZ/RAYON/3/2*TRCH/7/CMH79A.955/4/AGA/3/4*SN64/CNO67//INIA66/5/NAC/6/RIALTO/8/WBLL1*2/KURUKU	6489746	PTSS08GHB00059T-099TOPB-099Y-099B-1Y	C80.1/3*QT4118//KAUZ/RAYON F 89/3/2*TARACHI F 2000/7/CMH79A.955/4/AGATHA/3/4*SONORA 64/CIANO F 67//INIA F 66/5/NACOZARI F 76/6/RIALTO/8/WEEBILL1*2/KURUKU	Introgression S.cereale
95	CMH79A.955/4/AGA/3/4*SN64/CNO67//INIA66/5/NAC/6/RIALTO/7/BCN/WBLL1/8/C80.1/3*QT4118//KAUZ/RAYON/3/2*TRCH	6489623	PTSS08GHB00052T-099TOPB-099Y-099B-8Y	CMH79A.955/4/AGATHA/3/4*SONORA 64/CIANO F 67//INIA F 66/5/NACOZARI F 76/6/RIALTO/7/BACANORA T 88/WEEBILL1/8/C80.1/3*QT4118//KAUZ/RAYON F 89/3/2*TARACHI F 2000	Elite
96	WBLL1//YANGLING SHAANXI/ESDA/3/ROLF07	7135881	PTSS07GHB00008S-0GHB-0Y-099B-1Y-0Y-0Y-0SMAPY-0B	WEEBILL1//YANGLING SHAANXI/ESMERALDA M 86/3/ROELFS F2007	Elite
97	HE1/2*CNO79//BAV92/3/ROLF07	7135887	PTSS07GHB00014S-0B-0Y-099B-7Y-0Y-0Y-0MEDPY-0B	HOJA ERECTA 1/2*CIANO T 79//BAVIACORA M 92/3/ROELFS F2007	Elite
98	BCN/WBLL1//PUB94.15.1.12/WBLL1	7129703	PTSS09GHB00024S-0SHB-099Y-099B-17Y-0Y	BACANORA T 88/WEEBILL1//PUB94.15.1.12/WEEBILL1	Mexican Landrace derived
99	C80.1/3*QT4118//KAUZ/RAYON/3/2*TRCH/4/BERKUT/KRICHAUFF	7129763	PTSS09GHB00057S-0SHB-099Y-099B-10Y-0Y	C80.1/3*QT4118//KAUZ/RAYON F 89/3/2*TARACHI F 2000/4/BERKUT/KRICHAUFF	Introgression
100	WBLL1//PUB94.15.1.12/WBLL1	7129652	PTSS09GHB00009S-0SHB-099Y-099B-2Y-0Y	WEEBILL1//PUB94.15.1.12/WEEBILL1	Mexican Landrace derived
101	MEX94.27.1.20/3/SOKOLL//ATTILA/3*BCN	6056170	PTSS02B00132T-0TOPY-0B-0Y-0B-39Y-0M-0SY-0Y-0Y	MEX94.27.1.20/3/SOKOLL//ATTILA/3*BACANORA T 88	Synthetic derived+Landrace
102	MTRWA92.161/PRINIA/5/SERI*3//RL6010/4*YR/3/PASTOR/4/BAV92	5894989	CMSA02M00279S-040ZTM-040ZTY-040ZTM-040SY-1ZTM-02Y-0B	MTRWA92.161/PRINIA/5/SERI M 82*3//RL6010/4*YECORA F 70/3/PASTOR/4/BAVIACORA M 92	Introgression
103	SOKOLL/WBLL1	6676819	PTSS02Y00021S-099B-099Y-099B-099Y-234B-0Y	SOKOLL/WEEBILL1	Synthetic derived
104	PRIAMURSKAYA 93/2*TERREMOTO/3/ATTILA/BAV92//PASTOR/4/NAVJ07	7410987	PTSA08M00005T-050Y-050ZTM-050Y-33ZTM-010Y-0B-020Y	PRIAMURSKAYA 93/2*TERREMOTO/3/ATTILA/BAVIACORA M 92//PASTOR/4/NAVOJOA M2007	Elite
105	MEX94.27.1.20/3/SOKOLL//ATTILA/3*BCN/4/PUB94.15.1.12/WBLL1	7410999	PTSS09GHB00029S-0SHB-099Y-21Y-020Y	MEX94.27.1.20/3/SOKOLL//ATTILA/3*BACANORA T 88/4/PUB94.15.1.12/WEEBILL1	Synthetic derived+Landrace
106	BCN/WBLL1//ROLF07	6489535	PTSS07GHB00006S-0GHB-0Y-099B-5Y-0Y	BACANORA T 88/WEEBILL1//ROELFS F2007	Elite
107	C80.1/3*QT4118//KAUZ/RAYON/3/2*TRCH/7/CMH79A.955/4/AGA/3/4*SN64/CNO67//INIA66/5/NAC/6/RIALTO	6489912	PTSS07GHB00024S-0Y-099B-099Y-099B-7Y	C80.1/3*QT4118//KAUZ/RAYON F 89/3/2*TARACHI F 2000/7/CMH79A.955/4/AGATHA/3/4*SONORA 64/CIANO F 67//INIA F 66/5/NACOZARI F 76/6/RIALTO	Introgression S.cereale
108	TACUPETO F2001/BRAMBLING*2//KACHU	6175024	CMSS06B00707T-099TOPY-099ZTM-099Y-099M-2WGY-0B	TACUPETO F2001/BRAMBLING*2//KACHU	Elite
109	WBLL1*2/KUKUNA	6056237	CGSS00B00163T-099TOPY-099M-099Y-099M-13CEL-0B-0B-0Y-0Y	WEEBILL1*2/KUKUNA	Elite
110	WEEBILL1	5893282	CGSS95B00014T-099Y-099B-099Y-099B-35Y-0B-0B	BABAX/AMADINA//BABAX	Elite
111	ROELFS F2007	4905617	CGSS00B00169T-099TOPY-099M-099Y-099M-9CEL-0B	TACUPETO F2001*2/KUKUNA	Elite
112	SERI/BAV92//PUB94.15.1.12/WBLL1	7129693	PTSS09GHB00019S-0SHB-099Y-099B-19Y-0Y	SERI M 82/BAVIACORA M 92//PUB94.15.1.12/WEEBILL1	Mexican Landrace derived
113	SOKOLL/WBLL1	6676799	PTSS02Y00021S-099B-099Y-099B-099Y-213B-0Y	SOKOLL/WEEBILL1	Synthetic derived
114	QUAIU	5793757	CGSS01B00046T-099Y-099M-099M-099Y-099M-10WGY-0B	BABAX/LR 42//BABAX*2/3/VIVITSI	Elite
115	BAJ #1	5106304	CGSS01Y00134S-099Y-099M-099M-13Y-0B	WAXWING/SHAMA	Elite
116	BORLAUG100 F2014	7806808	CMSS06Y00605T-099TOPM-099Y-099ZTM-099Y-099M-11WGY-0B-0MEX	ROELFS F2007/4/BOBWHITE/NEELKANT//CATBIRD/3/CATBIRD/5/FRET2/TUKURU//FRET2	Elite
117	VOROBEY	5865687	CMSS96Y02555S-040Y-020M-050SY-020SY-27M-0Y-0B	CROC_1/AE.SQUARROSA (224)//OPATA M 85/3/PASTOR	Synthetic derived
118	WBLL4//OAX93.24.35/WBLL1	6056165	PTSS02B00110T-0TOPY-0B-0Y-0B-24Y-0M-0SY-0B-0Y	WEEBILL4//OAX93.24.35/WEEBILL1	Mexican Landrace derived
119	SOKOLL/WBLL1	6056143	PTSS02Y00021S-099B-099Y-030ZTM-040SY-040M-21Y-0M-0SY-0Y-0Y	SOKOLL/WEEBILL1	Synthetic derived
120	PUB94.15.1.12/WBLL1	6056064	PTSS02Y00027S-011Y-0B-0Y-0B-7Y-0M-0SY-0Y-0Y	PUB94.15.1.12/WEEBILL1	Mexican Landrace derived
121	WBLL4//OAX93.24.35/WBLL1	6056166	PTSS02B00110T-0TOPY-0B-0Y-0B-24Y-0M-0SY-0Y-0Y	WEEBILL4//OAX93.24.35/WEEBILL1	Mexican Landrace derived
122	BAV92/SERI	5865670	CMSS96Y04084S-0Y-1B-93TLA-0B-0Y-106B-0Y-0Y-0Y-0Y	BAVIACORA M 92/SERI M 82	Elite
123	W15.92/4/PASTOR//HXL7573/2*BAU/3/WBLL1	5865676	PTSS02B00102T-0TOPY-0B-0Y-0B-11Y-0M-0SY-0B-0Y	W15.92/4/PASTOR//HXL7573/2*BAGULA/3/WEEBILL1	Introgression
124	CNDO/R143//ENTE/MEXI_2/3/AEGILOPS SQUARROSA (TAUS)/4/WEAVER/5/2*JANZ/6/MISR2, EGY	6487396	CMSA07Y00277S-040ZTY-040ZTM-040Y-43ZTM-010Y-0B	CANDO/R143//ENTE/MEXICALI_2/3/AEGILOPS SQUARROSA (TAUS)/4/WEAVER/5/2*JANZ/6/SUPER KAUZ/BAVIACORA M 92	Synthetic derived
125	FRANCOLIN #1/WBLL1	6174859	CMSS06B00153S-0Y-099ZTM-099Y-099M-20WGY-0B	FRANCOLIN #1/WEEBILL1	Elite
126	ROLF07*2/5/REH/HARE//2*BCN/3/CROC_1/AE.SQUARROSA (213)//PGO/4/HUITES	6176334	CMSS06Y00926T-099TOPM-099Y-099ZTM-099Y-099M-5WGY-0B	ROELFS F2007*2/5/REH/HARE//2*BACANORA T 88/3/CROC_1/AE.SQUARROSA (213)//PAPAGO M 86/4/HUITES F 95	Synthetic derived
127	FRET2/TUKURU//FRET2/3/MUNIA/CHTO//AMSEL/4/FRET2/TUKURU//FRET2	6176224	CMSS06Y00878T-099TOPM-099Y-099ZTM-099Y-099M-17WGY-0B	FRET2/TUKURU//FRET2/3/MUNIA/CHORLITO//AMSEL/4/FRET2/TUKURU//FRET2	Elite
128	MUTUS//ND643/2*WBLL1	6683522	CMSS08Y00224S-099Y-099M-099NJ-099NJ-11WGY-0B	MUTUS//ND643/2*WEEBILL1	Elite
129	MUTUS*2/HARIL #1	6682795	CMSS08Y00871T-099TOPM-099Y-099M-099NJ-7WGY-0B	MUTUS*2/HARIL #1	Elite
130	QUAIU*2/KINDE	6682171	CMSS08Y00627T-099TOPM-099Y-099M-099NJ-16WGY-0B	QUAIU*2/KINDE	Elite
131	DANPHE #1*2/CHYAK	6569050	CMSS08Y00869T-099TOPM-099Y-099M-099Y-16M-0WGY	DANPHE #1*2/CHYAKHURA	Elite
132	ND643/2*WBLL1/4/WHEAR/KUKUNA/3/C80.1/3*BATAVIA//2*WBLL1	6681793	CMSS08Y00234S-099Y-099M-099NJ-9WGY-0B	ND643/2*WEEBILL1/4/WHEATEAR/KUKUNA/3/C80.1/3*BATAVIA//2*WEEBILL1	Elite
133	MUNAL*2/CHONTE	6567383	CMSS08B00854T-099TOPY-099M-099Y-12M-0WGY	MUNAL*2/CHONTE	Elite
134	CHIBIA//PRLII/CM65531/3/MISR 2/4/MUNAL #1	6332122	CMSS07Y00066S-0B-099Y-099M-099Y-38M-0WGY	CHIBIA//PARULA II/CM65531/3/MISR 2/4/MUNAL #1	Elite
135	NAC/TH.AC//3*PVN/3/MIRLO/BUC/4/2*PASTOR/5/KACHU/6/KACHU	6175067	CMSS06B00734T-099TOPY-099ZTM-099Y-099M-13WGY-0B	NACOZARI F 76/TH.ACUTUM//3*PAVON F 76/3/MIRLO/BUCKBUCK/4/2*PASTOR/5/KACHU/6/KACHU	Elite
136	KACHU #1/4/CROC_1/AE.SQUARROSA (205)//BORL95/3/2*MILAN/5/KACHU	6176368	CMSS06Y00946T-099TOPM-099Y-099ZTM-099Y-099M-8WGY-0B	KACHU #1/4/CROC_1/AE.SQUARROSA (205)//BORLAUG M 95/3/2*MILAN/5/KACHU	Synthetic derived
137	KACHU//WBLL1*2/BRAMBLING	6417572	CMSS07Y00124S-0B-099Y-099M-099NJ-099NJ-9WGY-0B	KACHU//WEEBILL1*2/BRAMBLING	Elite
138	KACHU/BECARD//WBLL1*2/BRAMBLING	6415858	CMSS07B00580T-099TOPY-099M-099Y-099M-10WGY-0B	KACHU/BECARD//WEEBILL1*2/BRAMBLING	Elite
139	SUPER 152	5390612	CGSS02Y00153S-099M-099Y-099M-46Y-0B	PFAU/SERI.1B//AMADINA/3/WAXWING	Elite
140	SUP152*2/TECUE #1	6415924	CMSS07B00614T-099TOPY-099M-099Y-099M-49WGY-0B	SUPER 152*2/TECUE #1	Elite
141	BECARD/FRNCLN	6415172	CMSS07B00235S-099M-099Y-099M-25WGY-0B	BECARD/FRANCOLIN	Elite
142	FRET2*2/BRAMBLING//BECARD/3/WBLL1*2/BRAMBLING	6415761	CMSS07B00560T-099TOPY-099M-099Y-099M-19WGY-0B	FRET2*2/BRAMBLING//BECARD/3/WEEBILL1*2/BRAMBLING	Elite
143	KAUZ/PASTOR//PBW343/3/KIRITATI/4/FRNCLN	6415882	CMSS07B00585T-099TOPY-099M-099Y-099M-11WGY-0B	KAUZ/PASTOR//PBW343/3/KIRITATI/4/FRANCOLIN	Elite
144	WBLL1*2/VIVITSI//AKURI/3/WBLL1*2/BRAMBLING	6338512	CMSS07Y01066T-099TOPM-099Y-099M-099Y-7M-0WGY	WEEBILL1*2/VIVITSI//AKURI/3/WEEBILL1*2/BRAMBLING	Synthetic derived
145	SAUAL/3/ACHTAR*3//KANZ/KS85-8-4/4/SAUAL	6176829	CMSS06Y01171T-099TOPM-099Y-099ZTM-099Y-099M-8WGY-0B	SAUAL/3/ACHTAR*3//KANZ/KS85-8-4/4/SAUAL	Elite
146	JANZ	6062414	QT3685-0Y-0Y	3AG3/4*CONDOR//COOK	Elite
147	CMH79A.955/4/AGA/3/4*SN64/CNO67//INIA66/5/NAC	6062418	CMH84.499-2Y-1B-1Y-5B-1Y-1B-0Y-0Y-0B-040M-040Y-36M-0Y-0Y-0Y	CMH79A.955/4/AGATHA/3/4*SONORA 64/CIANO F 67//INIA F 66/5/NACOZARI F 76	Elite
148	CROC_1/AE.SQUARROSA (224)//OPATA	6062421	CIGM90.393-2Y-1B-9Y-0B-0B-0Y	CROC_1/AE.SQUARROSA (224)//OPATA M 85	Synthetic derived
149	BCN/RIALTO//ROLF07	6489593	PTSS07GHB00015S-0B-0Y-099B-13Y-0Y	BACANORA T 88/RIALTO//ROELFS F2007	Elite
150	MEX94.27.1.20/3/SOKOLL//ATTILA/3*BCN	6056086	PTSS02B00132T-0TOPY-0B-0Y-0B-25Y-0M-0SY-0B-0Y-0Y	MEX94.27.1.20/3/SOKOLL//ATTILA/3*BACANORA T 88	Synthetic derived+Landrace
