# Supplementary material for: Exotic alleles contribute to heat tolerance in wheat under field conditions
Source: Commun Biol. 2023 Jan 9;6:21. doi: 10.1038/s42003-022-04325-5 (PMC9829678; doi:10.1038/s42003-022-04325-5)
Supplement: Supplementary file 5 — Supplementary Data 2 [file 42003_2022_4325_MOESM5_ESM.xlsx]

## Sheet: Sheet1
Data S2. Genes present within the core introgressed region in each of five Ae. tauschii accessions.
Accession name	Gene	Gene type
AL8/78	AET6Gv20022000	NLR
AL8/78	AET6Gv20022200	NLR
AL8/78	AET6Gv20023100	Unknown
AL8/78	AET6Gv20023900	Potential DNA-binding domain
AL8/78	AET6Gv20024100	Pyridoxal-dependent decarboxylase
AL8/78	AET6Gv20024800	Unknown
AL8/78	AET6Gv20025000	Protein of unknown function
AL8/78	AET6Gv20025100	Unknown
AL8/78	AET6Gv20025200	Unknown
AL8/78	AET6Gv20025300	Unknown
AL8/78	AET6Gv20025500	Ribosome inactivating protein
AL8/78	AET6Gv20025600	MIKC-type MADS-box transcription factor
AL8/78	AET6Gv20025700	Two-component response regulator
AL8/78	AET6Gv20025800	Two-component response regulator
AL8/78	AET6Gv20026000	WS/DGAT C-terminal domain
AL8/78	AET6Gv20026400	Unknown
AL8/78	AET6Gv20026500	Pyridoxal-dependent decarboxylase
AL8/78	AET6Gv20026600	Alginate lyase
AL8/78	AET6Gv20027000	Cytochrome P450
AL8/78	AET6Gv20027200	Cytochrome P450
AL8/78	AET6Gv20027300	NmrA-like family
AL8/78	AET6Gv20027400	LRR
AL8/78	AET6Gv20027600	LRR
AL8/78	AET6Gv20027700	LRR
AL8/78	AET6Gv20027800	LRR
AL8/78	AET6Gv20027900	FAR1 DNA-binding domain
AL8/78	AET6Gv20028000	Unknown
AY17	AetAY17_6Dv1G017100	unknown
AY17	AetAY17_6Dv1G017200	NLR
AY17	AetAY17_6Dv1G017300	LRR
AY17	AetAY17_6Dv1G017400	None
AY17	AetAY17_6Dv1G017600	NLR
AY17	AetAY17_6Dv1G017900	Potential DNA-binding domain
AY17	AetAY17_6Dv1G018300	Pyridoxal-dependent decarboxylase
AY17	AetAY17_6Dv1G018500	RNA recognition motif
AY17	AetAY17_6Dv1G018600	Unknown
AY17	AetAY17_6Dv1G018700	None
AY17	AetAY17_6Dv1G018800	Unknown
AY17	AetAY17_6Dv1G018900	Robisome inactivating protein
AY17	AetAY17_6Dv1G019000	MIKC-type MADS-box transcription factor
AY17	AetAY17_6Dv1G019100	Two-component response regulator
AY17	AetAY17_6Dv1G019200	WS/DGAT C-terminal domain
AY17	AetAY17_6Dv1G019300	Pyridoxal-dependent decarboxylase
AY17	AetAY17_6Dv1G019600	Two-component response regulator
AY17	AetAY17_6Dv1G019700	Cytochrome P450
AY17	AetAY17_6Dv1G019800	Mitogen-activated Protein Kinase
AY17	AetAY17_6Dv1G019900	LigB
AY17	AetAY17_6Dv1G020000	Cytochrome P450
AY17	AetAY17_6Dv1G020100	NmrA-like family
AY17	AetAY17_6Dv1G020200	LRR
AY17	AetAY17_6Dv1G020300	LRR
AY17	AetAY17_6Dv1G020400	NLR
AY17	AetAY17_6Dv1G020600	Myb/SANT-like DNA-binding domain
AY61	AetAY61_6Dv1G0024900	Cytochrome P450
AY61	AetAY61_6Dv1G0024300	Cytochrome P450
AY61	AetAY61_6Dv1G0024700	Cytochrome P450
AY61	AetAY61_6Dv1G0024100	GRF zinc finger
AY61	AetAY61_6Dv1G0023600	MIKC-type MADS-box transcription factor
AY61	AetAY61_6Dv1G0024600	LigB
AY61	AetAY61_6Dv1G0021600	LRR
AY61	AetAY61_6Dv1G0025500	LRR
AY61	AetAY61_6Dv1G0025200	LRR
AY61	AetAY61_6Dv1G0026000	Myb/SANT-like DNA-binding domain
AY61	AetAY61_6Dv1G0021000	NLR
AY61	AetAY61_6Dv1G0021400	NLR
AY61	AetAY61_6Dv1G0022700	Potential DNA-binding domain
AY61	AetAY61_6Dv1G0022300	Potential DNA-binding domain
AY61	AetAY61_6Dv1G0023000	Protein of unknown function
AY61	AetAY61_6Dv1G0023900	Pyridoxal-dependent decarboxylase
AY61	AetAY61_6Dv1G0022500	Pyridoxal-dependent decarboxylase
AY61	AetAY61_6Dv1G0025700	Retrotransposon gag protein
AY61	AetAY61_6Dv1G0023500	Ribosome inactivating protein
AY61	AetAY61_6Dv1G0023200	RNA recognition motif
AY61	AetAY61_6Dv1G0024200	Two-component response regulator
AY61	AetAY61_6Dv1G0021700	Unknown
AY61	AetAY61_6Dv1G0022900	Unknown
AY61	AetAY61_6Dv1G0023400	Unknown
AY61	AetAY61_6Dv1G0021100	Unknown
AY61	AetAY61_6Dv1G0023300	Unknown
AY61	AetAY61_6Dv1G0022000	Unknown
AY61	AetAY61_6Dv1G0021200	Unknown
AY61	AetAY61_6Dv1G0022200	Unknown
AY61	AetAY61_6Dv1G0021500	Unknown
AY61	AetAY61_6Dv1G0020700	Unknown
AY61	AetAY61_6Dv1G0025600	Unknown
AY61	AetAY61_6Dv1G0023800	WS/DGAT C-terminal domain
XJ02	AetXJ02_6Dv1G022300	Cytochrome P450
XJ02	AetXJ02_6Dv1G022500	Cytochrome P450
XJ02	AetXJ02_6Dv1G021800	MIKC-type MADS-box transcription factor
XJ02	AetXJ02_6Dv1G023100	LRR
XJ02	AetXJ02_6Dv1G019100	LRR
XJ02	AetXJ02_6Dv1G022900	LRR
XJ02	AetXJ02_6Dv1G023500	Myb-SANT-like DNA-binding domain
XJ02	AetXJ02_6Dv1G019900	NLR
XJ02	AetXJ02_6Dv1G019300	NLR
XJ02	AetXJ02_6Dv1G020000	NLR
XJ02	AetXJ02_6Dv1G019000	NLR
XJ02	AetXJ02_6Dv1G019400	NLR
XJ02	AetXJ02_6Dv1G019600	NLR
XJ02	AetXJ02_6Dv1G022600	NmrA-like family
XJ02	AetXJ02_6Dv1G020600	Papain family cysteine protease
XJ02	AetXJ02_6Dv1G020400	Potential DNA-binding domain
XJ02	AetXJ02_6Dv1G021000	Protein of unknown function
XJ02	AetXJ02_6Dv1G023300	Proton-conducting membrane transporter
XJ02	AetXJ02_6Dv1G022100	Pyridoxal-dependent decarboxylase conserved domain
XJ02	AetXJ02_6Dv1G023200	Retrotransposon gag protein
XJ02	AetXJ02_6Dv1G021100	Ribosomal L28e
XJ02	AetXJ02_6Dv1G021700	Ribosome inactivating protein
XJ02	AetXJ02_6Dv1G021300	RNA recognition motif
XJ02	AetXJ02_6Dv1G019200	Unknown
XJ02	AetXJ02_6Dv1G021200	Unknown
XJ02	AetXJ02_6Dv1G021400	Unknown
XJ02	AetXJ02_6Dv1G021600	Unknown
XJ02	AetXJ02_6Dv1G021500	Unknown
XJ02	AetXJ02_6Dv1G020700	Unknown
XJ02	AetXJ02_6Dv1G020900	Unknown
XJ02	AetXJ02_6Dv1G022000	WS/DGAT C-terminal domain
T093	AetT093_6Dv1G029300	Cytochrome P450
T093	AetT093_6Dv1G029700	Cytochrome P450
T093	AetT093_6Dv1G028400	MIKC-type MADS-box transcription factor
T093	AetT093_6Dv1G029600	LigB
T093	AetT093_6Dv1G030100	LRR
T093	AetT093_6Dv1G030300	LRR
T093	AetT093_6Dv1G030700	Myb-SANT-like DNA-binding domain
T093	AetT093_6Dv1G029900	NmrA-like family
T093	AetT093_6Dv1G027200	Papain family cysteine protease
T093	AetT093_6Dv1G029500	Mitogen-activated Protein Kinase
T093	AetT093_6Dv1G027600	Protein of unknown function
T093	AetT093_6Dv1G028800	Pyridoxal-dependent decarboxylase
T093	AetT093_6Dv1G030400	Retrotransposon gag protein
T093	AetT093_6Dv1G027700	Ribosomal L28e protein family
T093	AetT093_6Dv1G028300	Ribosome inactivating protein
T093	AetT093_6Dv1G027900	RNA recognition motif
T093	AetT093_6Dv1G028600	Two-component response regulator
T093	AetT093_6Dv1G029200	Two-component response regulator
T093	AetT093_6Dv1G025300	Unknown
T093	AetT093_6Dv1G025800	Unknown
T093	AetT093_6Dv1G026800	Unknown
T093	AetT093_6Dv1G027000	Unknown
T093	AetT093_6Dv1G027300	Unknown
T093	AetT093_6Dv1G027500	Unknown
T093	AetT093_6Dv1G027800	Unknown
T093	AetT093_6Dv1G028000	Unknown
T093	AetT093_6Dv1G028100	Unknown
T093	AetT093_6Dv1G028200	Unknown
T093	AetT093_6Dv1G029100	Unknown
T093	AetT093_6Dv1G030500	Unknown
T093	AetT093_6Dv1G028700	WS-DGAT C-terminal domain
