# Supplementary material for: Exotic alleles contribute to heat tolerance in wheat under field conditions
Source: Commun Biol. 2023 Jan 9;6:21. doi: 10.1038/s42003-022-04325-5 (PMC9829678; doi:10.1038/s42003-022-04325-5)
Supplement: Supplementary file 6 — Supplementary Data 3 [file 42003_2022_4325_MOESM6_ESM.zip]

Archive with 35 entries (34 files):
- source_data/
- source_data/fig_1c_yield_potential_source_data.csv
- __MACOSX/source_data/._fig_1c_yield_potential_source_data.csv
- source_data/fig_4a_tauschii_snp_data.tsv
- __MACOSX/source_data/._fig_4a_tauschii_snp_data.tsv
- source_data/fig_1c_heat_source_data.csv
- __MACOSX/source_data/._fig_1c_heat_source_data.csv
- source_data/.DS_Store
- __MACOSX/source_data/._.DS_Store
- source_data/fig_4a_seq_depths.txt
- __MACOSX/source_data/._fig_4a_seq_depths.txt
- source_data/fig_4a_read_count_data.tsv
- __MACOSX/source_data/._fig_4a_read_count_data.tsv
- source_data/fig_3c_yield_potential_source_data.txt
- __MACOSX/source_data/._fig_3c_yield_potential_source_data.txt
- source_data/fig_4b+c_alignment_data.paf
- __MACOSX/source_data/._fig_4b+c_alignment_data.paf
- source_data/fig_2_source_data.csv
- __MACOSX/source_data/._fig_2_source_data.csv
- source_data/fig_1a_source_data.csv
- __MACOSX/source_data/._fig_1a_source_data.csv
- source_data/fig_3c_heat_source_data.txt
- __MACOSX/source_data/._fig_3c_heat_source_data.txt
- source_data/fig_3b_CT_source_data.numbers
- __MACOSX/source_data/._fig_3b_CT_source_data.numbers
- source_data/fig_3a_source_data.csv
- __MACOSX/source_data/._fig_3a_source_data.csv
- source_data/fig_3b_yield_source_data.numbers
- __MACOSX/source_data/._fig_3b_yield_source_data.numbers
- source_data/fig_1b_source_data.csv
- __MACOSX/source_data/._fig_1b_source_data.csv
- source_data/fig_3b_yield_source_data.csv
- __MACOSX/source_data/._fig_3b_yield_source_data.csv
- source_data/fig_3b_CT_source_data.csv
- __MACOSX/source_data/._fig_3b_CT_source_data.csv
