# Supplementary material for: Exotic alleles contribute to heat tolerance in wheat under field conditions
Source: Commun Biol. 2023 Jan 9;6:21. doi: 10.1038/s42003-022-04325-5 (PMC9829678; doi:10.1038/s42003-022-04325-5)
Supplement: Supplementary file 6 — Supplementary Data 3 [file 42003_2022_4325_MOESM6_ESM.zip › source_data/fig_1c_yield_potential_source_data.csv]

Group	YLD	TGW	GM2	BM	HI	Height
Exotic-der	613.9230525	46.60849548	13106.64049	1644.983811	0.404050448	113.1743482
Elite	527.1285481	34.20062553	15407.39256	1247.391333	0.453734825	92.47848699
Elite	503.8847993	36.11448383	13997.64582	1206.119649	0.442279234	94.92664297
Elite	580.630016	44.30521251	13083.99135	1434.880712	0.456749499	100.3069861
Exotic-der	564.2961813	34.0579593	16672.83208	1178.441085	0.499203415	84.62019659
Elite	601.1250587	41.14838197	14563.03492	1359.120035	0.486584815	96.82873919
Elite	616.8547412	43.6680309	14155.22555	1351.133432	0.48922747	99.4416132
Elite	586.7167752	42.29289362	13834.75118	1348.627291	0.477791453	97.71034762
Elite	597.4843481	44.65600008	13381.64965	1271.0725	0.499366786	98.68114961
Elite	569.0109766	40.72636983	13999.79503	1258.269734	0.490114918	97.30056212
Elite	484.5498518	32.8541858	14853.76307	1225.386748	0.421347059	89.87922196
Elite	613.2972123	41.64458539	14714.95625	1333.044397	0.488747484	98.92652899
Elite	585.5915301	42.17243493	14029.36467	1242.384771	0.466730435	97.21574965
Elite	650.8182705	43.90856502	14812.46125	1388.562756	0.483106252	90.91784522
Exotic-der	552.8524988	42.72673181	12910.114	1419.476006	0.413596828	98.075788
Elite	531.3609069	35.96912961	14838.93292	1204.047964	0.481958728	98.18188596
Elite	606.4414549	39.79958637	15282.88384	1410.540803	0.460376483	94.37580205
Exotic-der	630.8324944	37.70339952	16685.17699	1379.914113	0.473201281	89.87945742
Exotic-der	585.571525	47.27138696	12363.00069	1525.831363	0.412128272	109.1140696
Exotic-der	539.9864472	42.58853474	12697.76266	1260.086704	0.449893784	103.4950522
Exotic-der	602.8943485	40.21781046	14992.58639	1512.871949	0.436986425	101.2256037
Elite	575.4970789	45.25077984	12710.87586	1298.558158	0.467358157	104.1891458
Elite	588.97176	43.38371257	13582.19153	1326.161664	0.459451926	95.56098833
Elite	591.2275806	41.0920265	14391.99398	1362.21545	0.470240764	95.48389628
Exotic-der	705.2299656	45.83717567	15324.44292	1600.726057	0.460938312	104.5184037
Elite	683.2829889	43.8160049	15580.99254	1423.488815	0.486571494	104.264684
Exotic-der	555.3871896	38.95506449	14320.7022	1327.747162	0.44955991	98.70212478
Exotic-der	590.7545148	48.01089674	12304.1266	1356.491504	0.471744001	104.3114193
Exotic-der	625.7564144	45.61827395	13766.00322	1436.021503	0.460369769	98.61686944
Exotic-der	614.4882016	48.75174163	12601.00806	1413.031585	0.467890062	101.4615383
Elite	602.929282	44.08442061	13664.69642	1442.883492	0.446183825	104.2676106
Exotic-der	644.7322891	44.81656945	14360.47174	1421.337148	0.480924871	100.7648389
Exotic-der	637.5821481	44.57986685	14304.34727	1421.621552	0.478371788	96.9500086
Exotic-der	599.8554719	50.66229631	11843.47456	1420.110478	0.450535269	103.2144345
Exotic-der	590.8709896	46.44533039	12709.1031	1443.347294	0.43209149	103.8343164
Exotic-der	615.5146172	47.39873482	12952.8486	1432.0781	0.484263917	96.7601442
Elite	575.7216705	38.84725094	14816.45004	1314.229592	0.475314604	97.41905644
Exotic-der	536.6511825	38.39450023	13977.26101	1378.457568	0.432224891	105.8543719
Elite	685.5685794	50.23424224	13608.09871	1456.700941	0.496795965	106.3985425
Elite	580.7904101	36.41458004	15894.93273	1255.118845	0.498540356	90.39941151
Exotic-der	561.9468026	41.06171643	13723.83479	1316.241635	0.483032595	96.47395827
Elite	582.5217224	43.6954676	13323.00649	1240.984588	0.499280355	100.7351516
Exotic-der	580.6791827	43.23448818	13486.80472	1333.564307	0.46908131	95.33478797
Elite	638.3686695	41.37050372	15435.82523	1560.535512	0.450873826	94.85738767
Exotic-der	584.8290171	43.17336026	13582.02075	1377.267453	0.452234233	96.17098063
Exotic-der	557.3718896	45.44175865	12236.94428	1282.563257	0.45172302	105.0019787
Exotic-der	620.1678265	51.66459291	11993.00371	1473.779936	0.459467401	104.2489677
Exotic-der	602.5445262	50.46987191	11937.6571	1474.980504	0.44124711	103.2088494
Exotic-der	592.4821543	44.65865478	13286.11259	1385.586596	0.462464976	101.2113522
Exotic-der	521.7043139	45.23147801	11531.47793	1241.148668	0.457529595	108.7081598
Exotic-der	571.9173507	47.56500634	11988.15277	1305.153519	0.466283625	101.9856765
Elite	605.0281267	36.99005408	16367.88322	1415.41161	0.445504882	102.3679286
Elite	558.4888714	38.58608346	14466.92544	1302.037039	0.455428468	96.34732626
Elite	626.1360378	39.53108004	15752.51914	1417.03224	0.483885964	95.42443955
Elite	584.2967618	36.51913303	16041.11988	1279.94728	0.463226145	92.40996972
Exotic-der	551.028693	44.72797695	12302.63503	1297.460838	0.448849881	97.05995149
Elite	595.6939772	42.57960045	13966.19456	1392.426558	0.456793532	101.4603588
Exotic-der	606.5574554	44.09564684	13756.84319	1337.060865	0.480719459	101.4534978
Exotic-der	596.5307143	48.41198415	12315.52841	1356.70053	0.459283461	96.77645121
Exotic-der	621.7785017	53.79761276	11571.83014	1542.537026	0.444673263	98.2875386
Exotic-der	594.5210315	40.76404888	14603.39207	1304.937605	0.471716334	101.0353633
Elite	625.2314898	43.42566854	14470.06351	1275.751671	0.504294156	96.87415656
Elite	612.3098838	40.05499741	15302.12298	1346.348795	0.473195075	95.96770129
Exotic-der	576.2048903	44.71981256	12914.80264	1441.154205	0.426969215	97.55532593
Elite	499.1792674	30.02560678	16609.50616	1310.113219	0.415497646	99.59650554
Elite	623.3803796	39.05499778	15957.71372	1368.465051	0.477210973	100.5780439
Exotic-der	654.1872441	41.59775183	15701.14867	1556.820258	0.443647015	97.71570481
Elite	594.7671003	44.94876384	13267.21402	1420.71535	0.441960308	99.82867342
Exotic-der	620.0560864	41.42421426	14998.35083	1299.066773	0.494955719	98.28442709
Elite	615.2322548	42.65652422	14384.96681	1402.270739	0.475241994	98.7701825
Elite	625.8226975	49.8655238	12534.95069	1366.757806	0.481572908	102.5033061
Elite	622.4344742	49.8019488	12515.44156	1382.651308	0.485211942	105.3390673
Exotic-der	561.8271359	47.83402843	11703.03368	1239.47004	0.475502205	101.0384388
Exotic-der	567.782021	45.90738807	12363.87615	1269.288499	0.465362836	98.10180033
Elite	628.9033781	44.3014021	14208.53041	1373.879349	0.492016112	96.18240686
Elite	621.7027521	39.77694888	15626.47925	1515.500037	0.435121144	94.05225332
Elite	495.3587485	38.68185184	12734.16522	1104.245139	0.485299206	91.49982791
Exotic-der	550.0831558	47.27456837	11598.48219	1334.507703	0.438054155	102.7924172
Elite	581.5122744	48.3125055	12030.06213	1249.16384	0.494947133	102.9911931
Elite	591.2599682	41.7154651	14147.46882	1270.20246	0.482257406	95.77929557
Elite	639.3217932	46.27208513	13820.80648	1393.919405	0.488653744	99.416456
Elite	525.0701418	40.38526107	13044.18484	1190.995659	0.464423489	89.27073877
Exotic-der	592.479176	46.47196331	12753.5987	1430.830399	0.444124139	98.20929408
Elite	603.9250205	50.42603719	11995.03096	1376.704006	0.466115412	98.28709933
Elite	553.587357	41.60399081	13312.27534	1276.962464	0.471757337	99.13451833
Elite	540.8343742	42.8841592	12639.01689	1141.720054	0.486393766	98.58256559
Elite	615.2428454	45.5857914	13489.9618	1268.780778	0.48614816	97.4712334
Elite	601.3058598	40.52994009	14827.97878	1232.653239	0.503520023	96.15429087
Exotic-der	609.7858476	47.18098716	12972.69952	1452.511939	0.44236167	102.8596028
Exotic-der	623.3535545	49.21836344	12670.05481	1398.357997	0.463965868	102.1261229
Exotic-der	528.9972183	47.02508865	11287.94111	1276.333445	0.467174804	112.9735355
Exotic-der	585.5186653	47.94456448	12238.88925	1377.354149	0.478348563	104.0870125
Exotic-der	495.7554221	41.57227521	11853.73634	1274.455316	0.440338095	106.7279285
Elite	583.503137	34.74486164	16726.31765	1420.720195	0.436207142	98.49895628
Elite	646.7870353	45.01606302	14363.47296	1385.507393	0.496271864	104.5275712
Elite	629.2594758	41.9894947	14980.44343	1359.326272	0.482007441	99.61510929
Exotic-der	617.1189665	42.2770563	14593.97579	1404.60245	0.458241597	106.0418697
Exotic-der	569.2638712	43.60841689	13008.0106	1406.590857	0.436029198	101.6579578
Exotic-der	588.7829568	46.59979841	12634.52425	1341.010665	0.46712659	101.5865828
Exotic-der	606.8278149	50.68025674	11939.45628	1347.645881	0.479533196	99.59853444
Exotic-der	564.344767	46.10650424	12181.2327	1321.494147	0.45812299	97.2376539
Exotic-der	554.1669555	50.26946861	10979.0028	1204.290537	0.486394731	99.17863469
Elite	597.9127669	44.30396117	13441.67554	1227.596173	0.498827763	97.82885605
Exotic-der	614.1875495	48.12032556	12718.78219	1526.735169	0.447193022	104.0743485
Elite	588.7943502	37.59436129	15572.04212	1409.968528	0.468132334	99.57135086
Exotic-der	590.9845992	47.31905547	12439.32609	1570.848345	0.408774884	113.800493
Elite	641.89376	46.63267729	13760.53145	1445.601132	0.4698152	98.10413212
Elite	647.4814325	44.69591958	14472.37591	1392.160158	0.483910868	103.5589691
Elite	588.9501478	43.56947403	13486.05436	1291.996879	0.479387401	97.12635015
Elite	575.6603082	42.10211767	13662.40743	1292.753735	0.478879924	99.44015688
Exotic-der	567.7624488	42.74036312	13233.47818	1271.666144	0.457394649	103.2140788
Exotic-der	575.3532525	48.188006	11903.97661	1356.082597	0.457411429	101.3068537
Elite	589.536452	45.24610718	13016.51264	1368.282104	0.464655727	102.5154014
Elite	565.8486178	42.27450353	13394.04994	1211.634017	0.49427504	100.5433434
Elite	647.7513703	47.12906724	13747.55566	1299.402222	0.517949924	95.66997673
Exotic-der	561.6417544	46.4455279	12070.76121	1353.559422	0.434641436	102.3498962
Exotic-der	591.5794295	53.57983275	11018.65424	1428.583539	0.429466285	109.6531772
Exotic-der	546.1910297	48.74410269	11182.46827	1374.049214	0.428203436	105.7237515
Exotic-der	597.4213736	48.73956979	12233.20397	1398.590476	0.44827015	103.5001595
Exotic-der	558.2258373	53.81891122	10383.96212	1372.953696	0.435859485	107.5269373
Elite	554.1517762	49.89241383	11149.50473	1315.754786	0.444256654	106.2214472
Exotic-der	616.9789239	51.37084551	12034.28915	1420.152869	0.472331096	103.5915055
Exotic-der	590.033866	37.76044466	15583.13371	1397.345769	0.455323607	102.1731438
Elite	579.8026216	44.13727658	13122.54054	1214.038501	0.501378771	99.43142352
Exotic-der	612.7234817	41.0550763	14970.39136	1323.420486	0.516329124	95.63304429
Elite	616.719156	43.38271102	14174.40873	1258.03078	0.510130235	102.2710511
Elite	611.6053557	40.2099205	15193.12081	1250.30207	0.509936399	93.61510237
Elite	640.5813282	41.48419307	15398.12722	1353.184808	0.498017587	95.82434815
Elite	692.4405793	45.13345305	15336.41046	1445.561022	0.501952339	97.40509077
Elite	592.5335827	40.71338318	14550.04373	1250.938349	0.519760827	97.9397651
Elite	612.3689626	41.39429582	14791.91233	1303.78685	0.509040542	94.81165162
Elite	638.4555857	43.82156874	14637.49019	1350.505821	0.492608774	100.0540899
Elite	610.3350124	45.834301	13369.1504	1297.416745	0.524074373	92.48783833
Elite	653.0681843	45.51606898	14302.40246	1427.783055	0.464882875	98.79728729
Exotic-der	658.4741093	47.07695922	13984.69451	1599.217005	0.436627234	104.1257914
Elite	612.1150149	43.97232309	13938.99668	1323.399733	0.480110552	90.62345419
Elite	641.3434476	45.58886708	14041.7295	1394.317117	0.487725787	97.52162269
Elite	623.0681158	44.15094328	14110.85584	1314.521394	0.51286794	97.9191632
Elite	594.1238696	41.75633152	14235.59334	1358.523432	0.472237897	95.92314324
Elite	618.8081132	43.59453554	14197.80047	1250.008711	0.513658973	95.22648788
Elite	692.9354068	47.78868081	14472.87172	1442.104412	0.50700433	98.43218735
Elite	657.961883	46.64932495	14035.77874	1336.420961	0.517988566	97.27085802
Exotic-der	642.1467841	44.34986815	14480.30402	1302.746173	0.504436374	95.48246444
Elite	594.5463511	42.90374369	13881.72899	1462.312697	0.434827042	99.50933505
Elite	559.9719031	37.35174814	14910.35647	1273.16618	0.451538164	87.0815593
Elite	587.0353689	39.7692578	14750.97465	1389.936481	0.444469983	103.0658738
Exotic-der	582.4566728	44.98818415	12934.49035	1306.795519	0.46511133	103.9064968
Elite	557.8904019	39.47972417	14201.52926	1318.694606	0.433960603	102.8499748
Exotic-der	585.1997285	52.04192362	11286.8681	1403.339059	0.447727796	104.1921556
