# Supplementary material for: Exotic alleles contribute to heat tolerance in wheat under field conditions
Source: Commun Biol. 2023 Jan 9;6:21. doi: 10.1038/s42003-022-04325-5 (PMC9829678; doi:10.1038/s42003-022-04325-5)
Supplement: Supplementary file 6 — Supplementary Data 3 [file 42003_2022_4325_MOESM6_ESM.zip › source_data/fig_1c_heat_source_data.csv]

Group	YLD	TGW	GM2	BM	HI	Height
Exotic-der	450.662905	35.4049206	12636.19262	998.1595619	0.446	75.30690923
Elite	214.9383133	28.15965505	7450.497036	444.6967036	0.47025	49.23820739
Elite	296.8605132	27.00917599	10760.57507	661.1453485	0.44825	60.59373635
Elite	360.0275722	31.35715556	11427.50308	780.5187952	0.462	61.05396819
Exotic-der	211.1737398	30.90716458	6462.125252	472.8062477	0.45175	54.37713367
Elite	235.4395424	30.69512229	7475.843588	491.1034334	0.47	56.10414298
Elite	154.4604288	34.93823665	4376.887065	361.2456212	0.4225	60.84052315
Elite	182.7820549	29.74892448	6170.121298	422.56702	0.44775	57.14086332
Elite	273.5387435	37.21903438	7417.39886	571.0612819	0.48325	63.34166726
Elite	172.8906224	31.41193912	5214.087859	344.7733508	0.4735	60.38634401
Elite	191.5248744	24.31750304	7486.454158	392.1664358	0.46425	46.80860266
Elite	250.203849	30.63492771	7551.638035	493.37175	0.47925	59.09474132
Elite	141.3551492	31.01567386	5055.081648	345.4421371	0.444812906	58.51872303
Elite	205.9655379	32.79099978	5952.149848	429.9061235	0.45975	59.8581308
Exotic-der	283.9635102	35.60049964	7576.245349	629.7711429	0.44	60.73184601
Elite	297.1946515	28.19788542	10082.85637	543.3489357	0.4955	61.27175063
Elite	290.0434225	32.73741818	8411.25982	596.9247059	0.46675	63.15581505
Exotic-der	221.7938527	32.39679751	8900.438468	687.6144545	0.431939874	59.00927491
Exotic-der	433.1076813	36.70991869	11628.01586	922.4417975	0.45675	76.64657584
Exotic-der	455.1851596	36.45269424	12537.60056	936.688933	0.4825	80.03055013
Exotic-der	302.9302055	30.45207153	10025.19757	661.2366289	0.45525	64.8238585
Elite	267.5067012	35.29244273	7738.146781	584.1531045	0.457	61.72767709
Elite	220.4944116	35.43325816	6230.716857	512.6045179	0.424	56.62780879
Elite	330.3883898	33.06255263	10160.42434	700.5748663	0.4765	64.65348104
Exotic-der	216.0330474	33.51625476	6342.508048	459.119225	0.4615	59.47605213
Elite	256.7875513	33.77343885	7625.968103	546.9131464	0.4595	66.443723
Exotic-der	462.5022185	32.00067381	14369.52856	969.0948796	0.472	67.39078196
Exotic-der	438.1787449	40.23987156	10998.86924	882.6413564	0.49725	71.88865212
Exotic-der	417.5983861	37.92568283	11071.90073	912.6423321	0.4585	68.33894744
Exotic-der	424.3258541	37.08978351	11504.53241	892.8868842	0.479	64.27385451
Elite	335.0612428	33.39010943	9925.62279	688.7070521	0.4855	64.51326228
Exotic-der	430.909215	35.72460929	12048.96829	882.5020714	0.4925	62.46197749
Exotic-der	333.1645575	34.27090716	9810.134585	706.8077128	0.4755	61.2394064
Exotic-der	437.1813732	42.23542606	10412.15781	959.1744754	0.454	72.43478386
Exotic-der	331.5205793	35.01661269	9476.6771	706.5048644	0.47025	67.21373415
Exotic-der	416.6504002	37.33409086	11203.17671	866.4657636	0.48175	65.41054322
Elite	308.563719	32.45679338	9339.428346	660.1634928	0.453	63.07964836
Exotic-der	359.6745538	34.95903736	10105.86098	754.4451786	0.47825	73.1498728
Elite	339.8533862	40.98402834	8274.738803	712.0027261	0.46875	72.20170733
Elite	274.4773845	30.13595749	8957.215723	571.6006109	0.4755	56.88240067
Exotic-der	300.5544967	33.27239696	9166.058233	615.0903189	0.4915	65.83689867
Elite	283.2818885	34.31814157	8379.425778	628.4970324	0.45475	60.02507155
Exotic-der	373.3637488	37.52796088	10151.67453	839.9834039	0.4615	58.40915733
Elite	323.1745427	34.09677426	9714.655244	676.2330149	0.48025	60.70520704
Exotic-der	350.6010384	34.98714546	10354.85446	749.4719904	0.47975	55.53402564
Exotic-der	496.4190236	36.4261317	14046.52985	1051.910424	0.4755	68.7442777
Exotic-der	451.4322968	40.04787603	11634.98019	937.681674	0.48775	69.63136971
Exotic-der	273.9835259	36.85834326	9276.646497	765.1452904	0.442621464	67.1223053
Exotic-der	339.0935697	38.32043906	8885.674138	810.3643031	0.423	69.0309664
Exotic-der	470.5418275	35.38036466	13188.05344	1032.760892	0.451	74.13276099
Exotic-der	259.4813543	38.70909941	6641.775057	611.6584971	0.43	65.31514002
Elite	306.4897153	28.91892519	10387.21094	637.2711844	0.47775	64.47826299
Elite	186.8309005	32.07840676	5871.16935	395.1798765	0.4675	63.90182872
Elite	186.6696276	26.35584373	7042.475406	403.1172474	0.45825	56.67723203
Elite	183.2118735	26.57974196	6800.900455	402.4060883	0.4575	53.07606936
Exotic-der	369.6700578	33.24022306	11249.87723	812.3593257	0.466	66.9806919
Elite	128.9917431	28.38442533	4281.865434	309.863665	0.4105	53.25454778
Exotic-der	427.0300541	35.47835326	11798.85362	868.8742915	0.49325	66.6661583
Exotic-der	291.0883692	34.94511316	9334.42445	692.1029581	0.48563048	64.57988796
Exotic-der	493.7966347	39.1039766	12633.73581	1012.488761	0.48725	70.55667351
Exotic-der	181.5093451	27.29479202	7756.293146	470.9512189	0.46263048	60.2318052
Elite	139.8633196	30.68721669	4270.739764	289.9404884	0.453	61.81794385
Elite	383.5641661	30.8372702	12107.30549	757.0785734	0.50575	64.50361427
Exotic-der	459.1524848	39.45997271	11691.30713	921.6338027	0.503	72.14771941
Elite	163.8396199	23.39296284	7981.815532	525.5753108	0.352266246	67.06692557
Elite	332.9750086	29.34328876	11063.50158	689.9173619	0.47575	65.45633333
Exotic-der	471.6028931	33.93970716	13954.11155	971.6709443	0.47275	65.97901758
Elite	165.5186784	31.85140542	5116.208271	364.1845127	0.44725	52.86764854
Exotic-der	296.792152	32.21220767	9062.11759	588.5680359	0.4935	57.76977838
Elite	385.3081972	33.75022168	11532.18812	800.2506457	0.4715	67.8883797
Elite	220.8235522	35.17754061	7619.303112	577.4792415	0.483398357	63.87355079
Elite	276.4000129	39.18974058	7012.211347	568.8149083	0.4745	67.45875716
Exotic-der	253.7944937	35.76909803	7318.335948	630.3623171	0.38925	61.34782782
Exotic-der	159.4431935	26.63835188	5878.414513	337.5756115	0.4165	51.1988461
Elite	182.814219	29.04592721	6235.980636	371.7552973	0.47475	57.28770745
Elite	379.0190399	33.26340538	11400.73024	753.1736965	0.49675	64.93451652
Elite	286.483996	30.70130958	8712.882849	572.0152972	0.4625	60.67585542
Exotic-der	404.807767	40.31584235	9996.286297	891.8760674	0.4485	76.38491983
Elite	265.8799669	38.11536328	6890.364336	564.9197123	0.44925	64.31544879
Elite	302.735238	34.63087704	8526.869997	629.276857	0.47775	62.52510946
Elite	273.2307553	35.01410811	7540.251777	593.6986322	0.44575	64.76321433
Elite	276.6914964	30.1166076	9383.745736	594.8265405	0.45675	61.27245354
Exotic-der	454.7427255	36.17707484	12279.34229	967.3957703	0.46375	68.86338912
Elite	314.0479484	38.39669246	8251.690074	672.3382705	0.46225	61.20024115
Elite	312.2115841	34.20468906	9258.231265	687.0979775	0.454	67.5484845
Elite	189.6337423	30.49050584	6234.670785	414.9103815	0.45625	60.07129087
Elite	252.1527693	34.16417064	7175.68968	542.7091697	0.455	63.69705022
Elite	208.7269229	30.03911713	6740.623951	453.8760846	0.46125	58.91137981
Exotic-der	405.5322817	37.97830586	10611.34246	843.7901089	0.4865	71.21108449
Exotic-der	397.6898915	38.52334764	10176.64603	794.9690518	0.502	71.63513734
Exotic-der	185.7169193	31.93884778	5663.300527	416.7990325	0.4505	67.91142213
Exotic-der	450.9012558	39.69035104	11576.35484	938.9893448	0.47825	68.561894
Exotic-der	263.6170037	35.35978712	7485.238538	564.9837598	0.465	69.33963534
Elite	169.7105891	27.07196444	6430.25722	381.2936833	0.4555	58.89773734
Elite	363.3198038	36.48526618	10024.9105	752.2201149	0.48525	66.10910638
Elite	230.8840627	30.43276669	7361.66654	500.1722065	0.45625	61.32486718
Exotic-der	268.8443955	30.80553173	8712.606083	591.8204732	0.45075	65.72780821
Exotic-der	450.8310767	35.83282922	12473.85444	987.765244	0.46225	70.60870307
Exotic-der	332.895234	34.49464552	9653.062322	732.9671932	0.464	68.46256625
Exotic-der	254.1143213	34.49712771	7629.038603	566.3595554	0.45775	60.30378073
Exotic-der	390.1068526	32.78042131	12204.35829	849.746868	0.46325	67.65072149
Exotic-der	213.3427796	31.45737922	6338.24238	493.0678838	0.4185	59.35665376
Elite	229.6560062	33.15536781	6966.792557	500.553783	0.46675	62.59005107
Exotic-der	356.3656674	37.74593974	9532.399871	797.1306758	0.449	73.57715576
Elite	327.0363649	29.66955654	11211.76106	702.9478073	0.4695	67.91475576
Exotic-der	405.4951714	36.35312383	11139.35993	895.9645973	0.443	77.29482663
Elite	290.8926952	33.83643988	8383.05437	644.8206565	0.447	60.67844055
Elite	261.2218087	31.79332552	7983.510893	559.0284687	0.45175	61.71706038
Elite	127.7520317	29.41294314	4386.60868	278.9584688	0.46425	59.12891242
Elite	301.6139358	31.02019987	9773.368886	658.5512189	0.462	61.48581553
Exotic-der	384.2423942	35.73045138	10717.57266	808.6095474	0.45925	69.88868857
Exotic-der	405.781921	35.85918612	11265.04428	893.4121521	0.4585	80.39606759
Elite	201.7423097	38.08451204	5198.884653	456.1948201	0.43425	65.46047536
Elite	319.4314671	32.72849347	9879.938569	684.7635316	0.4705	59.23275629
Elite	356.9956244	33.91530977	10471.14645	698.6779808	0.5095	60.46161948
Exotic-der	389.1874401	36.27982867	10745.41967	871.5422434	0.45	70.73199694
Exotic-der	447.8964233	40.44139768	10828.34118	904.6051323	0.48975	73.74909519
Exotic-der	462.4109795	37.9176287	12192.84135	978.3719709	0.4795	65.29679056
Exotic-der	421.2344531	35.52843095	11888.50067	874.5879941	0.47425	66.0489204
Exotic-der	427.6727078	41.92424031	10166.21746	882.2078829	0.488	70.54702842
Elite	466.1539662	38.43497087	12089.09319	953.4900664	0.485	71.04437249
Exotic-der	435.9793964	40.66935021	10777.24502	923.8721447	0.47875	71.74783236
Exotic-der	410.8535579	31.50523642	13008.28878	803.4279248	0.51	69.91307433
Elite	279.1740539	33.87305233	8152.078724	584.0965034	0.4645	67.79540345
Exotic-der	239.8406929	29.28822655	8190.142845	511.5038161	0.46075	58.65728048
Elite	202.6152391	29.13253391	6714.287139	414.8526955	0.46175	60.51896918
Elite	213.343225	29.50747138	7028.349236	420.442158	0.49725	56.58513329
Elite	250.1697514	30.32166913	8267.189916	494.5036348	0.50225	62.33300345
Elite	212.8801952	34.22043811	6107.439746	408.5767962	0.4945	66.16030808
Elite	229.9982729	29.05073024	7652.982958	570.2036774	0.44025	56.37789648
Elite	296.0324704	31.78777254	9209.514622	636.2239917	0.46925	57.52588716
Elite	383.9691594	35.3438446	10695.02643	792.4508652	0.4975	67.76427664
Elite	252.4378291	34.92696126	7307.733128	557.458016	0.45175	64.27559185
Elite	332.4613027	35.01276351	9389.892448	684.3265392	0.4875	64.25272169
Exotic-der	401.8192438	38.68978394	10376.21445	831.2755925	0.488	71.54248985
Elite	250.2921316	31.10334447	7894.621936	569.3458846	0.44475	56.48799185
Elite	325.3142898	37.03916124	8742.561456	676.2557885	0.4825	66.26079822
Elite	190.6337706	33.19351868	5830.436057	405.9881973	0.4795	60.52486888
Elite	280.9216356	35.33552855	7909.58199	627.132306	0.461	62.28066272
Elite	272.1289448	32.73098435	8054.223836	557.5247881	0.473	59.31821647
Elite	323.9285365	36.25124989	8986.16942	657.5451464	0.48625	67.6619183
Elite	330.7406715	34.08424002	9773.273487	644.5885378	0.5125	66.58112445
Exotic-der	374.5510603	35.93456594	10352.11386	772.5387057	0.47975	62.89553222
Elite	362.59473	34.81768261	10113.07056	810.4258565	0.4595	62.63184742
Elite	306.604375	29.16536368	10489.87566	715.0343664	0.4315	54.07167634
Elite	286.1103968	32.8110692	8574.918175	614.724018	0.46125	59.92100409
Exotic-der	394.1551739	35.31645158	10947.57039	794.7115179	0.4935	64.93415205
Elite	255.3961907	29.82988258	8274.398886	574.088629	0.4345	64.0670538
Exotic-der	306.3726864	38.32025378	8160.848098	671.0676045	0.46	64.69587239
