# Supplementary material for: Exotic alleles contribute to heat tolerance in wheat under field conditions
Source: Commun Biol. 2023 Jan 9;6:21. doi: 10.1038/s42003-022-04325-5 (PMC9829678; doi:10.1038/s42003-022-04325-5)
Supplement: Supplementary file 6 — Supplementary Data 3 [file 42003_2022_4325_MOESM6_ESM.zip › source_data/fig_4a_seq_depths.txt]

HiBAP_100 68369053
HiBAP_101 67239598
HiBAP_102 50515298
HiBAP_103 42395055
HiBAP_104 58721354
HiBAP_105 76513010
HiBAP_106 58885500
HiBAP_107 59558289
HiBAP_108 56464360
HiBAP_109 71078734
HiBAP_10 56152839
HiBAP_110 66928661
HiBAP_111 64757293
HiBAP_112 63712909
HiBAP_113 47216248
HiBAP_114 52745478
HiBAP_115 45692066
HiBAP_116 82059885
HiBAP_117 54667901
HiBAP_118 52106762
HiBAP_119 51592271
HiBAP_11 47101199
HiBAP_120 47962628
HiBAP_121 70325258
HiBAP_122 76915127
HiBAP_123 65246856
HiBAP_124 66760189
HiBAP_125 69365873
HiBAP_126 68959876
HiBAP_127 70312465
HiBAP_128 66805875
HiBAP_129 69485636
HiBAP_12 48298603
HiBAP_130 55960120
HiBAP_131 60322097
HiBAP_132 48167066
HiBAP_133 64538817
HiBAP_134 48640149
HiBAP_135 49756774
HiBAP_136 53352963
HiBAP_137 68003634
HiBAP_138 78010321
HiBAP_139 54055469
HiBAP_13 63912050
HiBAP_140 49934025
HiBAP_141 61884504
HiBAP_142 62738457
HiBAP_143 52957466
HiBAP_144 70179397
HiBAP_145 52367845
HiBAP_146 63921876
HiBAP_147 60339997
HiBAP_148 55193892
HiBAP_149 65625894
HiBAP_14 58748474
HiBAP_150 45946085
HiBAP_15 50263968
HiBAP_16 41139705
HiBAP_17 69078358
HiBAP_18 81939457
HiBAP_19 57408469
HiBAP_20 68104546
HiBAP_21 65474276
HiBAP_22 68704444
HiBAP_23 72667264
HiBAP_24 61973324
HiBAP_25 53788750
HiBAP_26 56523873
HiBAP_27 62856418
HiBAP_28 46768082
HiBAP_29 70736626
HiBAP_2 53778492
HiBAP_30 50385532
HiBAP_31 69363973
HiBAP_32 43204487
HiBAP_33 74648160
HiBAP_34 85394217
HiBAP_35 57057168
HiBAP_36 0
HiBAP_37 72118776
HiBAP_38 65526837
HiBAP_39 54939938
HiBAP_3 58297647
HiBAP_40 69326684
HiBAP_41 54933025
HiBAP_42 68659727
HiBAP_43 68028087
HiBAP_44 56636526
HiBAP_45 58522666
HiBAP_46 59885634
HiBAP_47 63540127
HiBAP_48 62173805
HiBAP_49 67969145
HiBAP_4 64288384
HiBAP_50 101353716
HiBAP_51 126815715
HiBAP_52 91393959
HiBAP_53 81412840
HiBAP_54 61039459
HiBAP_55 108267896
HiBAP_56 85724245
HiBAP_57 51067951
HiBAP_58 49645086
HiBAP_59 60666958
HiBAP_5 73581288
HiBAP_60 57757850
HiBAP_61 56186678
HiBAP_62 65715502
HiBAP_63 65313779
HiBAP_64 52337785
HiBAP_65 58845757
HiBAP_66 61032129
HiBAP_67 71667144
HiBAP_68 53868136
HiBAP_69 58637099
HiBAP_6 56789641
HiBAP_70 63188831
HiBAP_71 71177226
HiBAP_72 68345911
HiBAP_73 56442648
HiBAP_74 59265547
HiBAP_75 49382643
HiBAP_76 65775084
HiBAP_77 58918500
HiBAP_78 45141506
HiBAP_79 66853635
HiBAP_7 48301492
HiBAP_80 48564336
HiBAP_81 57535947
HiBAP_82 55187516
HiBAP_83 62446939
HiBAP_84 64554044
HiBAP_85 55269042
HiBAP_86 73082308
HiBAP_87 56312349
HiBAP_88 74162212
HiBAP_89 67117724
HiBAP_8 62087666
HiBAP_90 61457142
HiBAP_91 79084703
HiBAP_92 59381303
HiBAP_93 52224165
HiBAP_94 66827251
HiBAP_95 52116865
HiBAP_96 61986483
HiBAP_97 51877938
HiBAP_98 64583008
HiBAP_99 54438114
HiBAP_9 72755196
