# Supplementary material for: Exotic alleles contribute to heat tolerance in wheat under field conditions
Source: Commun Biol. 2023 Jan 9;6:21. doi: 10.1038/s42003-022-04325-5 (PMC9829678; doi:10.1038/s42003-022-04325-5)
Supplement: Supplementary file 6 — Supplementary Data 3 [file 42003_2022_4325_MOESM6_ESM.zip › source_data/fig_4a_read_count_data.tsv]

chr	position	HiBAP_100	HiBAP_101	HiBAP_102	HiBAP_103	HiBAP_104	HiBAP_105	HiBAP_106	HiBAP_107	HiBAP_108	HiBAP_109	HiBAP_10	HiBAP_110	HiBAP_111	HiBAP_112	HiBAP_113	HiBAP_114	HiBAP_115	HiBAP_116	HiBAP_117	HiBAP_118	HiBAP_119	HiBAP_11	HiBAP_120	HiBAP_121	HiBAP_122	HiBAP_123	HiBAP_124	HiBAP_125	HiBAP_126	HiBAP_127	HiBAP_128	HiBAP_129	HiBAP_12	HiBAP_130	HiBAP_131	HiBAP_132	HiBAP_133	HiBAP_134	HiBAP_135	HiBAP_136	HiBAP_137	HiBAP_138	HiBAP_139	HiBAP_13	HiBAP_140	HiBAP_141	HiBAP_142	HiBAP_143
chr1A	0		98	112	1124	70	81	105	76	420	603	159	2131	94	125	114	1585	121	128	106	1910	319	1743	63	66	77	2140	1594	81	2186	98	102	2056	898	1771	147	396	78	100	83	76	86	131	107	142	135	116	61	86
chr1A	1000000		5812	5072	4372	3526	4666	5473	4840	3534	1807	5388	3551	5320	3511	4154	4341	4348	2799	7134	4909	4555	4656	4041	4217	5242	5858	4457	3637	4243	3362	5045	5167	5225	4627	4528	4976	3829	4715	3026	3906	4028	5313	5825	4249	5413	3529	4586	4921
chr1A	2000000		8260	7437	6083	5432	7300	8574	6829	2397	2973	8006	1415	7628	1901	4970	5967	6926	1743	10468	6871	6711	6709	6601	5965	7691	8492	6135	2203	1481	2964	7514	6831	7284	6558	6760	7275	5765	7690	2962	6462	6408	8534	9053	7051	7885	5684	7063	7361
chr1A	3000000		6694	5905	4594	4371	5583	6484	5483	4762	1902	6146	5068	6004	4955	5230	4540	5148	3967	8029	5417	5078	5087	4943	4858	5864	6280	4525	5150	3945	4767	5940	4579	6079	5229	5529	5436	4744	5568	4694	3921	4232	6464	5861	4873	6753	4320	5509	6030
chr1A	4000000		6454	5369	4575	4048	5943	5970	5173	2924	1965	5948	5932	5753	3837	4922	4258	5475	2891	8161	5391	4542	4582	5647	4722	5605	6025	4414	3821	4260	4418	6155	5190	5801	4865	5468	5693	4543	5469	4366	2978	3314	6056	4371	4802	6148	4438	5369	5885
chr1A	5000000		2718	2684	2106	1771	2568	2796	2399	3874	908	2767	2671	2589	4667	3225	2042	2381	3752	3688	2470	2296	2156	2255	2047	2571	2784	2104	4637	2745	4212	2578	2830	2854	2256	2463	2844	1995	2628	2192	3701	3859	2679	5312	2757	2813	2073	2437	2564
chr1A	6000000		5671	5367	4350	4109	5129	5755	5012	6810	1518	5454	1966	5134	7342	5594	4329	4476	5795	7476	4796	5054	4509	4045	4101	5541	5906	4180	6745	1691	6780	5197	4399	5261	4571	4708	5446	3904	5026	4394	5686	6030	5409	8093	5039	5488	3830	4776	5007
chr1A	7000000		6325	5936	4739	4173	5409	6456	5238	4101	1638	6254	5345	5815	5593	5335	4438	4979	3280	8499	5464	5023	4976	4814	4491	5974	6411	4790	4126	5345	5234	5684	5467	5722	4759	5127	5478	4670	5353	4715	3195	3387	5831	4561	4788	6040	4049	5779	5608
chr1A	8000000		6803	6330	4942	4186	5728	6683	5385	5856	2169	6401	5579	6149	5872	5685	4658	5372	4696	8582	5646	5471	5454	4877	4798	6172	6715	4880	6028	6673	5541	6034	5943	6147	4882	5419	5728	4602	5748	4842	4751	5089	6204	6696	5166	6397	4272	5509	5942
chr1A	9000000		5967	5995	5613	4011	4970	5531	4809	5076	3225	5409	7810	5280	5232	4928	3202	5416	3398	9032	5001	4907	4306	5662	4237	7938	5369	3446	5264	6714	5389	5364	5231	5557	6466	7458	5643	4039	8360	6754	3546	3462	5574	4965	6545	5429	6165	4813	5274
chr1A	10000000		2027	1801	3441	1257	3494	1944	1704	3614	1495	1892	5257	1832	1683	1489	2756	1514	3004	6669	4754	3101	1551	2229	1492	5065	1920	2892	3439	1901	1617	1781	1809	1901	4693	4313	2201	1364	4520	3872	2810	2885	1905	3858	4008	1720	3474	1583	1709
chr1A	11000000		2229	2082	4070	1415	4807	2216	1770	4935	1805	2250	6314	2111	2005	1790	4099	1822	4251	6481	4759	4407	1708	2291	1600	6399	2341	4117	4818	2304	2078	2038	1903	2034	5200	4120	2745	1567	4348	3794	4088	4387	2170	5438	4115	2059	4282	1813	2148
chr1A	12000000		3257	3022	4507	2346	5007	3560	2856	5206	2782	3313	4986	3080	2815	2930	4626	2716	4500	8069	5626	4633	2767	3083	2451	5242	3552	4674	5846	3580	2590	3143	3055	3177	4839	5077	3464	2333	5443	4146	4435	4576	2945	5812	4844	3203	4369	2787	2893
chr1A	13000000		3459	3255	4621	2285	4853	3719	3137	4191	2814	3282	5015	3183	3222	2874	4724	2959	4600	8162	6393	4796	2914	3053	2462	4993	3578	4676	3816	3590	3260	3131	3035	3031	4765	4862	3245	2381	5470	4566	4455	4535	3073	5828	4974	3153	3202	2694	3067
chr1A	14000000		3442	3088	4301	2102	4952	3349	3017	4883	2812	3253	5094	3192	3102	2891	4176	2585	4177	7578	3043	4317	2834	3130	2480	5232	3366	4338	5017	3300	2905	2972	2956	3242	4017	4494	3570	2338	4881	4108	4107	4701	3708	5696	4631	3468	4566	2797	2968
chr1A	15000000		964	953	4024	683	6362	1010	882	5964	882	952	4723	916	859	931	3940	804	4009	7144	957	3935	807	1935	657	6272	1013	4073	6516	947	897	961	877	991	1000	4863	1514	716	4837	4059	4008	4242	916	5601	4393	1004	4267	866	778
chr1A	16000000		1514	1561	3156	1108	2967	1653	1477	2907	1169	1443	3483	1374	1405	1320	3155	1220	3086	5474	1093	3118	1234	1762	1153	3450	1566	3093	3092	1498	1233	1484	1373	1517	1160	3326	1732	1122	3750	3331	2923	3088	1420	4117	3304	1401	2123	1256	1396
chr1A	17000000		1141	1024	2601	720	3522	1052	1015	3261	859	1019	2921	1062	997	941	2401	903	2540	4484	1083	2438	881	1459	841	3574	1242	2521	3586	1145	882	1106	998	989	2189	2813	1262	799	2883	2430	2539	2537	1110	3421	2724	1041	2525	877	1082
chr1A	18000000		1200	1220	3227	761	3965	1294	1102	3836	1145	1277	3746	1217	1167	1176	3031	1044	3344	5811	1265	3197	1079	1875	848	4433	1344	3394	4157	1272	1120	1237	1224	1255	2613	3631	1514	907	3918	3357	3253	3380	1258	4690	3573	1253	3165	1171	1065
chr1A	19000000		791	716	3219	493	4038	757	609	3882	682	795	3642	689	633	676	3246	620	3283	5725	700	3107	608	1583	539	3996	765	3226	4429	783	672	790	703	728	2271	3438	1115	583	3825	3140	3130	3257	770	4351	3356	681	3101	618	712
chr1A	20000000		6057	5749	4411	3629	5420	6602	4722	5821	4777	5171	5090	4876	4978	5302	4552	4351	5259	8087	2024	5306	4722	4407	4243	6655	6305	4947	6418	6128	5057	4965	6086	5672	3938	4703	5314	4236	6232	4910	4698	5257	5812	6084	5411	5179	4543	4923	5548
chr1A	21000000		8279	7652	6030	5215	6878	7980	6848	6794	6255	7471	6731	7279	7219	7077	6157	6370	5854	10712	2672	6726	6430	5860	6045	7507	8158	5958	7087	7858	6805	7203	7230	7196	4792	6475	6468	5569	6580	5931	5629	6010	9144	8461	6138	7799	5105	6587	8467
chr1A	22000000		6384	6066	4920	3975	5449	6565	5451	5522	5727	6138	5832	5971	6002	5747	4835	5343	4903	8035	2069	5352	5221	4965	4625	6209	6375	5074	5509	6517	5626	5901	5830	5846	3473	5540	5467	4436	6056	4920	4678	4921	5999	6280	5169	6137	3725	5170	5425
chr1A	23000000		5063	4633	3221	3156	4016	4957	4200	4024	3589	5046	3969	4522	4365	4135	3389	3775	3567	6220	3787	3754	3915	3598	3460	4198	4709	3461	4279	4647	3549	4265	4203	4609	3910	4438	4469	3362	3918	3311	3303	3508	5206	4873	3715	4640	3514	4043	4674
chr1A	24000000		6186	5550	4649	3642	5268	6201	5001	4692	5207	8550	6196	5871	5419	5375	4415	4763	5320	9053	4942	4126	4785	5869	4580	4947	6210	4360	5534	6431	5454	6151	5619	5551	6356	7185	5397	6824	5565	4014	4428	4701	9155	6876	4901	6777	6369	7949	8356
chr1A	25000000		4192	3615	3032	2491	3533	4028	3589	3539	3274	4766	3404	3874	3722	3612	3023	3361	2962	5592	3453	3375	3513	2938	2831	3825	4490	3256	3626	4185	3382	3738	3692	3816	3642	3699	3683	2977	3453	2835	2814	3087	4815	4084	3375	3960	3283	3337	4582
chr1A	26000000		2881	2771	2075	1846	2649	2974	2456	2381	2328	3666	2664	2599	2705	2587	2160	2245	2254	3805	2545	2421	2388	2131	2148	2915	3107	2275	2592	2961	2604	2681	2539	2581	2765	3020	2666	1939	2720	2115	2180	2294	3565	2876	2263	2893	2502	2403	3613
chr1A	27000000		4109	3939	3064	2635	3386	4184	3507	3575	3547	4104	4883	3733	3673	3685	3045	3262	3174	5321	4861	4400	3251	3208	2981	5300	4355	4153	3608	4259	3805	3623	3706	3830	3668	3446	3882	2918	3795	3376	3204	3296	4257	4167	3469	3932	3392	3273	3842
chr1A	28000000		3386	2854	2711	2076	2682	3065	2909	2792	2618	3663	4556	3192	2926	2746	2413	2850	2570	4556	4357	3601	2839	2525	2288	4380	3547	3725	3247	3323	2831	3130	2758	3257	3340	3369	3022	2329	2758	2848	2428	2759	3890	3608	2652	3470	3281	2932	3779
chr1A	29000000		4299	4126	3318	2711	3657	4322	3788	3736	2409	2972	3802	3881	3853	3770	3021	3331	2236	5854	3747	3593	3425	2999	3152	4171	3959	3205	3804	4448	2517	4085	3754	3901	3750	3726	3528	2969	2646	2218	2174	2326	2995	4469	2501	4360	3011	3709	2628
chr1A	30000000		5379	5192	4073	3462	4658	5622	4557	4333	4640	5433	4548	4980	4878	4474	3943	4316	4354	7193	4469	4111	4442	4231	3953	4882	5931	3897	4998	5242	5008	4673	4716	4854	3753	4259	4823	3930	4678	4299	4089	4411	5462	5346	4541	5139	3492	4415	5168
chr1A	31000000		4900	4121	3495	2779	3944	4719	3924	3620	3365	4060	4282	4325	4150	4054	3372	3628	3237	5833	4349	3894	3749	3295	3320	4792	4556	3810	4085	4509	3657	4071	4135	4263	3678	3806	4043	3181	4121	3008	2918	3166	3935	4615	3307	4554	3369	3848	3783
chr1A	32000000		4631	4128	3460	2914	3899	4761	3902	4034	3798	4615	4499	3975	4157	3888	3346	3580	3683	5915	4599	4292	3721	3335	3189	4953	4840	3879	4065	4390	4120	4123	3897	4271	3772	3597	4093	3017	4517	3439	3387	3602	4634	4693	3742	4491	3430	3727	4253
chr1A	33000000		3763	3558	2857	2345	3188	3750	3211	3566	3358	4169	3186	3467	3399	3270	2630	2835	3100	4834	3184	2990	3178	2996	2783	3619	3880	2767	3349	3745	3577	3334	3376	3337	2741	3340	3396	2649	3636	3162	2987	3201	3532	3835	3210	3548	2531	3255	3718
chr1A	34000000		5957	5567	4224	3831	5033	6040	4992	4807	5091	5650	5019	5398	5477	4988	4243	4678	4417	7878	5429	4794	4904	4446	4171	5575	5884	4378	5605	6187	4882	5663	5366	5640	4893	4852	5460	4241	5692	4641	4514	4965	6064	6047	4902	5749	4358	4992	5544
chr1A	35000000		4982	4717	3615	3083	4178	4969	4174	4074	3821	4723	4169	4478	4441	4315	3460	3828	3585	6311	4289	3766	4028	3704	3495	4598	4933	3653	4479	4672	4193	4460	4316	4322	4069	4036	4165	3416	4278	3615	3716	3734	4721	5028	4010	4609	3270	4006	4305
chr1A	36000000		7983	7222	5876	4999	6683	7755	6542	6934	6203	7420	6535	7093	7091	6710	5886	6172	5807	10055	6838	6253	6280	5776	5451	7430	7844	5872	7045	7345	6644	6829	6659	6865	6022	6284	6561	5262	6869	5867	5640	5787	7364	7747	6131	7313	4988	6308	6867
chr1A	37000000		4851	4548	3685	3178	4155	5219	4202	3994	3929	4709	4280	4698	4470	4379	3460	3777	3677	6333	4214	3891	3697	3571	3470	4702	5002	3767	4454	4884	4067	4374	4427	4549	3883	4005	4221	3331	4362	3600	3619	3870	4661	4898	3820	4667	3261	4091	4473
chr1A	38000000		4206	3867	3071	2827	3452	4193	3404	3474	3191	3840	3566	3685	3640	3591	3159	3155	3003	5427	3887	3565	3322	3073	2948	4132	4181	2974	3628	3983	3462	3797	3642	3833	3430	3397	3491	2783	3717	3175	2960	3035	3990	4232	3326	4047	2652	3340	3665
chr1A	39000000		3448	3246	2516	2167	2937	3562	2915	2955	2864	3321	3064	3302	3044	2967	2531	2704	2728	4475	3006	2855	2827	2674	2501	3321	3326	2714	3104	3329	3074	3274	2970	3041	2880	2763	2959	2276	3017	2665	2543	2790	3449	3593	2721	3364	2367	2858	2976
chr1A	40000000		2586	2461	1918	1738	2303	2664	2276	2086	2031	2401	2254	2450	2425	2295	1834	2078	1880	3426	2237	2044	2084	1939	1882	2492	2616	1953	2387	2762	2235	2461	2265	2256	2161	2177	2288	1870	2325	1996	1930	1998	2565	2719	1934	2494	1733	2180	2288
chr1A	41000000		5467	5128	4198	3547	4632	5615	4704	4724	4488	7225	6710	4877	4881	4783	4024	4357	4190	7162	6743	5929	4476	4139	3979	7250	6387	5622	4582	5368	4817	4966	4911	4913	5352	4292	4860	3666	5079	4006	4119	4422	5374	5789	4524	5222	3854	4426	6942
chr1A	42000000		6189	5661	4531	3986	5533	6322	5289	5067	4971	5923	5881	5534	5747	5447	4642	4875	4864	8392	5541	5297	4990	4359	4460	6006	6310	4676	5563	6009	5264	5408	5704	5894	4996	5040	5424	4283	5481	4931	4429	4925	5908	6123	5109	6082	4225	5097	5716
chr1A	43000000		2443	1990	1684	1535	1919	2411	2064	1802	1882	2211	2108	2140	2062	1931	1643	1881	1666	2916	1926	1801	1778	1663	1654	2128	2349	1691	2176	2155	1947	2004	2067	2055	1986	2017	1941	1667	2111	1763	1595	1658	2045	2296	1826	2234	1517	1931	2024
chr1A	44000000		4486	4226	3297	2715	3762	4452	3730	3391	3126	4210	3909	4072	3879	3814	3186	3454	2826	5710	3684	3593	3543	3132	3189	4141	4641	3308	3820	4320	3605	4015	3795	4067	3740	3607	3833	3092	3662	2769	2827	3023	4164	4451	3191	4207	2511	3405	3919
chr1A	45000000		5197	4609	3804	3407	4477	5169	4195	4337	3807	4996	4312	4556	4423	4314	3887	3876	3715	6758	4541	4176	3972	3747	3707	4965	5215	3970	4414	4933	4291	4497	4347	4712	4339	4020	4276	3517	4374	3745	3661	3747	4774	5136	3954	4804	3405	4096	4707
chr1A	46000000		2970	2882	2278	1998	2607	3242	2607	2512	2445	2816	2487	2735	2625	2640	2166	2324	2322	4085	2439	2320	2557	2231	2136	2706	2973	2242	2552	2992	2586	2755	2805	2875	2516	2621	2532	2058	2623	2077	2177	2317	2858	2996	2340	2873	2016	2624	2615
chr1A	47000000		9724	9186	6975	6164	8061	9556	7924	9002	7377	8837	7761	8292	8565	8257	7163	7756	6940	12697	8175	7708	7694	6976	7015	8679	9672	6972	8239	9133	8318	8464	8311	8450	7263	7714	8026	6637	8283	6883	6697	7195	9122	9487	7501	9085	6292	7821	8198
chr1A	48000000		5021	4706	3807	3072	4122	5112	4123	4213	3853	3844	3387	4548	4380	4204	3665	3833	3698	6511	3570	3434	3931	3736	3557	4063	4899	2937	4364	4946	4107	4428	4250	4432	3611	3960	4419	3410	4335	3601	3536	3750	4762	5099	3790	4975	3279	4018	3699
chr1A	49000000		6350	5761	4611	4015	5533	6393	5530	6018	4964	5566	5182	5693	5631	5557	4776	4973	4697	8297	5391	5051	5333	4785	4710	5743	6498	4538	5831	6255	5554	5687	5588	5765	5082	5121	5374	4419	5692	4842	4622	4873	6127	6639	5141	6166	4298	5504	5400
chr1A	50000000		5079	4510	3758	3269	4801	4979	4288	4245	3881	4991	4451	4409	4493	4217	3730	3958	3820	6490	4335	4081	3987	3989	3710	4874	5163	3876	4552	5155	4280	4455	4804	5167	4337	4299	4614	3733	4531	4011	3486	4119	4930	5151	4049	4953	3363	4228	4722
chr1A	51000000		3248	2929	2377	1936	2584	3125	2662	2680	2414	3231	3042	2813	2880	2528	2304	2384	2478	4291	2691	2537	2432	2217	2197	2966	3126	2225	2753	3316	2727	3055	2746	2894	2837	2505	2881	2093	3107	2445	2205	2510	3161	3118	2712	3134	2235	2570	2830
chr1A	52000000		3931	3560	2890	2511	3149	3930	3583	3369	3180	3940	3313	3499	3497	3424	2657	3048	2980	4853	3257	2916	2969	2900	2750	3627	3815	2748	3568	3769	3093	3787	3186	3344	3160	3171	3140	2661	3386	2952	2880	2916	3604	4004	3045	3777	2804	3116	3545
chr1A	53000000		4169	3775	3098	2590	3470	4447	3433	3572	3166	3891	3636	3790	3776	3627	3211	3452	2982	5420	3621	3223	3287	3074	2997	3836	4455	3182	3814	4059	3464	3580	3506	3924	3495	3576	3643	2893	3579	3051	2966	3471	3882	4167	3279	4000	2787	3396	3626
chr1A	54000000		4319	4153	3258	2822	3786	4457	3673	3500	3574	4335	3704	3732	3968	3783	3204	3326	3175	5828	3869	3519	3468	3280	3182	4031	4717	3182	3946	4371	3952	4095	3945	3709	3146	3732	3805	3022	3960	3133	3052	3182	4130	4348	3380	4347	3044	3733	3829
chr1A	55000000		3333	2993	2395	2087	2698	3303	2864	2592	2480	3104	2957	2978	3032	2873	2161	2501	2275	4242	2837	2436	2658	2358	2451	3249	3278	2463	2938	3087	2737	2914	2872	2903	2238	2680	2794	2312	2844	2413	2478	2346	3217	3428	2460	3251	2228	2799	3027
chr1A	56000000		3967	3704	2795	2450	3315	3917	3176	3136	3256	3801	3471	3622	3658	3504	2817	3009	2796	5009	3293	3002	3257	2926	2968	3705	4039	2880	3527	3833	3471	3608	3417	3769	2955	3136	3389	2817	3434	3036	2908	2935	3934	4225	2955	3989	2662	3428	3521
chr1A	57000000		5308	4711	4034	3339	4557	5360	4531	4384	3994	5123	4637	4774	4860	4650	3765	3955	3878	6936	4682	4189	4411	4063	3877	4851	5616	3951	4985	5205	4403	4710	4601	4787	4403	4382	4387	3672	4680	3959	3741	3855	5002	5473	4250	5278	3507	4320	4817
chr1A	58000000		9276	8561	6852	5950	7754	9086	7585	7985	7216	8508	7796	8108	8149	7872	6812	7178	6477	12112	7927	7408	7190	6840	6843	8531	9246	6963	8036	8745	7613	8154	7749	8283	7184	7375	7746	6158	7751	6476	6659	6944	8630	8970	6809	8731	6151	7306	7826
chr1A	59000000		4734	4387	3375	3098	4316	5010	4079	4215	3954	4672	4249	4355	4329	4052	3528	3674	3570	6282	4001	3898	3973	3722	3423	4713	4981	3449	4359	4873	4043	4362	4052	4307	3876	4046	4124	3413	4228	3604	3616	3698	4410	4989	3790	4517	3219	3953	4372
chr1A	60000000		4364	3886	3087	2654	3593	4302	3791	3653	3422	4183	3659	3933	3824	3745	3072	3379	3199	5478	3577	3337	3387	3358	3037	4149	4308	3281	3672	4285	3717	3914	3739	3995	3373	3574	3828	2977	3819	3132	3066	3208	4052	4524	3474	4359	2910	3678	3843
chr1A	61000000		5116	4619	3556	3243	4187	5200	4310	4417	4168	4974	4484	4745	4766	4435	3629	3952	4140	6787	4330	4034	3961	4033	3738	5065	5178	3712	4738	5016	4416	4605	4343	4849	3946	4246	4266	3846	4663	3667	3645	3798	5132	5034	4014	4940	3276	4517	4714
chr1A	62000000		4154	3744	2964	2461	3484	4154	3500	3216	3152	3915	3477	3851	3765	3584	2914	3129	3002	5237	3520	3168	3222	3074	2952	3840	4058	2900	3780	4064	3589	3665	3563	3755	3198	3335	3527	2818	3489	2978	3107	3080	3993	4218	3228	3921	2785	3403	3717
chr1A	63000000		4576	4057	3277	2783	3862	4612	3804	3883	3588	4253	4004	3984	3978	3748	3157	3362	3469	5823	3914	3488	3501	3407	3285	4121	4422	3381	3830	4215	3730	4106	3887	4173	3445	3665	3980	2991	3895	3344	3275	3118	4183	4485	3630	4531	3036	3608	3936
chr1A	64000000		5238	4688	3745	3339	4321	5150	4404	4265	4172	4903	4399	4814	4667	4534	3666	4136	3886	6776	4363	4111	4091	3921	3778	4878	5342	3949	4588	5225	4432	4814	4590	4837	4153	4337	4612	3684	4551	3842	3721	3887	5034	5193	4108	5109	3608	4320	4744
chr1A	65000000		3766	3605	2815	2444	3516	3917	3214	3279	3148	3746	3281	3537	3574	3222	2863	2953	2881	4858	3301	3158	3160	2935	2838	3656	3964	2849	3608	3829	3405	3423	3313	3483	3153	3197	3336	2709	3549	2957	2844	2978	3718	4080	3102	3902	2597	3229	3577
chr1A	66000000		4293	3813	3076	2631	3524	4233	3534	3621	3358	4005	3640	3838	3808	3679	2951	3098	3049	5401	3588	3273	3475	3023	3052	3977	4368	3311	3754	4039	3540	3803	3637	3790	3511	3359	3591	2963	3463	3154	3023	3149	4015	4354	3333	4066	2795	3488	3706
chr1A	67000000		5075	4747	3567	3243	4188	5108	4737	4545	4334	4916	4369	4408	4629	4480	3631	3836	3532	6677	4428	3983	4071	3648	3829	4578	5136	3748	4909	4849	4603	4811	4562	4609	4090	4108	4227	3356	4625	3802	3521	3718	4771	5525	4428	4970	3412	4159	4748
chr1A	68000000		3875	3591	2878	2488	3164	3933	3121	3140	3048	3616	3382	3576	3534	3394	2832	3021	2796	5119	3307	3151	3059	2954	2739	3579	3800	3045	3338	3708	3229	3438	3414	3415	3095	3215	3337	2741	3493	2806	2779	2730	3653	3847	2985	3773	2658	3276	3312
chr1A	69000000		4006	3714	2948	2369	3170	3924	3120	2950	2996	3788	3382	3601	3692	3358	2871	3116	2655	5134	3059	2947	3255	2804	2865	3791	3885	2935	3268	3869	3434	3569	3469	3581	3013	3177	3387	2810	3490	2865	2822	2824	3858	3933	3024	3926	2564	3118	3493
chr1A	70000000		2558	2244	1868	1583	2091	2670	2205	2161	2072	2567	2281	2260	2292	2297	1912	2077	1853	3419	2057	2062	1934	2004	1903	2432	2644	1898	2253	2559	2118	2313	2168	2439	2001	2182	2288	1752	2382	1913	1967	1909	2613	2701	2031	2615	1705	2166	2221
chr1A	71000000		5097	4740	3765	3165	4421	5504	4349	4150	4110	4766	4515	4597	4521	4324	3602	3960	3833	6634	4397	3911	4058	3943	3873	4743	5168	3765	4672	5172	4478	4528	4494	4701	4197	4340	4397	3718	4439	3672	3684	3758	4894	5141	3923	4961	3367	4445	4611
chr1A	72000000		4073	3847	3037	2417	3468	4114	3377	3180	3118	3866	3501	3592	3562	3376	2846	3134	2924	5285	3568	3253	3295	3044	2736	3793	4060	3080	3599	4113	3241	3664	3663	3606	3299	3282	3459	2691	3690	3061	2858	2935	3725	3994	3184	3950	2708	3248	3658
chr1A	73000000		3921	3812	2911	2573	3465	4202	3433	3592	3203	3845	3485	3726	3597	3441	2846	3047	3051	5301	3332	3219	3183	3020	2824	3752	4044	2991	3441	3959	3391	3561	3627	3589	3160	3391	3508	2839	3581	2967	2940	3001	3943	4075	3064	3955	2684	3400	3630
chr1A	74000000		4866	4533	3563	3161	3974	5016	4089	4044	3803	4694	4212	4564	4418	4218	3285	3717	3643	6315	4161	3783	3802	3569	3662	4771	4884	3556	4430	4786	4115	4236	4432	4401	3865	3954	4231	3546	4200	3469	3475	3601	4631	5051	3767	4798	3152	4117	4563
chr1A	75000000		4431	4068	3294	2724	3739	4658	3534	3718	3379	4208	3845	3773	3855	3787	3083	3287	3170	5580	3685	3460	3592	3254	3175	4259	4352	3184	4068	4209	3789	3980	3806	3736	3380	3568	3767	2999	3912	3302	3111	3296	4257	4465	3636	4400	2779	3538	3788
chr1A	76000000		4165	3989	3127	2637	3599	4071	3528	3568	3106	4021	3686	3758	3860	3501	2996	3044	3001	5398	3563	3316	3354	3120	2982	3890	4240	2932	3755	4105	3563	3679	3649	3689	3348	3470	3550	2853	3765	3081	3185	3128	3953	4211	3366	4087	2789	3547	3820
chr1A	77000000		5446	4877	3949	3370	4438	5487	4403	4302	4094	5076	4578	4636	4824	4506	3855	4146	3776	7020	4520	4487	4432	4087	4055	5013	5533	4116	4834	5344	4507	4899	4699	4707	4144	4503	4802	3801	4837	3991	3755	3912	5206	5334	4121	5305	3613	4408	4708
chr1A	78000000		3540	3157	2569	2158	3007	3627	3004	2808	2730	3410	3163	3070	3180	3058	2583	2807	2552	4601	2859	2662	2839	2661	2551	3453	3484	2621	3120	3525	2941	3181	3067	3102	2734	2911	3097	2323	3140	2492	2471	2764	3316	3542	2692	3539	2338	2786	3162
chr1A	79000000		4576	4067	3294	2838	3904	4400	3891	3885	3441	4400	3998	4078	4165	3840	3249	3581	3362	5807	3751	3558	3537	3437	3363	4269	4634	3314	4163	4480	3877	4034	4057	4037	3541	3646	3787	3028	3917	3371	3394	3332	4294	4595	3482	4438	3015	3786	4001
chr1A	80000000		4151	3875	3263	2727	3640	4251	3813	3612	3159	4229	3642	3882	3871	3790	3043	3437	3170	5604	3737	3082	3400	3321	2975	3749	4366	2783	3874	4134	3677	3951	3719	3776	3418	3411	3685	2903	3754	2966	2989	3267	4003	4437	3473	4182	2810	3567	3842
chr1A	81000000		3095	2887	2333	2082	2691	3345	2707	2461	2477	3124	2830	2674	2828	2787	2354	2467	2339	4034	2716	2338	2566	2394	2193	2968	3214	2340	2834	3043	2562	2849	2823	2833	2483	2693	2864	2091	2806	2391	2137	2310	3011	2990	2551	3048	2111	2617	2767
chr1A	82000000		5150	5048	3783	3169	4613	5409	4506	4370	4258	5044	4575	4888	4727	4557	3775	4136	3872	6670	4435	4426	4216	4128	3833	4903	5437	3932	4913	5373	4469	4765	4718	4908	4256	4548	4614	3601	4562	4044	3841	4002	5131	5500	4141	5097	3802	4325	4702
chr1A	83000000		2840	2562	2032	1656	2391	2715	2262	2257	2280	2550	2412	2474	2496	2348	2074	2020	2118	3683	2279	2197	2262	2248	2045	2556	2971	1962	2578	2779	2432	2561	2413	2603	2284	2450	2338	1825	2473	2088	2007	1927	2686	2907	2190	2793	1855	2306	2452
chr1A	84000000		4136	3830	3061	2629	3636	4074	3331	3373	3313	3942	3626	3788	3802	3516	2913	3092	3187	5307	3447	3321	3233	3110	3098	3816	4424	3091	3755	4124	3525	3915	3528	3523	3310	3307	3533	2764	3692	2876	2970	2893	4017	4137	3260	4042	2633	3554	3655
chr1A	85000000		4999	4648	3594	3284	4279	5140	4267	4341	4113	4841	4176	4470	4641	4556	3731	3848	3575	6518	4325	3944	3959	3783	3574	4585	5156	3678	4518	4832	4346	4591	4343	4439	4010	4089	4250	3585	4472	3747	3534	3684	4696	5245	3783	4948	3215	4279	4146
chr1A	86000000		4049	3557	2812	2490	3369	3950	3311	3427	3223	3998	3547	3657	3712	3421	3042	2987	2871	5115	3355	3017	3435	3034	2839	3764	4008	3028	3588	3799	3403	3617	3475	3670	3321	3362	3376	2841	3449	3000	2866	2956	3750	4093	3180	3845	2722	3247	3564
chr1A	87000000		3145	2703	2287	1929	2564	3293	2752	2564	2547	2984	2814	2918	2795	2614	2233	2373	2400	3876	2563	2467	2467	2472	2191	3036	3155	2205	2738	3053	2709	2783	2783	2880	2309	2575	2813	2077	2912	2243	2151	2175	2957	3109	2508	3263	2063	2637	2763
chr1A	88000000		3374	3140	2629	2043	2886	3433	2759	2627	2639	3253	2994	3131	3032	3021	2503	2651	2490	4480	2933	2599	2720	2527	2498	3120	3350	2444	3061	3270	2933	3019	2957	3146	2733	2739	2954	2252	3067	2484	2373	2540	3307	3454	2659	3406	2294	2703	3117
chr1A	89000000		3396	3037	2402	2094	2850	3473	2738	2697	2594	3255	2922	2951	3046	2789	2319	2486	2458	4273	2825	2543	2653	2474	2292	3359	3426	2369	2928	3357	2823	2960	2763	3184	2546	2782	2918	2324	2898	2380	2288	2556	3204	3344	2630	3410	2331	2807	2890
chr1A	90000000		3851	3563	2901	2390	3314	4047	3115	3629	2961	3834	3345	3639	3507	3305	2740	2964	2721	5011	3283	2924	3077	2906	2871	3768	3751	2875	3547	3911	3140	3573	3403	3483	3188	3334	3340	2621	3397	2826	2809	2981	3874	4043	3109	3973	2604	3253	3330
chr1A	91000000		6920	6247	5090	4280	5721	6981	5730	6380	5259	6465	5928	6191	5999	5903	5069	5661	5096	9199	5979	5479	5460	5151	4915	6469	7059	5157	6287	6709	5912	6195	6003	6122	5599	5619	5693	4880	6104	4985	4971	4994	6583	6912	5377	6878	4498	5396	6192
chr1A	92000000		3559	3102	2478	2169	2955	3394	2921	2957	2795	3212	2800	3048	3079	2990	2353	2649	2557	4532	3007	2669	2733	2817	2461	3292	3421	2632	3067	3309	3012	3078	2981	3188	2830	2802	3116	2368	3084	2558	2475	2637	3212	3535	2757	3530	2323	2914	2982
chr1A	93000000		3178	2992	2362	1990	2768	3204	2803	2762	2719	3073	2794	2883	2883	2841	2290	2562	2386	4232	2734	2469	2535	2470	2379	3025	3395	2314	2883	3013	2728	2840	2896	2921	2634	2800	2823	2186	2811	2349	2226	2321	3164	3334	2470	3009	2185	2760	2862
chr1A	94000000		4050	3814	2877	2761	3387	3976	3375	3301	3210	3768	3524	3607	3607	3548	2914	3112	2913	5224	3523	3243	3217	3106	2958	3794	4045	3022	3552	3899	3152	3573	3614	3514	3242	3242	3420	2719	3570	2951	2885	3039	3740	4120	3188	3856	2648	3249	3606
chr1A	95000000		5688	5302	4011	3621	4690	5672	4519	4995	4333	5345	4866	5116	5120	4988	4147	4347	4028	7502	4709	4404	4500	4065	3962	5360	5756	4153	4894	5480	4706	5055	4868	5084	4438	4366	4955	3869	4975	3991	4011	4289	5384	5709	4339	5525	3817	4660	4900
chr1A	96000000		4207	3969	3144	2735	3643	4384	3622	3552	3346	4146	3543	3712	3943	3709	3147	3398	3201	5568	3663	3563	3369	3178	3101	4112	4336	3190	3719	4332	3591	3899	3566	3718	3557	3436	3689	2989	3709	3155	3046	3217	4182	4399	3442	4112	2818	3459	3722
chr1A	97000000		4690	4358	3296	2878	4023	4474	3867	3889	3648	4270	3982	4291	4091	3902	3491	3469	3470	6471	3859	3680	3707	3372	3404	4278	4676	3427	4091	4594	4018	4156	3943	4228	3865	3850	4104	3103	4204	3393	3491	3536	4465	4612	3516	4377	2991	3822	4165
chr1A	98000000		5335	4782	4004	3382	4389	5479	4488	4845	4295	5088	4686	5200	4846	4648	3835	4266	3923	7039	4262	4404	4421	4143	4020	5101	5652	4041	5032	5094	4630	4974	4870	4788	4402	4343	4531	3916	4705	3928	3969	4008	5049	5512	4112	5340	3492	4483	4709
chr1A	99000000		7428	6864	5536	4757	6100	7386	5801	5078	5211	7232	6006	6409	6558	6267	5341	5623	4788	9557	5622	5243	5857	5309	5248	6452	7213	5585	5798	6503	5640	6466	5670	5815	5129	5343	5632	5113	6562	4699	4561	4860	6801	7580	5180	6880	4191	6061	6611
chr1A	100000000		4472	3868	3138	2695	3745	4528	3791	3582	3621	4155	3801	4319	4081	3942	3102	3410	3288	5794	3720	3507	3708	3458	3162	4252	4470	3285	4033	4380	3933	4152	3944	3912	3523	3628	3993	3176	4057	3238	3246	3365	4338	4652	3396	4439	3037	3743	3972
chr1A	101000000		6664	6067	4793	4293	5636	6540	5783	5587	5511	6207	5432	5926	5787	5655	4800	5111	4990	8466	5789	5427	5263	4995	4837	6420	6703	4923	5912	6365	5435	6016	5799	5889	5047	5471	5617	4457	5662	4745	4760	4898	6146	6590	5045	6511	4301	5462	6028
chr1A	102000000		5063	4455	3805	3218	4012	5266	4239	4368	4043	4841	4271	4685	4576	4590	3810	3731	3680	6395	4332	3984	4030	3947	3650	4870	5033	3778	4426	4854	4347	4666	4263	4657	3972	4377	4326	3539	4273	3701	3570	3596	4758	5039	3855	5076	3435	4141	4420
chr1A	103000000		5112	4466	3595	3092	4229	5082	4235	4294	3976	4780	4511	4505	4408	4197	3596	3955	3507	6477	4437	3807	3846	3806	3652	4718	5112	3629	4675	4850	4283	4500	4459	4522	3852	4032	4254	3509	4510	3641	3501	3557	4725	5154	3973	4667	3251	4110	4382
chr1A	104000000		5348	5216	4140	3655	4728	5542	4576	4685	4370	5080	4636	4948	4926	4743	4077	4274	4088	7203	4829	4423	4522	4321	4077	5167	5590	4076	5101	5422	4536	4888	4817	4907	4240	4514	4692	3777	4721	4070	3894	4232	5123	5686	4254	5368	3711	4616	4725
chr1A	105000000		3321	2986	2447	2169	2982	3338	2788	2685	2559	3363	2994	2919	3117	2910	2424	2671	2384	4225	2767	2435	2702	2355	2424	3086	3450	2456	2961	3262	2774	2908	2853	3050	2567	2860	2836	2311	3025	2490	2395	2432	2951	3300	2509	3335	2137	2673	2923
chr1A	106000000		4191	3837	2947	2500	3590	4003	3503	3644	3239	3994	3735	3691	3680	3582	2967	3060	2961	5485	3571	3270	3343	3009	2868	3860	4185	2932	3661	4029	3596	3813	3722	3692	3319	3441	3517	2851	3696	3122	3060	3156	4050	4267	3176	4073	2690	3558	3656
chr1A	107000000		5138	4471	3835	3102	4140	5088	4216	4111	4054	4938	4259	4600	4531	4315	3720	3932	3625	6326	4244	4109	4009	3808	3716	4691	5143	3706	4476	4893	4243	4578	4344	4465	4123	4166	4458	3495	4394	3627	3748	3746	4895	5194	4003	4898	3200	4119	4333
chr1A	108000000		5776	5480	4186	3763	4820	5886	4995	4967	4580	5638	5096	5367	5371	4947	4235	4640	4284	7515	4997	4770	4486	4292	4214	5716	5842	4312	5080	5614	5023	5193	5353	5240	4635	4817	4916	3937	4970	4260	4140	4359	5780	5857	4441	5683	3889	4819	5091
chr1A	109000000		3602	3139	2592	2219	3037	3489	2954	2962	2757	3309	3118	3218	3070	3034	2523	2623	2607	4691	2800	2745	2740	2636	2552	3268	3595	2627	3158	3471	2973	3217	3083	3171	2818	2853	3025	2358	3180	2587	2522	2708	3290	3614	2767	3395	2291	2858	3133
chr1A	110000000		3443	3105	2411	2048	2887	3346	2787	2757	2642	3155	2923	3052	2959	2919	2413	2581	2483	4543	2765	2665	2577	2519	2451	3101	3367	2483	3023	3224	2788	3000	2854	2993	2647	2879	3076	2310	2930	2512	2378	2434	3180	3271	2773	3198	2257	2812	2995
chr1A	111000000		4525	4186	3467	2763	3989	4569	4003	3590	3565	4282	3857	3973	3991	4005	3274	3335	3239	5792	3884	3449	3387	3224	3154	4155	4528	3392	3976	4200	3851	3986	3793	3965	3608	3775	3825	2982	4089	3207	3147	3420	4365	4602	3464	4284	2926	3638	3950
chr1A	112000000		4824	4092	3388	3033	3970	4575	3950	4100	3796	4444	3952	4231	4294	4045	3290	3462	3356	5913	3876	3675	3598	3448	3249	4384	4781	3424	4188	4435	4067	4301	4068	4104	3749	3755	4025	3231	4003	3564	3330	3696	4405	4717	3569	4470	3105	3998	4242
chr1A	113000000		4156	3961	3150	2634	3505	3973	3472	3428	3352	3899	3605	3915	3952	3640	3115	3339	3052	5422	3566	3314	3394	3075	3025	4126	4339	3188	3917	4232	3495	3697	3617	3746	3456	3628	3601	2936	3499	3127	2958	3010	4108	4180	3128	4071	2819	3655	3777
chr1A	114000000		3489	3284	2618	2154	3061	3823	3263	2928	2904	3577	3119	3204	3332	3293	2513	2715	2601	4710	2948	2658	2790	2688	2580	3446	3580	2675	3443	3578	3089	3266	3179	3229	2817	3127	3077	2515	3331	2637	2709	2664	3648	3736	2876	3610	2508	3047	3177
chr1A	115000000		4178	3545	3122	2536	3486	4161	3549	3263	3208	3849	3493	3587	3705	3428	2986	3311	3046	5207	3502	3294	3081	2970	2885	3847	4275	3131	3741	4070	3523	3731	3657	3742	3250	3436	3666	2796	3427	3037	2992	3200	3945	4204	3184	4031	2704	3361	3569
chr1A	116000000		3444	3118	2551	2076	2890	3416	2877	2608	2695	3231	2992	3101	3096	2867	2288	2574	2509	4418	2751	2519	2653	2496	2406	3131	3429	2406	2929	3305	2902	2980	3186	3073	2725	2784	2836	2392	3097	2586	2312	2539	3220	3479	2625	3252	2327	2843	3005
chr1A	117000000		4140	3948	3017	2572	3604	4119	3386	3680	3311	3984	3623	3700	3693	3574	3047	3247	3095	5479	3568	3371	3257	3198	3108	3960	4134	3057	3925	4048	3445	3747	3585	3814	3423	3418	3681	2910	3838	3044	2972	3064	4257	4262	3136	4138	2817	3494	3706
chr1A	118000000		3933	3575	2905	2433	3385	3758	3289	3424	3060	3613	3461	3745	3525	3397	2911	3087	2905	5051	3402	2906	3036	2933	2823	3582	4016	2846	3534	3759	3307	3561	3397	3487	3194	3192	3385	2519	3390	2792	2726	3098	3586	4174	3111	3976	2684	3263	3434
chr1A	119000000		4772	4314	3386	2993	3995	4763	3970	4124	3618	4468	4007	4278	4301	4131	3361	3551	3440	6117	3950	3722	3469	3646	3511	4510	4726	3629	4201	4764	3922	4271	4009	4032	3858	3890	4016	3268	4180	3517	3332	3616	4483	4736	3667	4703	3171	3908	4114
chr1A	120000000		3058	2646	2233	1803	2587	3162	2627	2429	2494	3027	2635	2736	2809	2612	2183	2337	2238	3918	2492	2308	2422	2464	2081	2837	3263	2315	2779	3004	2692	2698	2706	2719	2445	2662	2542	2139	2693	2138	2266	2256	2982	3227	2391	2948	1996	2562	2633
chr1A	121000000		4835	4344	3448	2951	4112	4663	3879	3871	3850	4575	4100	4540	4121	4199	3538	3784	3341	5901	4057	3633	3745	3525	3492	4506	4861	3703	4311	4655	4064	4206	4137	4241	3724	4055	4066	3382	4105	3587	3446	3575	4511	4743	3696	4704	3145	3994	4149
chr1A	122000000		2636	2245	1944	1678	2273	2751	2188	2158	2112	2389	2375	2553	2413	2335	1843	2037	1904	3374	2227	1999	2149	2029	2004	2459	2696	1988	2382	2563	2310	2462	2301	2390	2136	2173	2306	1883	2367	1925	1898	1994	2612	2545	2091	2636	1905	2236	2415
chr1A	123000000		2891	2632	2171	1805	2588	2914	2568	2540	2313	2847	2534	2680	2547	2601	2057	2316	2078	3693	2394	2210	2240	2223	2102	2771	3051	2187	2602	2846	2628	2636	2734	2610	2327	2398	2563	1971	2670	2227	2118	2142	2647	3038	2279	2943	1969	2411	2632
chr1A	124000000		3256	3015	2406	2068	2856	3357	2892	2647	2597	3240	3037	3099	2983	2963	2289	2538	2442	4278	2727	2593	2630	2516	2434	3212	3358	2436	3081	3363	2999	3063	2922	3027	2740	2804	2772	2280	2879	2473	2430	2543	3237	3346	2511	3335	2085	2711	2853
chr1A	125000000		2896	2651	2148	1867	2550	2913	2453	2387	2291	2707	2546	2496	2648	2496	2127	2278	2224	3891	2456	2259	2350	2186	2146	2795	3010	2117	2676	2849	2572	2606	2527	2693	2314	2462	2552	2155	2790	2245	2143	2243	2867	2963	2251	2930	1892	2270	2619
chr1A	126000000		3131	2851	2318	2008	2637	3179	2559	2541	2296	2978	2703	2725	2816	2678	2171	2370	2361	4095	2560	2377	2546	2411	2188	2944	3196	2346	2762	3204	2788	2932	2788	2838	2515	2672	2711	2275	3021	2306	2272	2484	2966	3097	2386	3133	2166	2654	2778
chr1A	127000000		4670	4264	3258	2941	3931	4619	3633	3899	3587	4357	4149	4304	4367	3930	3365	3580	3187	6074	4077	3656	3693	3662	3273	4435	4746	3478	4208	4450	3838	4152	3912	4173	3629	3876	3928	3167	4037	3403	3424	3420	4287	4648	3530	4441	3027	3907	4140
chr1A	128000000		4353	4170	3220	2595	3865	4619	3791	3798	3644	4449	4054	4189	4141	3970	3332	3442	3043	5855	3816	3540	3624	3320	3231	4184	4614	3335	4020	4673	3780	4090	4007	3882	3503	3722	3956	3167	4013	3260	3090	3306	4269	4678	3559	4610	3034	3799	3952
chr1A	129000000		5114	4437	3484	3047	4199	4916	4247	3951	3931	4527	4116	4439	4439	4173	3680	3832	3647	6338	4107	3932	3794	3737	3449	4879	4960	3718	4369	4776	4249	4539	4459	4449	3787	3982	4120	3293	4342	3660	3506	3796	4716	5030	3743	4642	3303	4173	4566
chr1A	130000000		4563	4291	3300	2817	3966	4719	3671	3837	3523	4364	4021	4035	4150	3948	3297	3513	3365	6141	3775	3689	3758	3525	3313	4347	4546	3390	4136	4338	3815	4098	4067	3849	3666	3612	3920	3153	4086	3261	3323	3352	4351	4532	3470	4438	2910	3885	4101
chr1A	131000000		3933	3503	2879	2612	3352	4047	3338	3411	3309	3918	3452	3722	3604	3554	2874	2942	2917	5213	3430	3005	3160	3050	2838	3937	4077	3009	3611	3951	3409	3607	3412	3569	3268	3280	3359	2784	3635	2949	2958	3001	3828	4139	3320	4109	2668	3416	3456
chr1A	132000000		4443	4150	3269	2703	3609	4577	3887	3687	3427	4121	3712	3921	3919	3701	3291	3472	3084	5578	3759	3372	3479	3451	3090	4235	4581	3359	3930	4276	3926	3982	3916	3992	3575	3597	3694	3091	4048	3292	3206	3397	4255	4492	3365	4416	2908	3769	3966
chr1A	133000000		3510	3186	2620	2273	2986	3613	2903	2883	2912	3394	3067	3089	3036	2905	2422	2743	2539	4635	2997	2668	2868	2569	2376	3362	3367	2582	3049	3473	2938	2994	2952	2880	2897	2830	2999	2503	3149	2507	2516	2537	3492	3519	2634	3566	2303	2893	2927
chr1A	134000000		3513	3049	2413	2116	2883	3406	2900	2848	2722	3201	3084	3007	3016	3163	2441	2599	2527	4380	2819	2622	2688	2563	2388	3305	3308	2658	3028	3425	2914	2982	2858	3185	2825	2765	3008	2343	2910	2517	2530	2386	3081	3544	2653	3286	2051	2842	2926
chr1A	135000000		4260	3885	3148	2595	3433	4255	3565	3295	3339	4112	3674	3809	3746	3612	2956	3189	2883	5308	3435	3228	3409	3329	2986	3964	4199	2994	3711	4182	3652	3631	3630	3660	3300	3424	3625	2898	3748	2953	2923	3112	3957	4241	3277	4224	2685	3552	3715
chr1A	136000000		3919	3540	2903	2529	3428	3923	3238	3130	2984	3772	3401	3628	3484	3358	2883	3063	2929	5027	3475	3103	3252	2847	2910	3706	4075	2905	3383	3801	3468	3523	3574	3672	3220	3171	3342	2772	3541	2895	2735	2883	3786	4098	3015	3927	2502	3328	3448
chr1A	137000000		5098	4702	3659	3438	4315	5233	4199	4226	3921	4828	4460	4515	4482	4415	3641	3984	3717	6706	4166	4035	4059	3854	3544	4993	4961	3754	4388	5066	4276	4486	4514	4424	3865	4161	4419	3354	4438	3773	3488	3608	4840	5189	3918	4815	3310	4155	4573
chr1A	138000000		3370	2994	2403	2092	2728	3273	2789	2714	2619	3128	2837	2976	3167	2769	2353	2392	2507	4377	2687	2490	2567	2514	2297	3041	3449	2378	2954	3269	2700	3000	2995	2937	2701	2830	2834	2203	2798	2476	2299	2546	3231	3435	2561	3248	2198	2821	3035
chr1A	139000000		5491	5215	4029	3493	4770	5669	4932	4344	4351	5104	4707	4840	4930	4828	3937	4209	4241	7323	4895	4328	4523	4270	3970	5212	5517	4015	5002	5453	4784	4844	4693	4700	4220	4564	4702	3639	4897	4036	3975	4021	5098	5704	4279	5128	3530	4452	4759
chr1A	140000000		3540	3212	2606	2220	2952	3682	2689	2702	2788	3317	3039	3017	3161	2885	2415	2766	2437	4390	2968	2737	2835	2654	2495	3250	3555	2577	2995	3275	3047	3079	3144	3227	2836	2919	2983	2324	3167	2455	2538	2523	3256	3453	2605	3364	2356	2694	3041
chr1A	141000000		3408	3070	2398	2260	2814	3293	2862	2687	2458	3154	2909	3070	2888	2811	2405	2505	2302	4296	2934	2666	2612	2487	2452	3098	3479	2446	3010	3113	2874	3075	2947	3118	2701	2901	2820	2249	3002	2462	2397	2388	3135	3549	2474	3221	2292	2787	2841
chr1A	142000000		2988	2860	2220	1903	2652	3169	2597	2498	2490	3058	2764	2844	2825	2700	2237	2339	2212	4091	2561	2392	2472	2426	2210	2864	3191	2309	2781	3048	2715	2806	2693	2740	2369	2563	2671	2123	2769	2174	2246	2207	2826	3186	2313	3109	2044	2576	2818
chr1A	143000000		3230	3030	2416	1996	2662	3366	2562	2901	2587	3172	2724	2949	2903	2633	2336	2461	2320	4009	2658	2373	2493	2488	2232	2996	3287	2441	2771	3199	2599	2901	2796	2879	2470	2584	2753	2184	2934	2430	2303	2272	3034	3373	2462	3120	2078	2656	2898
chr1A	144000000		15347	15590	9749	8275	10511	18219	10605	13527	12411	12367	8988	11166	12177	16634	10368	9717	12164	17937	10432	11130	11514	9237	11494	16696	18351	11929	16219	16168	14480	12340	18781	16336	10429	9365	14841	10254	16235	12344	11718	12234	15913	13367	11653	9997	11969	12424	14212
chr1A	145000000		4135	3874	3116	2666	3536	4367	3672	3698	3329	4206	3789	3823	3824	3641	3051	3184	3040	5519	3598	3443	3409	3236	3158	4215	4257	3257	4006	4105	3708	3781	3908	3941	3229	3738	3499	2753	3693	3172	3105	3158	4070	4285	3189	4120	2844	3559	3684
chr1A	146000000		4495	4189	3157	2933	3816	4523	3604	3494	3477	4224	3916	3930	3829	3857	3215	3351	3219	5645	3706	3385	3493	3375	3124	4079	4678	3305	4040	4277	3929	4193	3837	3852	3529	3658	3679	2924	3816	3295	3012	3337	4067	4408	3444	4325	2980	3642	4034
chr1A	147000000		4382	3928	3244	2773	3649	4605	3847	3656	3624	4206	3879	4057	4106	3906	3196	3373	3305	6057	3578	3524	3378	3469	3261	4283	4369	3229	3947	4066	3870	3882	4021	4208	3490	3666	3852	3035	3839	3092	3286	3268	4251	4460	3362	4359	2868	3788	3846
chr1A	148000000		4415	3954	3271	2802	3597	4344	3759	3706	3427	4140	3757	3896	3992	3776	3196	3452	3069	5660	3669	3383	3412	3362	3133	4217	4413	3255	3942	4266	3623	4162	3812	3985	3547	3498	3694	3216	3763	2964	3123	3064	4070	4560	3497	4057	2879	3512	3829
chr1A	149000000		4684	4235	3250	2870	3877	4945	3620	3907	3727	4449	4012	4188	4016	4062	3145	3568	3347	5993	4033	3650	3709	3596	3304	4475	4924	3373	4212	4623	3796	4286	4213	4299	3643	3930	4063	3207	4313	3392	3215	3579	4411	4713	3735	4581	3196	3823	4138
chr1A	150000000		3922	3535	2928	2542	3510	4112	3430	3409	2985	3826	3640	3729	3812	3514	2915	3174	2965	5224	3460	3125	3194	3182	2776	3800	4100	3044	3564	3923	3434	3593	3499	3559	3293	3420	3551	2879	3603	3116	2968	2952	4010	4244	3110	4124	2661	3490	3627
chr1A	151000000		3014	2798	2153	1908	2538	2985	2541	2400	2342	2985	2577	2710	2669	2377	2100	2215	2061	3776	2549	2296	2310	2281	2126	2740	3083	2095	2642	2833	2472	2734	2607	2674	2314	2447	2432	2011	2645	2167	2214	2125	2799	3029	2226	2856	2053	2439	2518
chr1A	152000000		3943	3601	2945	2493	3311	4037	3496	3358	3225	3935	3654	3732	3611	3492	2853	3195	3015	5271	3275	3080	3068	3072	2795	3714	3912	2748	3602	3791	3335	3713	3465	3640	3171	3394	3391	2643	3482	2982	2821	3024	3788	4123	3139	3948	2533	3385	3704
chr1A	153000000		3790	3538	2974	2435	3371	3993	3204	3170	3132	3776	3296	3546	3643	3349	2688	3020	2901	4924	3182	3108	3076	2845	2691	3767	4197	2837	3445	4049	3298	3418	3421	3487	3091	3215	3319	2588	3586	2953	2851	2867	3736	4114	2971	4009	2531	3465	3698
chr1A	154000000		4175	3990	3079	2651	3403	4048	3501	3370	3424	4085	3566	3806	3740	3665	3110	3164	3024	5532	3686	3219	3297	3154	3034	4011	4244	3125	3779	4131	3719	3750	3656	3730	3256	3543	3601	2840	3833	3092	2886	3064	4064	4334	3365	4020	2843	3441	3621
chr1A	155000000		4191	3708	2884	2568	3514	4086	3507	3326	3257	3942	3652	3790	3717	3600	3032	3276	3073	5466	3468	3280	3225	3041	2984	3897	4152	2994	3691	3926	3323	3671	3645	3601	3182	3458	3470	2935	3720	3007	3047	3092	3956	4360	3217	3990	2717	3246	3720
chr1A	156000000		3149	2801	2330	1917	2699	3269	2656	2654	2628	3128	2961	2805	2887	2787	2288	2484	2306	4155	2712	2344	2577	2567	2337	2979	3128	2348	2889	3056	2786	2864	2840	2996	2506	2758	2722	2122	2934	2338	2372	2445	3116	3296	2618	3220	2151	2673	2903
chr1A	157000000		4781	4386	3389	2965	4106	4798	3957	3726	3899	4500	4243	4192	4184	3905	3392	3665	3429	6230	4039	3657	3684	3546	3537	4586	4977	3608	4371	4687	3996	4459	4054	4282	3826	3904	3970	3323	4396	3502	3363	3543	4610	5006	3788	4787	3211	4047	4347
chr1A	158000000		2956	2631	2152	1940	2632	3177	2631	2519	2473	2876	2747	2752	2779	2630	2226	2398	2210	4051	2426	2228	2348	2285	2273	2865	3219	2343	2714	2897	2602	2817	2684	2781	2514	2504	2657	2164	2593	2160	2129	2252	2847	3069	2313	3138	2118	2557	2676
chr1A	159000000		2374	2259	1802	1574	2060	2472	2142	1960	1928	2427	2163	2293	2278	2087	1804	1930	1926	3163	2058	1834	1970	1871	1818	2384	2528	1817	2155	2324	2095	2245	2065	2117	2083	1949	2169	1648	2117	1772	1786	1754	2268	2558	1775	2317	1546	2019	2241
chr1A	160000000		3027	2695	2313	1891	2660	2996	2673	2563	2430	2967	2663	2813	2732	2644	2086	2307	2330	3928	2542	2250	2392	2281	2237	2955	3094	2250	2692	2958	2495	2802	2581	2792	2488	2504	2639	2016	2808	2319	2320	2261	2943	3143	2429	3032	2102	2539	2808
chr1A	161000000		2568	2189	1740	1545	2063	2537	2100	2018	2009	2380	2143	2214	2163	2101	1755	1850	1767	3163	1958	1879	1874	1951	1845	2333	2430	1853	2193	2404	2108	2366	2146	2212	2076	2150	2097	1707	2117	1891	1708	1819	2359	2597	1846	2417	1722	2148	2101
chr1A	162000000		2902	2542	2040	1776	2305	2759	2206	2389	2330	2721	2446	2552	2645	2402	1869	2140	2056	3645	2338	2114	2238	2113	1858	2589	2854	1928	2456	2649	2355	2519	2456	2469	2192	2367	2293	1873	2484	2075	2041	2076	2681	2949	2084	2863	1836	2237	2452
chr1A	163000000		3642	3356	2722	2235	3138	3606	3006	3179	3141	3586	3077	3330	3317	3055	2515	2806	2602	4714	3117	2776	2859	2777	2602	3365	3863	2545	3324	3512	3313	3175	3128	3168	3039	3041	3094	2542	3309	2754	2674	2769	3573	3860	2827	3445	2538	3023	3072
chr1A	164000000		3031	2717	2189	1899	2441	3094	2462	2501	2437	2836	2681	2688	2721	2590	2136	2309	2142	3786	2547	2197	2434	2304	2091	2813	3120	2061	2696	2873	2635	2573	2501	2702	2361	2444	2662	2065	2574	2130	2087	2179	2785	2951	2288	2946	1899	2465	2516
chr1A	165000000		3478	3105	2541	2173	2868	3366	2824	2847	2692	3289	2875	3082	3123	2950	2384	2643	2323	4350	2965	2660	2768	2611	2503	3191	3627	2408	3048	3292	3036	3117	2843	3303	2798	2784	3141	2280	3184	2451	2422	2493	3314	3490	2837	3458	2258	2952	3119
chr1A	166000000		2719	2690	2037	1729	2501	2988	2377	2279	2326	2734	2701	2551	2750	2561	2029	2133	2019	3612	2389	2133	2252	2125	1977	2498	2831	2163	2682	2836	2485	2642	2518	2737	2265	2421	2505	1878	2591	2177	2127	2140	2808	2828	2271	2825	1910	2419	2622
chr1A	167000000		3746	3483	2840	2266	3265	3836	3126	3044	2968	3567	3380	3345	3489	3298	2598	2856	2855	4860	2980	2968	3084	2723	2727	3576	3784	2803	3240	3796	3338	3427	3230	3600	2983	3151	3309	2594	3278	2731	2656	2862	3593	3863	2951	3643	2511	3080	3410
chr1A	168000000		6428	5778	4580	3939	5401	6323	5285	5037	4896	5836	5303	5512	5420	5240	4361	4846	4435	8090	5273	5022	4779	4622	4270	5886	6338	4719	5592	6167	5312	5693	5239	5604	5195	5070	5413	4274	5455	4548	4531	4559	5956	6410	4841	5957	4088	5124	5537
chr1A	169000000		3319	2983	2581	2067	2805	3542	2855	2654	2611	3243	2902	2958	3124	2877	2371	2447	2534	4276	2720	2588	2680	2580	2369	3161	3352	2455	2984	3479	2913	2942	3046	2906	2750	2794	2932	2235	3052	2511	2314	2436	3084	3322	2542	3125	2276	2746	2962
chr1A	170000000		3288	3239	2559	2075	3063	3559	2961	2737	2696	3301	2982	3159	3172	2979	2562	2561	2625	4647	2897	2746	2694	2580	2422	3384	3550	2542	3234	3353	2910	3199	3232	3101	2809	2889	2919	2356	3007	2601	2479	2524	3397	3536	2883	3512	2487	2873	3121
chr1A	171000000		4597	4100	3302	2841	3750	4508	3887	4040	3636	4344	3838	4031	4160	3925	3310	3540	3326	5871	3847	3626	3542	3506	3146	4271	4543	3323	4034	4342	3830	4062	4088	4015	3550	3577	3955	3012	4177	3173	3231	3161	4230	4615	3519	4422	2886	3746	4084
chr1A	172000000		5119	4403	3560	3051	4095	4792	4282	4061	3945	4722	4234	4637	4402	4240	3432	3808	3427	6360	4040	3831	3873	3708	3688	4530	4913	3706	4447	4882	4273	4545	4390	4487	3733	4047	4376	3286	4574	3686	3448	3692	4761	5122	3947	4838	3288	4121	4578
chr1A	173000000		4798	4471	3303	3083	4237	4939	4047	3990	3842	4729	4367	4487	4473	4222	3484	3717	3797	6297	4043	3788	3896	3786	3589	4622	4835	3644	4259	4769	4138	4436	4357	4464	3951	4070	4215	3389	4407	3687	3488	3670	4793	4921	3771	4566	3283	3997	4276
chr1A	174000000		5514	5154	3988	3629	4850	5574	4785	4464	4657	5291	4732	5081	4899	4898	3985	4325	4119	7452	4665	4430	4549	4246	4094	5218	5764	4338	5085	5458	4751	5009	4866	5026	4545	4612	4991	3959	5046	4143	3950	4176	5318	5797	4223	5455	3785	4521	5036
chr1A	175000000		6223	5488	4630	3847	5007	6293	5274	5021	4858	5757	5274	5619	5425	5318	4364	4827	4429	8056	5015	4788	4779	4722	4359	5446	6303	4501	5449	6022	5206	5467	5290	5389	4928	4963	5318	4201	5486	4554	4463	4449	5810	6346	4692	6156	4002	4921	5443
chr1A	176000000		3422	3076	2566	2185	2833	3429	2957	2810	2905	3249	3059	3139	3190	2951	2492	2591	2569	4642	2873	2634	2737	2582	2627	3203	3406	2624	3161	3516	2862	3257	3066	3167	2801	3056	3023	2455	3122	2515	2576	2634	3216	3501	2701	3552	2382	2850	3197
chr1A	177000000		7567	6928	5463	5043	6592	7667	6214	6103	6064	7264	6678	6979	6737	6357	5634	6095	5349	10064	6449	6176	6281	5685	5463	7049	7639	5748	6828	7370	6371	6920	6602	6826	5800	6150	6647	5218	6851	5652	5385	5624	7197	7755	6089	7221	5187	6269	6899
chr1A	178000000		3164	2756	2262	1785	2507	3196	2534	2612	2403	3137	2606	2825	2785	2618	2218	2153	2332	3988	2583	2344	2455	2402	2218	2866	3066	2187	2706	3085	2669	2880	2557	2640	2472	2520	2637	2091	2573	2215	2194	2273	2960	3101	2358	2990	2102	2547	2852
chr1A	179000000		3605	3112	2570	2246	2994	3539	3026	2699	2875	3450	3025	3273	3346	3185	2482	2696	2607	4501	3039	2654	2785	2735	2520	3222	3565	2591	3359	3511	3078	3315	3155	3205	2888	2792	2992	2390	3263	2579	2512	2621	3370	3547	2681	3544	2420	2930	3160
chr1A	180000000		4025	3602	2796	2535	3422	3978	3338	3167	3370	3739	3522	3662	3721	3343	2926	3041	2875	5235	3321	3173	3178	2924	2806	3782	4110	2874	3483	3894	3286	3632	3609	3608	3198	3363	3332	2665	3461	3000	2910	2933	3755	4075	3088	4031	2627	3223	3722
chr1A	181000000		4446	4140	3360	2845	3821	4586	3891	3827	3595	4214	3904	4174	4148	3962	3253	3469	3303	5853	3770	3692	3668	3553	3232	4439	4602	3387	4172	4501	3905	4113	3970	4067	3540	3872	4039	3212	4041	3370	3204	3267	4259	4627	3595	4415	2892	3754	3894
chr1A	182000000		4210	3816	3067	2753	3629	4293	3595	3536	3254	3933	3620	3857	3942	3553	3108	3378	3262	5427	3668	3444	3253	3183	3115	4069	4327	3004	3809	4364	3726	3752	3588	3849	3326	3465	3663	2844	3549	2986	3000	3005	4047	4387	3198	4113	2826	3619	3697
chr1A	183000000		3104	2832	2357	1999	2696	3300	2870	2513	2568	3080	2744	3007	3111	2753	2367	2389	2343	4206	2747	2461	2537	2404	2317	2867	3262	2463	2841	3206	2674	2884	2684	2877	2606	2807	2796	2187	2920	2322	2224	2431	3124	3316	2536	3227	2067	2601	2793
chr1A	184000000		3016	2802	2229	1982	2622	3164	2700	2566	2524	2875	2654	2809	2724	2673	2203	2437	2444	4192	2625	2346	2418	2423	2256	3036	3163	2343	2883	3186	2742	2816	2678	2706	2477	2727	2869	2134	2872	2222	2232	2322	3044	3179	2445	3144	1919	2637	2920
chr1A	185000000		3731	3581	2825	2563	3419	4022	3456	3277	3143	3757	3444	3606	3709	3423	2901	3156	3035	4951	3524	3132	3038	3051	2950	3756	3975	2779	3592	4016	3484	3693	3346	3717	3143	3406	3437	2629	3554	2831	3017	3139	3691	3960	3174	4035	2770	3260	3533
chr1A	186000000		5356	4656	3856	3167	4143	4980	4201	4237	3908	4746	4495	4581	4411	4271	3541	4023	3759	6756	4396	4128	3897	3739	3695	4870	5364	3911	4412	5064	4357	4634	4276	4590	3956	4209	4328	3543	4427	3716	3847	3885	4805	5051	3914	5004	3378	4248	4512
chr1A	187000000		2625	2549	2028	1759	2474	2883	2402	2271	2255	2470	2515	2599	2475	2407	1936	1955	2000	3550	2433	2149	2197	2099	2048	2528	2874	2049	2562	2600	2295	2485	2179	2360	2214	2436	2265	1897	2443	2045	1995	2087	2578	2949	2144	2832	1820	2350	2552
chr1A	188000000		4906	4527	3465	3087	4178	4957	4222	4111	3961	4613	4207	4453	4310	4489	3626	3754	3626	6404	4163	3965	3879	3753	3580	4745	4839	3502	4652	4953	4173	4411	4233	4439	3811	4083	4318	3361	4380	3716	3542	3704	4775	5051	3917	4773	3230	4107	4382
chr1A	189000000		4140	3914	2962	2718	3643	4373	3578	3756	3316	3981	3610	3762	3655	3588	3018	3214	3143	5422	3718	3386	3464	3216	3049	3780	4187	3211	3731	4084	3460	3946	3662	3705	3331	3597	3789	2981	3860	3117	3055	3209	4105	4375	3456	4103	2969	3706	3813
chr1A	190000000		2737	2365	1950	1695	2313	2660	2159	2096	2095	2577	2424	2513	2302	2310	1842	1971	1886	3488	2336	2120	2107	1919	1943	2516	2652	1981	2211	2600	2237	2500	2387	2416	2188	2199	2238	1992	2446	2002	1954	1896	2605	2658	2094	2657	1780	2303	2352
chr1A	191000000		2960	2576	2037	1850	2609	3079	2455	2317	2308	2746	2625	2554	2479	2542	2076	2216	2269	3858	2438	2164	2241	2090	2033	2848	2941	2037	2611	2967	2440	2619	2491	2639	2334	2405	2439	1890	2613	2137	2048	2102	2748	3055	2367	2924	1933	2484	2605
chr1A	192000000		2311	2091	1661	1408	1874	2327	1960	1962	1880	2265	1985	2077	2163	1955	1633	1657	1686	3069	1872	1720	1752	1655	1585	2180	2375	1752	1972	2304	2007	2026	1989	2065	1901	1887	1987	1632	2051	1719	1823	1769	2112	2254	1849	2413	1668	1917	2096
chr1A	193000000		3042	2821	2259	1805	2670	3025	2480	2456	2435	2917	2717	2888	2858	2729	2202	2433	2244	4184	2623	2398	2436	2438	2244	2904	3175	2177	2700	2977	2566	2739	2630	2576	2379	2383	2502	2074	2833	2249	2232	2319	2941	3131	2430	3127	2050	2657	2718
chr1A	194000000		3438	3178	2537	2305	2991	3474	3111	2829	2812	3530	3080	3131	3082	3005	2557	2734	2590	4491	2952	2625	2878	2674	2445	3300	3664	2654	3118	3376	3005	3360	2903	3200	2802	2945	3024	2408	3258	2521	2683	2683	3289	3396	2746	3389	2353	2928	3184
chr1A	195000000		6778	6422	5007	4537	6073	7367	6203	5785	5806	6888	5981	6493	6594	6196	5163	5560	4998	9368	6082	5518	5530	5494	5114	6703	7459	5499	6634	6966	6053	6478	6435	6495	5838	6061	5924	4792	6221	5222	4962	5268	6726	7334	5432	6843	4861	5924	6572
chr1A	196000000		6859	6494	5002	4440	6175	7075	6179	5910	5811	6811	6023	6314	6479	6214	5012	5363	5131	9508	6150	5765	5872	5469	5201	6889	7567	5521	6459	7050	6209	6514	6408	6394	5912	6046	6100	4833	6589	5305	5064	5052	6880	7205	5489	7015	4556	5818	6329
chr1A	197000000		6686	5974	4603	4228	5665	6730	5670	5497	5337	6549	5956	6230	6266	5915	4786	5429	4782	8876	5721	5372	5359	5191	5030	6517	6976	5301	6411	6630	5765	6257	6000	5889	5365	5460	5902	4581	6156	5099	4602	5018	6398	6955	5380	6682	4533	5504	6141
chr1A	198000000		6938	6276	5045	4489	6130	7449	6028	5874	5883	7031	6145	6613	6475	6214	4931	5603	4994	9446	5957	5809	5615	5658	5025	6807	7313	5343	6583	7147	6138	6568	6332	6374	5775	5819	6135	4861	6401	5163	5030	5102	6959	7324	5479	7028	4850	5940	6152
chr1A	199000000		7598	6879	5532	4827	6658	8061	6766	6374	6407	7467	6742	6983	6931	6497	5385	5970	5536	9936	6441	6112	6057	6144	5465	7445	7933	5867	7015	7691	6756	7019	6735	6972	6136	6412	6545	5294	6873	5683	5490	5621	7254	8091	6050	7638	5040	6356	7092
chr1A	200000000		8709	7643	6197	5489	7413	9081	7520	7301	7196	8380	7370	7884	8199	7919	6376	6842	6306	11495	7309	6950	7077	6678	6559	8771	8992	6828	8092	8777	7671	7979	8034	7868	6989	7438	7632	6039	7819	6330	6097	6203	8615	8970	6862	8590	5845	7477	8095
chr1A	201000000		4162	3779	2971	2572	3469	4366	3430	3420	3395	4009	3624	3859	3674	3796	2967	3179	3105	5505	3534	3258	3340	3291	3009	3927	4268	3116	3706	4269	3516	3871	3572	3733	3300	3321	3530	3059	3775	3050	2939	3194	4173	4234	3343	4155	2711	3476	3789
chr1A	202000000		3445	3313	2624	2135	3058	3554	3030	2992	2953	3418	3144	3334	3192	3154	2661	2902	2755	4687	3041	2796	2994	2828	2583	3275	3741	2793	3246	3592	3057	3311	3265	3177	2932	3092	3227	2458	3367	2542	2682	2795	3575	3633	2818	3452	2325	3020	3357
chr1A	203000000		3691	3388	2623	2296	2946	3818	3060	2931	2878	3545	3155	3196	3310	3305	2632	2851	2726	4734	3003	2928	2950	2717	2606	3645	3767	2783	3222	3659	3180	3263	3182	3374	2883	3095	3124	2464	3135	2686	2751	2658	3494	3603	2924	3609	2451	3126	3357
chr1A	204000000		3847	3498	2732	2461	3180	3926	3269	3190	3355	3754	3521	3533	3577	3265	2783	2921	2827	4994	3272	2895	3062	2987	2752	3635	3808	3001	3356	3743	3311	3516	3293	3552	2996	3376	3304	2666	3396	2718	2786	2901	3600	3903	2943	3806	2576	3131	3523
chr1A	205000000		4211	3937	3008	2613	3458	4170	3574	3214	3316	3990	3724	3776	3755	3605	2982	3353	3094	5406	3471	3230	3247	3196	3021	4070	4248	3074	3633	4219	3537	3762	3666	3843	3382	3421	3498	2793	3689	2967	2964	3215	4013	4230	3216	4026	2874	3468	3616
chr1A	206000000		4581	4094	3161	2823	3815	4635	3746	3639	3603	4513	3889	4084	4125	3990	3113	3396	3463	5991	3887	3534	3594	3488	3208	4228	4446	3355	4088	4462	3996	4176	4099	3987	3427	3558	3994	3183	4200	3420	3395	3452	4355	4594	3622	4617	2975	3660	3955
chr1A	207000000		2649	2440	2041	1651	2276	2650	2293	2307	2292	2519	2383	2406	2403	2325	1890	2121	1820	3468	2064	2054	2147	2070	1953	2539	2657	2026	2462	2606	2338	2384	2263	2350	2109	2272	2173	1934	2451	1919	1959	2005	2555	2806	2099	2708	1773	2136	2509
chr1A	208000000		6328	5901	4475	3997	5362	6368	5511	5349	5121	5901	5469	5928	5514	5471	4603	5150	4574	8301	5455	5090	5141	4569	4627	5998	6563	4593	5765	6147	5290	5593	5560	5565	4951	5044	5457	4358	5598	4733	4487	4827	5790	6471	4959	6305	4151	5121	5454
chr1A	209000000		3739	3349	2820	2400	3068	3912	3237	3102	3012	3528	3362	3418	3228	3259	2779	2924	2801	5057	3243	2949	3015	2865	2766	3604	3773	2860	3339	3717	3340	3508	3063	3483	3095	3290	3291	2645	3195	2760	2704	2737	3664	3716	2992	3818	2504	3065	3432
chr1A	210000000		3841	3541	2768	2268	3287	4039	3390	3146	3048	3884	3489	3517	3594	3304	2745	2921	2752	4906	3382	3067	3048	3167	2837	3789	3869	2902	3668	3936	3416	3210	3413	3383	3217	3205	3281	2667	3553	2917	2840	2751	3639	4027	3080	3810	2629	3119	3476
chr1A	211000000		3460	3167	2519	2183	2963	3553	3007	2802	2860	3481	3055	3215	3153	3055	2430	2735	2445	4354	2926	2665	2693	2654	2499	3362	3520	2724	3060	3483	3088	2659	3035	3041	2749	2831	2997	2316	3146	2504	2604	2536	3409	3538	2751	3427	2386	2992	3133
chr1A	212000000		2736	2608	2007	1866	2465	2921	2447	2347	2456	2926	2607	2838	2601	2525	2018	2216	1960	3736	2490	2299	2290	2169	2068	2935	2968	2230	2607	2919	2566	2223	2482	2528	2476	2421	2534	2148	2487	2193	2059	2162	2822	2874	2261	3000	1936	2465	2518
chr1A	213000000		2758	2586	1952	1804	2417	3073	2575	2395	2405	2887	2469	2627	2661	2355	2078	2279	1941	3855	2476	2328	2222	2106	2019	2833	3131	2155	2490	2986	2328	2541	2378	2546	2346	2514	2603	1928	2490	2154	2087	2096	2778	3025	2237	2998	1925	2252	2557
chr1A	214000000		1725	1708	1335	1177	1677	2053	1743	1551	1570	1933	1636	1779	1906	1607	1374	1491	1314	2466	1586	1431	1617	1463	1475	1925	1878	1513	1798	1903	1660	1694	1791	1581	1680	1652	1572	1288	1641	1320	1346	1337	1822	2106	1611	2064	1315	1690	1583
chr1A	215000000		3482	2979	2598	2211	2966	3715	3056	3017	2914	3498	2961	3356	3383	3102	2549	2817	2405	4638	3155	2910	2861	2785	2572	3407	3567	2721	3211	3445	3220	3217	3075	3277	2853	2904	3032	2369	3366	2766	2572	2587	3531	3726	2789	3482	2383	2932	3280
chr1A	216000000		5906	5417	4166	3683	4766	5924	4821	4787	4722	5527	4835	5237	5292	4974	4158	4382	4128	7586	4874	4587	4604	4375	4249	5469	6056	4349	5356	5538	4932	5151	5227	5163	4689	4716	4794	3880	5082	4187	4223	4382	5498	5681	4540	5835	3607	4824	4961
chr1A	217000000		5411	4836	3562	3199	4500	5518	4630	4418	4449	5081	4788	4880	4986	4665	3855	4033	3646	7220	4540	4036	4339	4090	3770	5123	5664	4027	4941	5264	4713	4902	4706	4649	4428	4754	4544	3617	4771	3857	3886	3920	5447	5292	4327	5204	3471	4507	4705
chr1A	218000000		4997	4684	3682	3166	4330	5276	4448	4403	4051	5035	4344	4563	4512	4507	3777	4061	3686	6625	4349	3897	4166	3956	3759	4878	5267	3913	4557	4793	4336	4664	4597	4712	4095	4266	4523	3525	4621	3693	3604	3686	4830	5229	4130	5069	3440	4371	4727
chr1A	219000000		4447	3986	3134	2680	3682	4358	3700	3692	3496	4122	3816	3856	3817	3961	3134	3238	2966	5641	3632	3297	3445	3260	3113	4034	4539	3329	3821	4317	3630	4072	3709	3810	3431	3656	3691	2998	3924	3373	3209	3209	4278	4326	3502	4271	2911	3503	3835
chr1A	220000000		4472	4038	3258	2843	3711	4610	3758	3627	3499	4391	3910	4065	3960	3751	3187	3529	3192	5872	3789	3557	3490	3276	3238	4246	4414	3236	3995	4409	4020	4066	3836	4026	3602	3634	3769	3053	4027	3251	3127	3441	4185	4672	3579	4401	2962	3625	4045
chr1A	221000000		4975	4570	3402	3126	4337	4845	4106	4035	3833	4642	4415	4377	4480	4345	3560	3726	3584	6555	4008	3839	3841	3741	3377	4714	5048	3702	4409	4815	4488	4301	4403	4451	3869	4072	4460	3453	4408	3588	3568	3688	4811	4852	3654	4722	3261	4147	4490
chr1A	222000000		6011	5451	4283	3751	5168	5977	5231	5595	5139	5770	5322	5579	5385	5341	4428	4773	4478	7902	5124	4834	5015	4649	4530	5728	6356	4705	5600	5983	5270	5468	5559	5359	5070	5012	5218	4242	5545	4501	4421	4476	5867	6214	4706	6067	4121	4964	5564
chr1A	223000000		5413	4690	3746	3210	4340	5137	4329	4205	4222	4975	4449	4661	4585	4444	3663	4098	3846	6601	4523	4035	4115	4004	3802	4859	5256	3783	4740	5063	4296	4699	4516	4627	4151	4267	4576	3661	4464	3826	3778	3843	5046	5194	3954	5029	3365	4268	4670
chr1A	224000000		4481	3942	3335	2933	3774	4502	3801	3827	3708	4466	3953	4176	4206	4033	3305	3616	3213	5913	3885	3600	3573	3571	3264	4384	4546	3457	4231	4479	3879	4171	3944	3923	3747	3653	3835	3104	3906	3487	3220	3492	4367	4581	3488	4442	3062	3827	4117
chr1A	225000000		4400	3966	3317	2859	3939	4493	3784	3716	3531	4519	3833	4020	4068	3863	3084	3467	3218	5684	3750	3493	3535	3330	3057	4309	4545	3307	3961	4372	3980	4103	4084	4000	3493	3683	4041	3088	4255	3313	3174	3373	4116	4366	3469	4266	3010	3699	4096
chr1A	226000000		4178	3781	2957	2735	3676	4420	3666	3498	3332	4119	3536	3895	3902	3628	3077	3279	3101	5414	3846	3207	3405	3322	3259	4119	4315	3132	3954	4272	3638	3894	3697	3891	3329	3460	3727	2945	3880	3190	3133	3096	4064	4392	3391	4193	2777	3601	3905
chr1A	227000000		3916	3404	2734	2469	3375	3934	3210	3105	3082	3675	3275	3538	3431	3287	2808	3061	2815	4951	3487	2874	3065	2903	2719	3622	3794	2855	3498	3596	3228	3507	3437	3401	3208	3338	3421	2682	3397	2791	2704	2869	3776	3740	3001	3764	2564	3187	3498
chr1A	228000000		3420	3122	2466	2197	2890	3585	2927	2796	2804	3201	2961	3062	2996	2917	2417	2579	2517	4486	2925	2610	2657	2520	2317	3304	3440	2482	2950	3422	2766	3029	2909	2988	2587	2861	2888	2409	3086	2289	2471	2412	3066	3267	2700	3326	2257	2695	3171
chr1A	229000000		3882	3553	2655	2396	3325	3941	3329	3125	3153	3647	3406	3484	3558	3241	2847	3066	2904	4919	3307	3007	3213	2989	2865	3712	3893	2858	3445	3790	3505	3293	3376	3386	3057	3350	3301	2687	3490	2790	2739	2853	3666	3886	3039	3625	2468	3306	3445
chr1A	230000000		5505	5161	4080	3516	4661	5757	4457	4516	4450	5205	4745	5140	4870	4766	4035	4257	3942	7149	4656	4426	4222	4076	3947	5252	5595	4122	4913	5508	4708	4987	4764	5026	4293	4427	4762	3671	4948	4001	4017	3974	5281	5593	4245	5300	3733	4559	4900
chr1A	231000000		6239	5412	4559	3910	5257	6353	5146	5205	5051	5880	5464	5600	5803	5346	4553	4591	4622	8088	5036	4804	4824	4652	4414	5839	6472	4801	5724	6260	5331	5556	5398	5667	4839	5071	5389	4179	5547	4645	4243	4571	5901	6274	4858	6019	4039	5223	5587
chr1A	232000000		6975	6500	4970	4464	6135	7200	5687	5771	5653	6572	5958	6235	6133	5876	5021	5470	5184	9009	5697	5653	5564	5245	5182	6587	6968	5434	6345	6825	5925	6466	6274	6317	5617	5772	6122	4615	6291	5264	4943	5356	6550	7301	5453	6703	4726	5864	6179
chr1A	233000000		4958	4426	3534	3309	4460	5247	4198	4275	3991	4839	4212	4528	4497	4427	3636	4004	3603	6271	4359	3968	4139	3783	3782	4767	5075	3785	4406	4719	4412	4756	4465	4505	4066	4098	4470	3396	4477	3781	3667	3746	4850	5116	4034	5114	3431	4084	4716
chr1A	234000000		5160	4599	3757	3305	4257	4840	4288	4151	3910	4858	4407	4547	4606	4354	3782	3854	3584	6563	4328	3863	4109	3749	3730	4639	5063	3787	4440	5138	4195	4552	4312	4650	3922	4205	4270	3481	4457	3777	3496	3642	4904	5033	3947	5049	3271	4022	4399
chr1A	235000000		5808	5202	4172	3634	4968	5802	4785	4684	4573	5503	4806	5181	5336	4873	3999	4465	4318	7339	4946	4364	4519	4267	4281	5496	5917	4196	5130	5577	5119	5295	5170	5446	4647	4697	4975	4017	5186	4275	4227	4410	5677	5756	4597	5514	3916	4889	5212
chr1A	236000000		4395	4000	3237	2787	3772	4473	3746	3806	3570	4069	3988	3838	3841	3821	3029	3410	3366	5584	3905	3492	3580	3367	3210	4276	4494	3341	3947	4342	3910	4069	3797	3936	3668	3641	3823	3114	3955	3303	3259	3272	4171	4671	3540	4298	2830	3798	3885
chr1A	237000000		4572	4078	3419	2807	3587	4683	3824	3722	3672	4457	3947	3966	4051	3925	3255	3445	3195	5806	4013	3535	3693	3454	3228	4223	4452	3313	3962	4448	3730	4094	4036	3914	3563	3927	3878	3005	3945	3159	3293	3259	4329	4487	3469	4418	3109	3832	3956
chr1A	238000000		4376	3670	2941	2757	3420	4227	3575	3538	3349	4217	3629	3901	3820	3647	2987	3264	3104	5691	3584	3218	3400	3307	3047	3790	4214	3149	3641	4178	3640	3833	3596	3813	3362	3381	3509	3023	3739	3098	2745	2952	3937	4340	3427	4054	2682	3653	3988
chr1A	239000000		4583	4083	3397	2799	3940	4577	3821	3610	3495	4445	3895	4038	4120	3830	3297	3499	3361	5830	3828	3471	3659	3511	3353	4389	4621	3479	4073	4509	3714	3938	4027	4014	3664	3722	3988	2936	3984	3517	3315	3318	4300	4568	3513	4227	2879	3800	4214
chr1A	240000000		3894	3719	2991	2585	3612	4125	3603	3315	3318	3937	3614	3780	3736	3518	2877	3277	2999	5316	3521	3261	3197	3231	2969	3860	4099	2898	3838	4099	3487	3610	3543	3606	3317	3549	3382	2803	3748	3174	2933	2931	4027	4097	3406	4223	2674	3447	3676
chr1A	241000000		6583	6090	4914	4306	5671	6466	5527	5284	5415	6161	5476	5998	5845	5690	4801	5099	4607	8543	5488	5373	5156	4977	4645	6317	6772	4917	6051	6207	5739	5784	5818	5970	5087	5324	5610	4561	5635	4929	4534	4773	6318	6570	5139	6429	4428	5398	6077
chr1A	242000000		3491	3206	2426	2185	2890	3424	3006	2874	2663	3203	3044	3253	3101	2911	2274	2622	2483	4346	2878	2554	2697	2605	2405	3247	3493	2433	3179	3347	2812	3122	2928	3092	2721	2661	2865	2331	3003	2531	2509	2536	3313	3497	2597	3402	2345	2845	2967
chr1A	243000000		4675	4282	3445	2904	3934	4770	3968	3808	3764	4558	4141	4280	4232	4069	3419	3687	3393	6066	3854	3760	3662	3667	3333	4416	4731	3568	4195	4606	4089	4412	4004	4209	3726	3798	4068	3297	4192	3480	3301	3545	4625	4688	3671	4543	3143	3733	4134
chr1A	244000000		6162	5779	4657	4014	5185	6201	5279	5012	5096	5871	5273	5833	5700	5320	4720	4782	4522	8219	5335	4842	5134	4490	4641	5887	6339	4741	5689	6180	5431	5686	5349	5698	4904	5198	5402	4422	5398	4774	4462	4781	5933	6410	4884	6068	4080	5188	5608
chr1A	245000000		4304	3815	3211	2610	3557	4331	3742	3564	3519	4144	3801	3966	3820	3784	3062	3364	3266	5690	3696	3352	3343	3336	3011	4187	4403	3191	3940	4422	3806	3985	3707	3995	3549	3553	3914	2891	3826	3196	3089	3399	4207	4333	3465	4146	2771	3701	3735
chr1A	246000000		2793	2432	1908	1665	2243	2604	2184	2111	2106	2499	2359	2446	2534	2323	1902	2107	1902	3493	2158	1987	2004	2116	1950	2479	2601	1943	2422	2544	2344	2350	2307	2556	2205	2259	2295	1873	2435	2026	1955	1881	2602	2655	2125	2619	1837	2212	2321
chr1A	247000000		5533	4992	4080	3499	4560	5392	4605	4441	4101	4885	4684	4952	4731	4581	3765	4261	3886	7104	4690	4368	4290	3951	3746	5231	5315	4039	4649	5128	4417	4723	4662	4804	4371	4369	4534	3488	4849	3834	3690	3851	5151	5449	4127	5151	3499	4352	4644
chr1A	248000000		4343	4045	3387	2784	3660	4669	3770	3392	3524	4230	3775	3794	3930	3850	3034	3389	3374	5798	3674	3478	3384	3525	3210	4167	4392	3237	4127	4509	3742	4090	3958	4105	3487	3766	3924	3047	3851	3314	3349	3300	4193	4707	3493	4422	3026	3647	4109
chr1A	249000000		5518	5307	4325	3808	4793	5619	4772	4691	4563	5535	4896	5321	5215	4953	4263	4498	4159	7485	4760	4498	4608	4225	4244	5374	5845	4263	5232	5610	4780	5199	5131	5285	4675	4726	5051	3962	5110	4079	4075	4232	5609	6110	4523	5587	3767	4581	5017
chr1A	250000000		4777	4512	3485	3046	4131	5133	4027	4028	3983	4825	4332	4498	4636	4284	3625	3789	3665	6412	4195	4067	3860	3756	3453	4863	5005	3697	4505	4792	4246	4609	4405	4541	4036	4262	4261	3448	4389	3724	3589	3564	5020	5150	3956	4881	3466	4206	4439
chr1A	251000000		5204	4724	3793	3187	4307	5316	4285	4358	4057	5033	4353	4682	4519	4498	3689	4056	3839	6675	4434	4086	4054	3842	3812	4913	5233	3744	4501	5050	4261	4696	4664	4609	4221	4307	4622	3626	4454	3839	3579	3658	4800	5365	3811	5095	3331	4105	4516
chr1A	252000000		5930	5439	4462	3881	4999	6100	4982	5022	4850	5654	5242	5439	5456	4921	4409	4668	4421	7577	5193	4711	4808	4609	4472	5662	6004	4425	5509	5798	5063	5386	5186	5240	4763	4854	5466	4099	5390	4495	4247	4463	5761	5969	4693	5847	3854	4993	5448
chr1A	253000000		3778	3400	2654	2236	3082	3692	3039	3143	2823	3492	3106	3375	3318	3175	2629	2757	2852	4625	3169	2907	2989	2734	2768	3349	3862	2772	3316	3505	3183	3298	3207	3435	2844	3026	3194	2391	3230	2738	2630	2785	3505	3661	2986	3652	2430	2988	3229
chr1A	254000000		4061	3745	2836	2679	3459	4142	3411	3193	3418	4011	3555	3738	3688	3593	2935	3154	3007	5283	3437	3209	3274	3268	2843	3812	4158	2934	3717	3989	3542	3739	3428	3448	3204	3398	3442	2788	3540	3111	2876	3013	4008	4044	3093	3779	2669	3228	3587
chr1A	255000000		4650	4327	3384	2950	3932	4876	3770	3821	3782	4392	4031	4265	4186	4250	3363	3695	3461	6167	3926	3735	3801	3616	3348	4398	4718	3458	4273	4685	4077	4300	3990	4460	3655	3925	4155	3295	4415	3431	3370	3443	4492	4802	3698	4502	3109	3783	4262
chr1A	256000000		4914	4363	3605	3026	4279	4881	4039	4179	3915	4642	4204	4485	4413	4027	3612	3719	3615	6238	4200	3880	4033	3609	3590	4602	4975	3576	4317	4724	4250	4279	4359	4162	3768	3952	4129	3306	4131	3700	3577	3915	4675	4897	3941	4846	3353	3961	4249
chr1A	257000000		4225	3677	2896	2451	3397	4054	3250	3104	3503	3978	3429	3484	3496	3317	2960	3053	2949	5235	3383	3274	3119	3006	2904	3641	4052	2858	3419	3911	3319	3597	3547	3576	3288	3362	3406	2714	3431	2962	2950	2939	3933	4089	3101	3853	2557	3479	3401
chr1A	258000000		3334	2966	2494	2168	2896	3496	2906	2874	2924	3241	2994	2979	3137	2979	2445	2615	2430	4275	2851	2592	2586	2540	2485	3057	3598	2500	3046	3412	2907	2941	2963	3024	2722	2930	2967	2243	3117	2324	2422	2555	3250	3395	2640	3333	2325	2802	3019
chr1A	259000000		4422	4084	3141	2901	3761	4208	3634	3557	3626	4333	3779	4031	4078	3792	3161	3338	3148	5696	3593	3602	3513	3513	3228	4167	4447	3360	3849	4439	3866	3881	3749	3770	3503	3681	3747	3061	3831	3363	3200	3078	4354	4485	3408	4234	2841	3610	3755
chr1A	260000000		4133	3618	2833	2530	3600	4263	3580	3370	3367	4070	3632	3631	3729	3623	2804	3185	3049	5311	3466	3064	3299	3121	2959	3916	4285	3037	3721	4108	3402	3874	3802	3704	3420	3259	3473	2688	3816	2995	2939	3086	3897	4131	3252	4203	2784	3595	3681
chr1A	261000000		4215	3779	2982	2559	3525	4103	3481	3192	3345	4020	3379	3730	3663	3543	2867	3152	2967	5292	3461	3303	3264	3043	2964	3760	4171	3082	3557	3820	3421	3726	3593	3819	3191	3334	3549	2956	3580	3080	2948	2939	3923	3962	3214	4042	2751	3251	3712
chr1A	262000000		4787	4720	3510	3170	4340	5175	4198	4005	4028	4630	4315	4405	4417	4194	3598	3903	3572	6498	4106	3857	4018	3756	3682	4667	5080	3642	4271	4726	4442	4568	4342	4556	3870	4109	4221	3447	4551	3501	3573	3687	4939	5002	3904	4902	3355	3963	4330
chr1A	263000000		2571	2402	1922	1671	2239	2703	2110	2076	2110	2341	2255	2160	2394	2355	1809	1987	1855	3213	2076	1975	2121	1957	1846	2460	2620	1871	2286	2476	2280	2496	2336	2383	2092	2288	2189	1759	2367	1888	1837	1922	2461	2721	2001	2635	1772	2167	2329
chr1A	264000000		3499	3245	2528	2142	2941	3481	2837	2938	2709	3387	3122	3119	3088	2966	2345	2675	2464	4282	2956	2714	2891	2698	2533	3427	3511	2576	3145	3509	2954	3092	3020	3231	2735	2834	2978	2495	3166	2605	2584	2493	3339	3696	2765	3440	2471	2988	3368
chr1A	265000000		3092	2894	2279	2039	2721	3274	2602	2568	2505	2919	2797	2916	2800	2695	2278	2423	2246	4079	2605	2411	2469	2382	2326	2858	3366	2263	2717	3118	2797	2847	2728	2873	2546	2528	2881	2129	2775	2437	2300	2361	3088	3170	2614	3126	1990	2443	2921
chr1A	266000000		3441	3057	2586	2086	2952	3401	2927	2853	2792	3257	3071	3101	3154	2937	2479	2583	2340	4512	2745	2615	2587	2628	2460	3190	3306	2524	3090	3245	2845	3088	3006	2951	2713	2845	2912	2370	3064	2424	2415	2510	3217	3436	2599	3258	2389	3000	3058
chr1A	267000000		4577	4222	3263	2788	4052	4616	3839	3593	3612	4202	3764	3964	4025	3977	3263	3435	3431	5640	3752	3531	3616	3241	3158	4183	4697	3193	3908	4502	3832	4126	3922	4087	3623	3729	3788	3068	4002	3445	3173	3297	4305	4587	3454	4440	2995	3806	4086
chr1A	268000000		5499	4986	3822	3445	4470	5366	4456	4100	4352	4807	4519	4937	4853	4521	3830	4028	3858	6838	4268	4196	4241	3887	3791	4828	5360	4110	4648	5078	4541	4693	4660	4748	4106	4372	4473	3680	4368	3914	3769	3910	5172	5639	4210	5140	3474	4237	4775
chr1A	269000000		3588	3212	2510	2198	2830	3548	2898	2885	2645	3403	3102	3264	3124	3025	2491	2622	2707	4565	2877	2670	2907	2540	2341	3279	3597	2421	3228	3498	2983	3234	3090	3183	2943	2894	3140	2424	3224	2605	2481	2539	3396	3538	2656	3579	2527	3048	3194
chr1A	270000000		2797	2464	2067	1734	2256	2827	2327	2151	2191	2567	2419	2487	2435	2362	1874	2096	1939	3470	2250	1997	2073	2070	1914	2621	2820	2033	2440	2655	2303	2580	2460	2561	2081	2385	2309	1875	2632	2079	1976	1976	2644	2713	2086	2697	1782	2175	2400
chr1A	271000000		3511	3269	2656	2223	2930	3613	3147	2916	2848	3445	3133	3123	3176	3268	2412	2672	2660	4688	2896	2675	2867	2679	2518	3398	3586	2687	3264	3480	3115	3225	2991	3167	2788	2900	3087	2488	3189	2614	2620	2633	3353	3488	2843	3554	2261	2963	3380
chr1A	272000000		4359	4312	3245	2885	3796	4464	3757	3641	3632	4233	3955	4054	4122	3774	3262	3484	3335	5950	3622	3451	3464	3417	3167	4303	4479	3405	4011	4405	3857	4033	3948	4095	3558	3656	3739	2897	4038	3221	3244	3436	4303	4511	3487	4257	2995	3629	3965
chr1A	273000000		3234	2830	2315	1880	2809	3445	2668	2568	2709	3169	2882	2949	2819	2742	2382	2438	2366	4137	2728	2283	2474	2485	2247	3127	3259	2412	2820	3251	2881	2942	2971	2880	2634	2625	2725	2145	3008	2358	2257	2305	3078	3240	2560	3183	2218	2743	2799
chr1A	274000000		3415	3044	2447	2147	2892	3524	3047	2787	2806	3395	3276	3088	3159	2988	2427	2558	2453	4330	2941	2682	2594	2651	2486	3396	3473	2540	3000	3439	2904	3141	2980	3295	2618	2813	3008	2313	3052	2673	2504	2631	3299	3530	2727	3339	2201	2868	3169
chr1A	275000000		3674	3449	2845	2299	3265	3955	3217	2997	3152	3756	3383	3320	3366	3389	2615	2893	2736	4733	3153	2843	2955	2877	2922	3753	4053	2758	3457	3694	3221	3461	3306	3426	3115	3187	3335	2590	3546	2694	2784	2693	3655	3975	2987	3738	2537	3221	3515
chr1A	276000000		4844	4504	3647	3150	4060	5053	4170	3951	3862	4720	4460	4462	4527	4228	3537	3906	3661	6371	4040	3832	3942	3724	3686	4750	5211	3665	4162	4814	4165	4514	4386	4428	3932	4008	4094	3467	4339	3685	3596	3680	4611	4705	3719	5002	3269	4051	4283
chr1A	277000000		5363	4975	4132	3407	4518	5520	4495	4563	4321	5137	4391	4883	4724	4747	3901	4107	3983	7032	4503	4296	4349	3964	3908	5128	5484	3935	4801	5274	4542	4837	4636	4791	4166	4582	4606	3651	4652	3902	3876	3973	5013	5481	4070	5325	3533	4379	4676
chr1A	278000000		5055	4609	3661	2979	4271	5196	4252	4207	4057	4999	4451	4890	4646	4447	3723	3771	3647	6516	4061	4018	4028	3977	3653	4981	5326	3709	4534	4930	4446	4773	4390	4629	4034	4231	4257	3542	4432	3724	3596	3738	4890	5081	4006	4980	3436	4268	4422
chr1A	279000000		5630	5125	4030	3540	5001	5617	4814	4313	4401	5108	4689	4852	4973	4867	3999	4469	3906	7452	3747	4371	4462	4090	3913	5098	5681	4190	4888	5387	4618	5085	4841	5023	4000	4529	4863	3809	4948	4122	4048	4003	5150	4774	4499	5294	3538	4412	4863
chr1A	280000000		3437	3015	2484	2076	2873	3328	2864	2850	2719	3092	2908	3020	2924	2864	2469	2507	2623	4465	2646	2506	2474	2567	2289	3053	3485	2463	2988	3242	2809	3077	2766	3003	2755	2716	2793	2320	2999	2507	2342	2534	3355	3452	2508	3201	2298	2798	2992
chr1A	281000000		3172	2816	2159	1978	2620	3202	2588	2584	2458	3039	2580	2827	2837	2798	2318	2365	2215	3834	2542	2289	2380	2465	2283	3125	3208	2253	2729	3056	2552	2826	2693	2809	2653	2482	2772	2225	2637	2398	2181	2236	3036	3303	2508	3003	2057	2524	2666
chr1A	282000000		4260	3791	3152	2736	3683	4401	3645	3358	3365	3979	3649	3887	3857	3871	3068	3345	3238	5758	3449	3421	3533	3142	3174	4001	4357	3323	3864	4245	3744	3823	3810	3896	3387	3464	3761	2923	3818	3138	3020	3289	4042	4289	3301	4175	2745	3485	3791
chr1A	283000000		4582	4082	3118	2828	3813	4508	3899	3653	3654	4294	3810	4130	4186	3900	3144	3483	3219	5811	3677	3604	3487	3408	3336	4210	4405	3391	4090	4417	3891	4251	3945	4045	3505	3797	3905	3062	3923	3299	3193	3280	4379	4590	3647	4485	3013	3952	3954
chr1A	284000000		4050	3855	2993	2690	3645	4286	3632	3322	3445	4003	3773	3859	3727	3563	2940	3242	3012	5691	3608	3321	3436	3077	3137	3909	4340	3085	3721	4254	3717	3815	3801	3736	3297	3497	3593	2830	3743	3160	2982	3070	3927	4087	3406	4102	2883	3633	3815
chr1A	285000000		3636	3593	2804	2352	3236	3924	3301	3170	3098	3681	3621	3473	3444	3143	2716	2783	2899	5185	3241	2908	3031	3033	2877	3613	3920	2997	3455	3683	3132	3473	3379	3458	2997	3152	3325	2576	3482	2982	2754	2871	3920	3920	3078	3775	2602	3298	3365
chr1A	286000000		3134	2926	2394	2003	2705	3191	2735	2617	2622	3177	2839	3031	2962	2797	2450	2389	2340	4384	2707	2464	2619	2458	2295	3105	3252	2347	2801	3164	2811	2880	2827	3012	2527	2707	2825	2292	2762	2526	2309	2558	3148	3129	2475	3284	2201	2769	2938
chr1A	287000000		5134	4753	4015	3268	4492	5481	4669	4255	4101	5043	4342	4844	4828	4687	3876	4089	3929	6734	4448	4176	4268	3934	3684	5172	5264	3999	4612	4980	4579	4838	4646	4753	4205	4101	4435	3691	4501	4012	3744	3884	5299	5288	3951	5023	3527	4250	4726
chr1A	288000000		4838	4612	3469	3068	4207	4762	4143	3872	3737	4551	4220	4508	4315	4263	3586	3758	3523	6178	4100	3648	3820	3655	3565	4568	4900	3502	4447	4714	4037	4371	4292	4450	3789	3827	4233	3367	4161	3479	3277	3764	4554	4726	3679	4621	3205	3925	4300
chr1A	289000000		5107	4864	3855	3242	4299	5358	4349	4275	4094	4990	4401	4782	4877	4652	3856	4019	3823	6898	4461	4116	4220	3769	3792	4947	5350	3786	4859	5203	4582	4653	4623	4614	4172	4352	4589	3664	4759	3800	3706	3748	4940	5407	4137	5262	3487	4283	4800
chr1A	290000000		5276	4370	3732	3447	4299	5269	4385	4386	4170	4889	4592	4805	4949	4513	3765	4142	3783	6916	4550	4229	4179	4095	3843	4983	5233	3878	4706	5169	4588	4749	4462	4951	4103	4148	4566	3540	4658	3805	3785	3882	5136	5356	4052	4962	3561	4551	4689
chr1A	291000000		5552	4994	3919	3507	4697	5523	4419	4273	4495	5149	4627	4860	4806	4551	3910	4190	3962	6660	4620	4240	4237	4005	3799	5055	5341	3865	4922	5192	4447	4893	4786	4840	4198	4438	4687	3587	4969	4003	3757	3939	5110	5531	4326	5224	3601	4647	4793
chr1A	292000000		7750	7096	5697	4910	6600	7629	6606	6270	5996	7311	6357	6944	6982	6722	5648	6004	5597	10188	6587	6089	5843	5614	5669	7361	7729	5843	6607	7605	6649	6949	6625	6657	5785	6318	6480	5240	6573	5510	5650	5614	7563	7805	6196	7387	5089	6480	6877
chr1A	293000000		5511	4857	4077	3535	4656	5541	4752	4542	4398	5191	4857	4995	4796	4576	3997	4200	3981	7023	4573	4542	4205	4038	4045	5203	5594	4139	5091	5400	4794	4896	4709	4887	4209	4483	4656	3707	4981	4157	4043	3949	5142	5630	4325	5517	3638	4648	4629
chr1A	294000000		7387	6876	5545	4694	6430	7544	6153	6012	5877	7091	6081	6776	6813	6545	5449	5858	5350	9939	6443	6058	6123	5471	5598	7272	7633	5536	6692	7543	6238	6537	6533	6536	5762	6049	6317	5157	6344	5277	5291	5547	7043	7458	5992	7174	5073	6062	6582
chr1A	295000000		5393	5050	3712	3308	4364	5413	4484	4499	4228	5311	4829	4806	4991	4483	3881	4132	4102	6943	4643	4215	4085	4031	3716	4962	5509	3893	4935	5337	4599	4791	4645	4620	4116	4533	4800	3807	4752	4206	3911	4003	4984	5458	4023	5045	3473	4398	4677
chr1A	296000000		3045	2862	2442	2018	2782	3116	2639	2437	2607	2999	2672	2949	2819	2706	2171	2322	2362	4000	2778	2616	2576	2516	2257	3009	3314	2384	2959	3199	2912	2853	2779	2900	2640	2629	2669	2151	2852	2345	2247	2308	3079	3249	2376	3230	2025	2594	2771
chr1A	297000000		3490	3475	2805	2407	3028	3846	3110	2958	2885	3447	2919	3391	3219	3174	2655	2758	2683	4696	3043	2866	2853	2663	2694	3590	3715	2842	3178	3614	3027	3297	3054	3284	2839	2953	3072	2479	3284	2606	2514	2685	3410	3598	2759	3497	2390	3170	3320
chr1A	298000000		5431	5045	3877	3447	4585	5500	4466	4528	4376	5263	4578	5028	5037	4579	3874	4395	4074	6854	4730	4275	4254	4109	4032	5156	5559	4251	4995	5403	4653	4984	5017	4847	4320	4481	4719	3821	4792	4068	3922	4077	5266	5587	4082	5455	3663	4511	4768
chr1A	299000000		4870	4572	3710	3194	4104	4930	4444	4038	3881	4526	4329	4610	4446	4301	3517	4044	3576	6476	4180	4058	3909	3691	3663	4796	5043	3540	4535	4726	4413	4422	4399	4699	4097	4134	4394	3510	4199	3645	3680	3780	4807	5173	3750	4902	3211	4169	4533
chr1A	300000000		4558	4162	3521	2826	4090	4656	3982	3825	3706	4268	4133	4167	4123	4128	3396	3593	3349	5992	3927	3765	3812	3475	3291	4293	4817	3580	4183	4591	4036	4191	4014	4255	3653	3713	3847	3108	4107	3464	3323	3539	4334	4571	3596	4585	2976	3787	4121
chr1A	301000000		4853	4530	3642	3148	4132	5042	4135	4128	4046	4781	4323	4558	4559	4438	3592	3744	3573	6528	4067	4038	3889	3770	3585	4774	5088	3659	4339	4862	4296	4500	4473	4469	3948	4221	4275	3390	4584	3654	3726	3669	4638	4837	3987	4844	3358	4018	4378
chr1A	302000000		4528	4326	3448	3043	4119	4614	3927	3654	3616	4362	3991	4191	4026	4035	3487	3636	3361	5914	4131	3987	3809	3492	3236	4420	4833	3427	4219	4728	4049	4114	3915	4266	3677	3782	3927	3132	4021	3370	3430	3430	4432	4653	3720	4502	2988	3605	4086
chr1A	303000000		2599	2374	1924	1667	2155	2845	2208	2209	2123	2567	2426	2362	2386	2299	1802	1974	1881	3438	2165	1867	1998	2004	1826	2561	2697	2046	2346	2602	2264	2273	2237	2511	2060	2249	2368	1810	2158	1936	1859	1982	2646	2816	2008	2605	1744	2143	2230
chr1A	304000000		4035	3872	2964	2705	3480	4543	3457	3606	3371	4043	3423	3802	4105	3879	2857	3190	2795	5031	3582	3365	3477	3021	2922	3840	4300	3032	3864	4281	3860	3846	3918	3925	4020	3273	3440	2666	3919	3028	2966	3067	3894	4279	3198	3717	3144	3524	3987
chr1A	305000000		3354	3091	2447	2048	2900	3327	2762	2602	2736	3161	2967	3041	3066	2823	2343	2471	2473	4082	2736	2610	2643	2550	2385	3268	3317	2530	2883	3443	2837	3019	2885	2924	2672	2605	2901	2244	2872	2422	2406	2508	3099	3504	2636	3209	2262	2790	2836
chr1A	306000000		4146	3705	3146	2527	3468	4185	3538	3456	3247	3913	3525	3724	3801	3498	3006	3173	2929	5583	3594	3188	3258	3102	3053	3845	4100	3025	3608	3848	3468	3598	3665	3628	3299	3424	3576	2747	3486	3052	2877	3157	3864	4197	3278	4089	2616	3289	3687
chr1A	307000000		4242	3888	3177	2630	3612	4352	3497	3558	3431	4225	3689	3813	3807	3765	3140	3396	3151	5791	3648	3467	3401	3247	3074	4110	4250	3223	3997	4334	3584	3939	3786	3995	3497	3621	3747	2992	3828	3209	3161	3241	4043	4487	3479	4362	2828	3566	3858
chr1A	308000000		3866	3522	2798	2419	3264	3946	3240	3169	2958	3648	3325	3456	3379	3266	2878	2812	2802	5016	3307	3014	3079	2954	2791	3677	3966	2962	3492	3820	3139	3299	3334	3409	3075	3143	3287	2651	3280	2850	2797	2897	3548	3876	2977	3817	2563	3222	3352
chr1A	309000000		4294	4079	3138	2837	3573	4556	3685	3647	3496	4107	3725	3951	3974	3649	3088	3380	3127	5423	3749	3555	3505	3271	3232	4247	4601	3358	3925	4309	3625	3928	3901	4007	3461	3546	3743	2946	3948	3192	3115	3218	4078	4449	3372	4277	2662	3617	3717
chr1A	310000000		4828	4392	3633	3109	4215	4851	4219	3973	4068	4757	4177	4559	4330	4087	3484	3764	3439	6256	4261	3947	3900	3636	3481	4709	5004	3613	4295	4799	4172	4525	4048	4301	3816	3997	4017	3447	4304	3504	3571	3560	4823	5069	3767	4796	3210	4046	4254
chr1A	311000000		3978	3511	2776	2480	3285	3959	3148	3182	3078	3738	3352	3563	3399	3332	2942	2817	2732	5160	3325	3059	3029	2897	2776	3701	3825	2942	3312	3797	3389	3428	3287	3574	3164	3221	3456	2642	3409	2850	2859	3044	3570	4147	3158	3736	2418	3316	3240
chr1A	312000000		3185	2690	2251	1986	2650	3144	2654	2446	2394	2909	2797	2775	2819	2751	2100	2357	2123	3801	2694	2477	2476	2286	2204	2886	3106	2354	2652	3149	2513	2856	2747	2929	2463	2575	2716	2038	2774	2321	2109	2294	2904	3199	2443	3053	2064	2451	2715
chr1A	313000000		5579	5168	4060	3400	4630	5463	4638	4529	4360	5352	4846	5051	4885	4686	3835	4343	3928	7241	4912	4408	4472	4053	3977	5131	5456	4117	4901	5358	4681	5134	4652	5074	4399	4501	4692	3601	4884	4115	3873	3963	5142	5572	4268	5432	3639	4389	4925
chr1A	314000000		2738	2444	2067	1675	2323	2715	2230	2208	2218	2518	2446	2458	2378	2415	1876	1958	2026	3581	2304	2163	2166	2112	1787	2644	2771	1904	2482	2719	2404	2532	2307	2587	2167	2222	2378	1868	2506	2041	1945	1982	2679	2726	2067	2607	1820	2168	2461
chr1A	315000000		3328	3039	2321	2125	2873	3354	2864	2686	2778	3190	2957	3069	2931	2883	2238	2635	2388	4344	2664	2474	2577	2558	2280	3058	3284	2266	2944	3157	2815	2943	2914	3023	2550	2601	2755	2409	3004	2347	2399	2432	3188	3350	2521	3132	2189	2569	3022
chr1A	316000000		3388	2977	2697	2167	3007	3679	2819	2697	2760	3336	3097	3169	3001	2838	2613	2598	2509	4396	2985	2547	2703	2696	2546	3242	3691	2649	3153	3378	2847	3242	3004	3103	2700	2858	3062	2303	3113	2645	2511	2454	3146	3475	2627	3306	2202	2784	2864
chr1A	317000000		2784	2563	2018	1763	2336	2877	2289	2373	2207	2741	2481	2406	2524	2479	1817	2105	2084	3636	2298	2106	2082	2201	1977	2545	2820	2107	2478	2791	2389	2539	2458	2426	2121	2187	2263	1828	2509	2025	2022	2091	2590	2869	2128	2732	1853	2271	2319
chr1A	318000000		3228	3036	2253	1963	2669	3103	2716	2555	2627	3046	2738	2846	2893	2782	2298	2518	2394	4125	2701	2519	2543	2498	2401	3028	3232	2362	2784	3044	2790	2878	2809	2941	2461	2713	2624	2205	2775	2239	2370	2308	3052	3331	2548	3168	2034	2709	2851
chr1A	319000000		3437	3004	2399	2004	2762	3275	2645	2619	2549	3190	2815	2897	2873	2871	2361	2482	2494	4198	2735	2506	2512	2622	2346	3086	3343	2320	2942	3022	2748	2877	2776	3015	2683	2717	2855	2337	2812	2372	2243	2344	3140	3220	2523	3179	2286	2697	2979
chr1A	320000000		4484	4016	3129	2700	3706	4437	3710	3757	3600	4120	3894	3932	3937	3718	3057	3480	3254	5766	3808	3489	3590	3335	3229	4277	4497	3128	3990	4318	3739	3940	3856	4052	3488	3664	3857	2951	3817	3179	3114	3311	4055	4462	3434	4344	2972	3635	3828
chr1A	321000000		5674	5218	4495	3833	5142	5769	5198	4807	4834	5556	5166	5599	5266	5163	4235	4626	4276	7642	5052	4606	4747	4580	4328	5619	5884	4527	5366	5899	5108	5568	5193	5302	4535	4727	4972	4071	5074	4318	4150	4542	5679	6059	4607	5721	3987	4875	5111
chr1A	322000000		3567	3301	2583	2216	2937	3715	2925	2966	2956	3481	3210	3389	3275	3150	2520	2775	2640	4492	3159	2785	2803	2733	2775	3363	3621	2644	3113	3515	3183	3222	3205	3193	2864	2931	2972	2539	3037	2612	2546	2762	3329	3544	2668	3535	2343	3038	3127
chr1A	323000000		3682	3370	2754	2260	3203	3826	3224	3004	2954	3377	3215	3206	3242	3158	2901	2909	2734	4842	3182	2896	3043	2860	2686	3636	3823	2730	3243	3665	3206	3189	3156	3279	3065	3085	3262	2626	3378	2699	2582	2782	3618	3805	2921	3650	2473	2919	3312
chr1A	324000000		3263	3037	2351	2123	2823	3312	2738	2632	2662	3260	2968	2955	3007	2824	2454	2663	2528	4328	2793	2606	2653	2529	2333	3077	3307	2533	3101	3183	2869	3072	2941	2910	2763	2837	3027	2269	2954	2720	2473	2423	3096	3457	2666	3264	2239	2687	3014
chr1A	325000000		3907	3629	2859	2475	3377	4028	3308	3172	3202	3718	3507	3649	3605	3453	2761	3037	2969	5151	3389	3228	3077	3050	2829	3923	3976	2855	3558	3750	3538	3592	3603	3551	3208	3204	3389	2768	3513	2909	2742	2841	3865	3939	3063	3905	2578	3340	3490
chr1A	326000000		3578	3174	2673	2279	2926	3451	3084	2848	2657	3232	3059	3126	3121	3075	2423	2593	2538	4487	3019	2881	2804	2650	2585	3375	3466	2626	3166	3596	2971	3280	2946	3287	2850	2902	3034	2420	3108	2619	2483	2590	3312	3512	2910	3674	2201	2784	3170
chr1A	327000000		3382	3082	2604	2027	2856	3625	2817	2825	2725	3243	2929	2932	3076	3051	2426	2586	2475	4372	2848	2755	2773	2528	2375	3119	3479	2416	3180	3286	2761	2963	2814	2958	2690	2860	2789	2267	2881	2699	2486	2548	3197	3394	2648	3435	2237	2843	3092
chr1A	328000000		4253	3927	3011	2586	3426	4291	3683	3404	3465	4184	3694	3911	3921	3908	3125	3355	2913	5556	3676	3372	3492	3183	3239	4183	4383	3256	3844	4288	3808	3871	3768	3867	3466	3679	3704	2971	3793	3162	3143	3188	4211	4449	3264	4323	2801	3468	3741
chr1A	329000000		3305	3156	2448	2053	2831	3300	2916	2551	2821	3167	2868	2840	2981	2932	2376	2675	2389	4508	2890	2577	2701	2582	2320	3229	3569	2462	3035	3295	2889	3286	3017	3108	2710	2726	2923	2338	3024	2480	2381	2568	3169	3404	2818	3306	2176	2829	2955
chr1A	330000000		3454	3206	2517	2274	2975	3627	2920	2890	2722	3459	3164	3144	3154	2984	2520	2619	2515	4579	3030	2736	2631	2734	2544	3245	3406	2576	3122	3452	2999	3068	2966	3066	2933	2951	3042	2406	3134	2678	2549	2531	3441	3583	2746	3469	2255	2713	3020
chr1A	331000000		4396	3892	3129	2660	3570	4243	3693	3592	3309	4175	3687	3879	3947	3759	3101	3392	2845	5719	3689	3377	3420	3144	3101	4060	4527	3261	3856	4229	3613	3769	3772	3989	3379	3459	3789	2884	3709	3185	3037	3202	4050	4342	3473	4160	2878	3692	3764
chr1A	332000000		3063	3040	2242	2037	2751	3343	2796	2578	2503	3162	2781	2873	3004	2784	2381	2405	2269	4142	2784	2660	2578	2422	2380	3069	3158	2523	2989	3081	2838	2937	2794	2844	2590	2681	2760	2262	2783	2402	2383	2321	3027	3237	2535	3138	2173	2743	2922
chr1A	333000000		4607	4430	3485	2941	4024	4940	3885	3886	3623	4467	4284	4358	4255	4094	3360	3562	3311	6192	4086	3837	3839	3629	3433	4324	4876	3554	4191	4654	3950	4340	4006	4393	3884	3975	4092	3312	4368	3400	3327	3518	4598	4844	3714	4682	3068	3980	4190
chr1A	334000000		3155	2940	2329	2018	2875	3252	2738	2686	2589	3188	2946	2964	2837	2882	2359	2597	2456	4285	2871	2614	2637	2488	2309	3217	3282	2418	2991	3231	2782	2859	2914	2837	2580	2672	2750	2216	2998	2360	2429	2436	3007	3288	2568	3160	2165	2782	2932
chr1A	335000000		4798	4752	3599	2966	4072	4928	4195	5066	3898	4731	4127	4362	4411	4157	3503	3767	3591	6135	4107	3878	3871	3860	3614	4577	4889	3604	4393	4756	4225	4210	4105	4455	4406	3966	4195	3332	4326	3482	3554	3697	4555	4976	3826	4716	3242	4026	4428
chr1A	336000000		4077	3884	2938	2642	3487	4255	3536	3755	3245	4062	3690	3834	3682	3663	3014	3197	3076	5343	3593	3279	3324	3227	3147	3881	4317	3223	3961	3998	3509	3884	3698	3869	3593	3548	3584	2762	3679	3102	2905	2995	3980	4200	3244	4176	2737	3552	3598
chr1A	337000000		3353	3006	2357	1990	2722	3370	2662	2816	2633	3039	2939	2884	2939	2688	2285	2532	2319	4099	2699	2696	2512	2519	2379	3076	3346	2510	2837	3183	2742	2930	2877	2865	2706	2727	2705	2264	2856	2445	2363	2443	3087	3293	2468	3215	2195	2640	2868
chr1A	338000000		3448	3024	2515	2126	2855	3503	2946	2862	2550	3294	3048	3057	3090	2981	2385	2592	2458	4416	2885	2580	2736	2532	2372	3201	3431	2415	3017	3381	2906	3087	2958	3098	2803	2809	3004	2330	3086	2609	2394	2476	3079	3476	2613	3381	2347	2907	2982
chr1A	339000000		3042	2715	2206	2022	2534	3105	2619	2430	2557	3036	2585	2777	2840	2626	2202	2387	2303	3925	2362	2296	2422	2338	2222	3002	3050	2192	2991	2988	2646	2699	2729	2788	2600	2535	2635	2045	2757	2308	2211	2292	2922	3142	2366	3193	1934	2445	2668
chr1A	340000000		3730	3538	2759	2333	3151	3763	3074	3156	3111	3611	3449	3517	3632	3224	2720	2899	2883	4888	3189	3168	3061	2797	2743	3627	4114	2841	3461	3786	3217	3507	3313	3705	3055	3248	3118	2632	3605	2630	2679	3049	3682	3859	3016	3738	2433	3272	3316
chr1A	341000000		2864	2738	2130	1747	2444	2977	2422	2322	2313	2900	2496	2603	2548	2516	2003	2307	2051	3594	2451	2225	2229	2240	2091	2699	2982	2162	2630	2884	2465	2748	2486	2651	2310	2456	2560	2038	2661	2067	2060	2082	2817	3045	2279	2869	1879	2313	2483
chr1A	342000000		4827	4655	3674	3075	4354	4989	4132	4019	3933	4736	4309	4507	4468	4420	3611	3863	3758	6755	4162	4066	4077	3898	3733	4799	5085	3679	4566	4964	4246	4563	4490	4549	3859	4293	4392	3449	4606	3596	3371	3701	4802	4908	4090	4975	3247	4200	4349
chr1A	343000000		5294	4691	3619	3316	4298	5073	4218	3720	4205	5122	4384	4781	4851	4546	3655	4003	3629	6739	4356	3975	4121	3956	3636	4992	5243	3981	4888	5275	4573	4678	4639	4727	3815	4330	4633	3699	4460	3603	3789	3810	4983	5325	4108	5117	3403	4073	4715
chr1A	344000000		4528	4121	3231	2785	3807	4491	3698	3001	3491	4209	4007	4088	4109	3886	3103	3439	3225	5734	3712	3660	3575	3013	3254	4193	4391	3246	4052	4203	3870	4130	3853	4102	3252	3483	3918	3043	3932	3146	3192	3302	4242	4565	3216	4312	2934	3548	3839
chr1A	345000000		4746	4550	3520	3030	4079	4781	4047	3266	3916	4630	4071	4416	4249	4079	3469	3818	3413	6371	4203	3693	4032	3345	3523	4488	4947	3543	4354	4692	4067	4130	4021	4343	3461	3928	4132	3316	4206	3579	3439	3536	4475	5013	3645	4589	3247	3995	4130
chr1A	346000000		3651	3514	2783	2293	3184	3830	3070	2720	2792	3803	3253	3458	3349	3119	2732	2697	2756	4984	3066	2944	2913	2551	2762	3454	3804	2736	3201	3849	3031	3280	3244	3603	2740	3164	3205	2631	3099	2627	2391	2645	3245	3612	2719	3614	2215	3200	3309
chr1A	347000000		5392	5034	3912	3425	4554	5321	4556	3511	4329	5002	4518	4879	4800	4599	3894	4317	3978	7110	4622	4372	4286	3841	3927	5022	5562	4168	4894	5357	4693	4936	4659	4828	3887	4228	4662	3812	4718	4194	3809	4167	5176	5521	4260	5368	3621	4657	4727
chr1A	348000000		4341	3964	2990	2593	3694	4464	3639	3032	3443	4137	3630	3664	3715	3659	3066	3322	3350	5610	3675	3334	3349	3143	2980	4136	4395	3050	3808	4055	3680	3948	3918	3945	3201	3578	3718	2997	3971	3267	3230	3045	4141	4278	3274	3957	2840	3499	3986
chr1A	349000000		4000	3578	2819	2450	3355	3943	3194	2804	3129	3728	3389	3455	3556	3256	2677	3045	2839	4926	3446	3012	3083	2880	2777	3861	3908	2791	3358	3861	3425	3533	3471	3664	2961	3391	3315	2657	3455	2877	2913	2845	3574	3885	3106	3907	2615	3260	3549
chr1A	350000000		4521	4540	3737	2972	4077	4962	4117	4015	3732	4717	4425	4317	4166	4029	3426	3895	3544	6341	4006	4068	3930	3645	3409	4662	4993	3688	4397	4910	4017	4388	4219	4251	3963	3831	4291	3332	4302	3702	3492	3819	4457	5087	3959	4890	3209	4150	4213
chr1A	351000000		4007	3809	2955	2487	3363	4235	3537	3188	3444	3845	3716	3789	3694	3658	3174	3225	3080	5405	3440	3280	3270	3057	2901	4128	4189	3093	3724	4106	3579	3603	3484	3634	3133	3544	3651	2697	3619	2931	2992	2966	3825	4381	3315	4133	2694	3529	3739
chr1A	352000000		4881	4530	3503	3122	3950	4878	4146	3897	3838	4416	4060	4269	4309	4181	3503	3792	3383	6118	3901	4143	3886	3559	3592	4295	4795	3662	4495	4614	4277	4134	4360	4549	3624	3699	4330	3405	4120	3429	3426	3529	4475	4630	3579	4617	3279	3814	4255
chr1A	353000000		4345	4044	3298	2753	3674	4580	3770	3845	3438	4243	3717	4033	3914	3962	3202	3470	3029	5849	3669	3541	3550	3319	3245	4250	4606	3267	4135	4185	3802	3873	3877	3942	3481	3526	3664	3094	3936	3267	3041	3310	4227	4483	3444	4190	3019	3614	3930
chr1A	354000000		4568	4254	3413	2802	3873	4683	3875	4286	3675	4378	4088	4283	4201	3918	3392	3652	3311	5917	3953	3841	3750	3561	3183	4346	4759	3540	4008	4483	3864	4267	3918	4101	3813	3732	4070	3208	4066	3378	3508	3405	4357	4704	3625	4550	2966	3708	4177
chr1A	355000000		4046	3612	3062	2487	3527	4257	3488	3432	3150	3909	3572	3707	4008	3505	2943	3141	2926	5169	3473	3177	3167	3197	3035	4131	4106	2914	3494	3908	3634	3685	3559	3656	3360	3479	3480	2781	3803	3012	2943	3033	3763	4147	3047	3933	2604	3338	3635
chr1A	356000000		3070	2734	2111	1857	2677	3085	2720	2672	2305	2902	2663	2958	2763	2574	2120	2360	2135	3875	2631	2404	2435	2362	2200	3022	3188	2274	2644	3084	2608	2763	2559	2786	2493	2477	2691	2083	2657	2161	2151	2312	2797	3076	2411	3064	2087	2719	2602
chr1A	357000000		3740	3579	2747	2359	3258	3750	3150	3090	2986	3568	3391	3364	3417	3176	2745	2985	2674	4961	3162	3066	2994	2952	2766	3388	3745	2875	3324	3803	3163	3489	3485	3612	3030	3133	3285	2720	3333	2785	2800	2815	3633	3849	2952	3608	2509	3237	3525
chr1A	358000000		2604	2362	1859	1541	2216	2615	2247	1979	2051	2432	2302	2276	2383	2183	1886	1871	1921	3316	2112	2031	2229	2021	1776	2387	2741	1939	2222	2512	2140	2450	2173	2316	2003	2261	2300	1639	2386	2000	1908	1941	2505	2701	1917	2592	1694	2276	2278
chr1A	359000000		3677	3424	2829	2393	3095	3804	3127	3196	3008	3672	3216	3308	3297	3207	2748	2998	2653	4878	3202	2902	2999	2852	2767	3626	3922	2910	3344	3812	3395	3390	3319	3369	3136	3163	3238	2587	3558	2817	2627	2858	3528	3869	3014	3562	2504	3031	3248
chr1A	360000000		3275	3071	2453	1982	2916	3250	2670	2792	2515	3288	3022	2949	2900	2911	2320	2516	2393	4275	2826	2541	2607	2414	2375	3019	3198	2261	3016	3194	2770	3197	3051	2931	2635	2733	2734	2204	2939	2387	2422	2591	2980	3134	2603	3169	2166	2732	2961
chr1A	361000000		4144	3865	3040	2685	3495	4378	3641	2890	3169	4098	3595	3776	3690	3454	3006	3296	2973	5456	3740	3277	3434	3016	3001	4070	4011	3048	3779	3959	3538	3643	3670	3780	3166	3450	3622	2953	3627	3096	3016	3057	3979	4318	3317	3949	2651	3374	3700
chr1A	362000000		4215	4105	3283	2673	3564	4360	3586	3308	3490	4322	3748	3868	3826	3608	3070	3345	3184	5592	3819	3450	3421	3133	3247	4096	4185	3283	4001	4054	3663	3787	3858	3825	3640	3505	3719	2879	3812	3213	3064	3149	4136	4398	3335	4118	2785	3579	3748
chr1A	363000000		4679	4298	3440	2970	4081	4722	3899	2520	3520	4420	4003	4165	4119	3931	3313	3469	3438	5992	3892	3551	3500	2838	3370	4293	4473	3488	3948	4428	3699	4066	3906	4380	2876	3695	3900	3072	4049	3413	3326	3394	4330	4730	3406	4407	3069	3625	4159
chr1A	364000000		4226	4036	3268	2707	3629	4308	3758	3169	3399	4290	3515	3771	3936	3792	3181	3361	3064	5738	3756	3507	3362	3147	3118	4144	4399	3239	3976	4316	3624	3994	3797	4023	3210	3452	3680	2944	3831	3342	3221	3229	4140	4509	3441	4147	2927	3683	3825
chr1A	365000000		3669	3423	2714	2317	3390	3851	2993	3050	2787	3307	3203	3413	3323	3356	2553	2793	2770	4825	3325	2983	2934	2894	2653	3551	3816	2909	3190	3787	3274	3324	3057	3537	3210	2987	3201	2534	3368	2875	2765	2810	3657	3776	2930	3655	2323	3097	3346
chr1A	366000000		3636	3253	2726	2135	3087	3439	3024	2946	2804	3417	2999	3420	3130	3019	2624	2760	2552	4490	3011	2924	2640	2703	2455	3318	3670	2498	3015	3470	2973	3210	3042	3132	2812	3051	2998	2513	3136	2671	2481	2596	3605	3745	2930	3524	2359	3002	3194
chr1A	367000000		3282	3091	2526	2116	2767	3440	2679	2818	2585	3222	2894	2897	2865	2858	2385	2656	2435	4387	2625	2628	2681	2587	2287	3203	3340	2470	3129	3205	2747	2951	2848	2840	2557	2740	2835	2396	3081	2414	2357	2330	3148	3283	2544	3187	2190	2746	2898
chr1A	368000000		5609	5215	3996	3545	4610	5712	4867	4844	4547	5441	4949	5185	4976	4824	4199	4426	4109	7307	4981	4620	4566	4336	4319	5408	5918	4334	5108	5568	4872	4913	4840	5207	4626	4815	4623	3927	4854	4119	3891	4288	5399	5686	4300	5449	3635	4628	5092
chr1A	369000000		4558	4230	3369	2887	3854	4398	3766	3791	3402	4160	3805	4170	4211	3848	3336	3518	3355	6065	3902	3745	3628	3407	3235	4341	4518	3458	4141	4504	3676	3984	3937	4046	3601	3764	3837	3059	4046	3298	3207	3399	4277	4591	3519	4271	2949	3586	3980
chr1A	370000000		3174	2918	2274	1935	2618	3294	2699	2833	2450	3043	2822	2900	2794	2771	2180	2351	2300	4179	2605	2523	2395	2347	2277	2976	3124	2360	2863	3218	2629	2846	2766	2827	2630	2589	2815	2178	2718	2308	2341	2406	2959	3122	2518	3012	2099	2548	2852
chr1A	371000000		3335	3126	2573	2122	2854	3617	2983	2550	2866	3186	2926	3137	3018	2992	2520	2518	2353	4137	2904	2519	2756	2464	2355	3228	3441	2560	3113	3245	2831	3114	3072	3135	2557	2733	3039	2432	2830	2399	2387	2384	3254	3399	2718	3080	2231	2840	2950
chr1A	372000000		5611	5413	4412	3633	4752	5681	4651	4795	4340	5336	4864	5093	5119	4760	4298	4385	4093	7320	4812	4660	4487	4451	4006	5301	5635	4305	4971	5566	4666	5052	4991	5278	4509	4575	4827	3954	4857	4148	3976	4191	5195	5852	4229	5619	3713	4601	4890
chr1A	373000000		2989	2846	2198	1922	2437	2938	2651	2774	2440	2814	2619	2645	2637	2609	2085	2324	2166	4104	2531	2480	2296	2340	2342	2913	2932	2197	2655	3024	2636	2798	2490	2641	2621	2495	2632	1982	2622	2278	2075	2305	2733	3011	2249	2899	2020	2522	2751
chr1A	374000000		4408	4019	3200	2665	3669	4511	3765	3373	3535	4264	3790	3814	4023	3673	3259	3470	3214	5774	3592	3558	3426	3275	3257	4079	4699	3355	3886	4156	3772	4094	3812	3981	3500	3809	3676	2992	3846	3213	3111	3232	4177	4400	3423	4427	3056	3622	3970
chr1A	375000000		3066	2829	2132	1826	2518	3144	2443	2333	2427	2837	2695	2671	2673	2683	2119	2442	2214	3991	2464	2415	2297	2283	2163	2985	3064	2174	2657	2954	2594	2741	2646	2601	2386	2592	2636	1960	2795	2210	2101	2466	2908	2929	2293	2839	2103	2406	2628
chr1A	376000000		5924	5359	4280	3759	4974	5893	4813	4629	4603	5565	5020	5261	5214	4909	4212	4579	4166	7585	4864	4711	4603	4280	4112	5591	5745	4404	5123	5569	4752	5109	5040	5339	4351	4581	4978	4019	4894	4317	4217	4236	5714	5845	4331	5526	3723	4628	4975
chr1A	377000000		5583	4925	4048	3568	4849	5613	4623	4290	4447	5312	4714	4962	5002	4974	3980	4313	3930	7426	4824	4661	4515	4104	4030	5306	5656	4129	5006	5259	4604	4824	4775	5080	4483	4566	4811	3964	4673	4185	4021	4197	5399	5829	4443	5457	3615	4654	4968
chr1A	378000000		2016	1885	1549	1282	1851	2100	1674	1614	1624	2031	1791	1846	1870	1794	1382	1688	1494	2627	1781	1432	1635	1632	1547	1896	2154	1411	1841	2001	1742	1800	1763	1841	1778	1773	1861	1463	1923	1558	1537	1536	1983	2186	1588	2007	1291	1736	1744
chr1A	379000000		3263	2935	2515	2071	2873	3337	2745	2579	2659	3142	2748	2965	2953	2933	2427	2551	2587	4173	2835	2582	2747	2307	2289	2982	3329	2321	3103	3338	2771	3001	2669	2959	2544	2663	2692	2331	2855	2356	2361	2469	3154	3379	2490	3294	2189	2902	2917
chr1A	380000000		3678	3275	2627	2124	2982	3740	2912	3028	2815	3427	3089	3225	3252	2963	2573	2913	2589	4852	3007	2891	2906	2744	2665	3583	3623	2695	3138	3482	2941	3247	3218	3361	2908	3055	3158	2600	3235	2699	2533	2830	3401	3522	2713	3743	2223	2987	3135
chr1A	381000000		4215	3953	3116	2554	3796	4269	3753	3657	3197	4002	3721	3827	3861	3535	3248	3243	3025	5596	3742	3383	3400	3354	3062	4080	4229	3184	3725	4163	3607	3835	3721	3820	3482	3393	3505	2882	3525	3117	3040	3101	4058	4270	3299	4137	2698	3312	3713
chr1A	382000000		2776	2296	1801	1542	2099	2517	2004	2122	1838	2479	2084	2244	2245	2057	1710	1955	1690	3142	2129	2078	1996	1958	1768	2361	2545	1947	2224	2288	2091	2376	2124	2057	2053	2166	2267	1704	2159	1648	1651	1659	2168	2442	1831	2487	1620	2080	2033
chr1A	383000000		383	352	285	263	309	418	288	298	303	347	312	347	321	414	301	259	262	496	351	318	277	318	259	370	404	251	337	359	294	313	295	304	307	323	322	251	368	280	260	260	355	355	283	353	297	299	297
chr1A	384000000		2247	2018	1660	1333	1913	2145	1742	2283	1856	2206	2005	2010	2099	2096	1574	1816	1596	2961	1871	1731	1799	1784	1611	2054	2091	1612	1924	2171	1966	1994	1897	2115	1990	1848	1872	1550	1908	1618	1581	1705	2252	2330	1724	2055	1420	1815	1823
chr1A	385000000		3124	2929	2337	2151	2663	3189	2841	2605	2451	3091	2674	2925	2909	2706	2312	2499	2348	4118	2840	2489	2509	2556	2311	3145	3089	2354	2852	3137	2725	2858	2822	2952	2598	2537	2680	2184	2893	2378	2285	2388	3013	3290	2526	3332	2183	2643	2938
chr1A	386000000		2281	2151	1709	1485	2088	2316	2100	1853	1814	2282	2047	2141	2142	1990	1692	1718	1686	3037	2100	1648	1917	1846	1806	2315	2359	1574	2103	2270	2000	1988	2062	2124	1969	1919	1998	1515	2136	1671	1541	1686	2280	2355	1874	2293	1593	1963	2044
chr1A	387000000		4647	4318	3310	2825	3907	4638	3828	3796	3819	4382	4022	4150	4225	3820	3528	3514	3098	6044	3984	3712	3478	3470	3270	4257	4650	3347	4028	4327	3663	3981	3757	4029	3459	3700	3824	3033	3972	3266	3126	3186	4241	4667	3554	4609	3087	3786	3954
chr1A	388000000		2997	2696	2236	1894	2610	3004	2485	2403	2426	2988	2581	2789	2607	2573	2072	2351	2159	3782	2619	2459	2458	2231	2166	2851	2881	2267	2611	3017	2518	2583	2671	2800	2335	2475	2664	2031	2577	2205	2142	2311	2688	3094	2399	3009	2094	2471	2747
chr1A	389000000		4859	4572	3415	2954	4128	4789	3901	3865	3557	4461	4073	4297	4446	4026	3420	3668	3450	5999	4045	3795	3773	3590	3461	4369	4762	3573	4103	4892	4092	3983	4148	4430	3785	3924	4010	3119	4198	3621	3452	3421	4448	4792	3767	4685	3059	3863	4325
chr1A	390000000		3354	3237	2576	2306	2967	3674	2798	2919	2613	3318	3316	3072	3182	3087	2463	2597	2363	4549	2930	2817	2653	2720	2470	3397	3609	2609	3122	3339	2926	3169	3049	3094	2824	2928	2936	2215	3007	2555	2390	2581	3337	3517	2660	3411	2306	2946	3090
chr1A	391000000		3596	3380	2846	2284	3205	3884	3227	3149	2970	3607	3373	3443	3406	3293	2761	2796	2791	4739	3252	3034	2855	2865	2699	3621	3909	2787	3366	3800	3230	3401	3201	3329	3006	2964	3129	2588	3328	2693	2684	2806	3576	3794	2983	3667	2466	3100	3375
chr1A	392000000		3419	3105	2561	2210	2898	3403	2788	2736	2654	3199	3021	2975	3205	3047	2459	2713	2365	4242	2772	2598	2663	2549	2504	3221	3395	2588	3173	3385	2975	3187	3160	3132	2865	2742	2948	2361	3013	2649	2521	2523	3260	3592	2688	3510	2115	2853	3118
chr1A	393000000		2649	2334	2010	1747	2327	2691	2234	2159	2118	2598	2232	2365	2369	2202	1849	1970	1839	3376	2186	1959	2051	2122	1878	2444	2670	2052	2496	2441	2320	2448	2291	2338	1994	2261	2258	1910	2420	1981	1835	1832	2468	2675	2046	2538	1702	2223	2263
chr1A	394000000		4140	3781	3164	2791	3742	4338	3622	3332	3203	3809	3701	3776	3709	3602	3147	3238	3003	5369	3657	3454	3291	3223	3055	3864	4243	3207	3672	4238	3589	3808	3596	3891	3261	3466	3614	2886	3558	3157	2919	3045	4134	4200	3355	4038	2822	3379	3776
chr1A	395000000		5266	4951	3899	3257	4538	5146	4418	4213	4189	5085	4405	4819	4749	4378	3741	4068	3704	6616	4325	4188	4354	4025	3713	4808	5304	3917	4544	4965	4414	4729	4360	4427	4020	4191	4437	3565	4329	3711	3740	3965	4926	5357	3865	4990	3477	4393	4457
chr1A	396000000		3345	3256	2518	2218	3017	3408	2907	2771	2565	3314	3112	3107	3019	2804	2575	2704	2460	4449	3074	2612	2886	2514	2601	3285	3596	2651	3060	3334	2951	3005	3060	3133	2709	2900	2937	2373	2932	2583	2331	2532	3330	3458	2485	3396	2169	2857	3098
chr1A	397000000		3509	3149	2439	2202	2913	3297	2725	2787	2638	3173	2975	2958	3045	2902	2500	2581	2340	4455	2724	2731	2684	2479	2498	3097	3467	2428	2972	3319	2684	3071	2928	3067	2759	2701	2956	2269	2868	2586	2488	2446	3088	3646	2602	3259	2045	2759	2986
chr1A	398000000		3703	3375	2604	2250	3096	3840	2963	2986	2860	3331	3088	3257	3367	3125	2646	2859	2611	4545	2949	3018	2896	2712	2675	3537	3795	2761	3222	3698	3030	3259	3169	3331	2890	2892	3261	2604	3318	2660	2541	2909	3395	3661	2886	3620	2495	3015	3237
chr1A	399000000		4973	4646	3757	3149	4203	5090	4113	4210	3882	4900	4250	4458	4561	4341	3664	3829	3800	6425	4106	4032	3916	3740	3612	4758	5171	3696	4631	4866	4228	4658	4384	4703	3965	4049	4217	3486	4604	3761	3620	3773	4507	5078	4037	4851	3286	4160	4375
chr1A	400000000		3137	2937	2301	1889	2721	3240	2781	2598	2425	3060	2726	2935	2902	2775	2270	2468	2216	3880	2624	2436	2245	2317	2291	2963	3287	2203	2860	3089	2641	2905	2745	2865	2520	2633	2687	2131	2855	2297	2141	2314	2988	3211	2437	2949	2052	2713	2801
chr1A	401000000		3308	3277	2534	2084	2822	3487	2878	2768	2699	3411	2897	2984	3188	2939	2482	2708	2598	4379	2830	2506	2705	2673	2462	3228	3630	2550	3194	3463	2970	3171	2864	3066	2716	2898	2881	2323	3314	2464	2499	2513	3261	3552	2765	3405	2409	2950	2878
chr1A	402000000		3931	3570	2954	2556	3218	4100	3430	3276	3134	3826	3576	3516	3590	3169	2865	3013	2939	5208	3300	2981	3184	2959	2803	3545	4199	2932	3702	3874	3253	3559	3452	3555	3167	3173	3548	2758	3472	2918	2832	2911	3699	4001	3134	3941	2696	3198	3504
chr1A	403000000		4342	3975	3155	2670	3639	4373	3439	3573	3406	3877	3781	3990	3930	3607	3162	3335	3103	5567	3540	3447	3476	3124	3063	4044	4402	3338	3888	4228	3616	3881	3826	3941	3359	3549	3607	2926	3674	3072	2983	3127	4155	4308	3425	4199	2764	3450	3748
chr1A	404000000		2601	2323	1895	1484	2131	2651	2081	2017	1941	2449	2097	2293	2250	2245	1817	1814	1719	3229	2092	1981	1929	1961	1822	2460	2534	1813	2242	2397	2104	2279	2215	2269	2044	2156	2144	1698	2271	1922	1843	1834	2211	2741	1853	2409	1652	2096	2301
chr1A	405000000		4462	4173	3584	3019	3842	4853	3827	3598	3690	4157	3824	4103	4184	4069	3356	3624	3302	5702	3897	3600	3658	3569	3341	4240	4557	3679	4172	4546	3840	4035	3988	4174	3667	3691	4091	3260	3869	3263	3163	3273	4195	4842	3538	4431	3020	3691	4427
chr1A	406000000		3813	3447	2888	2362	3124	3952	3276	3080	3099	3481	3390	3384	3275	3285	2699	2757	2776	4893	3203	2980	2888	2941	2741	3529	3831	2816	3419	3654	3258	3408	3374	3383	3020	3072	3293	2764	3281	2833	2568	2746	3712	3728	2911	3727	2595	3031	3299
chr1A	407000000		3377	3209	2541	2234	3074	3540	2878	2852	2880	3344	3033	3166	3165	2960	2444	2668	2571	4670	2745	2725	2729	2852	2319	3268	3579	2527	3149	3425	2976	3068	2960	3203	2715	2932	2828	2420	3011	2508	2505	2715	3271	3664	2653	3281	2268	2769	3079
chr1A	408000000		4483	4207	3318	2896	4072	4643	3908	3859	3610	4531	4069	4244	4050	3901	3221	3548	3412	6129	4212	3548	3619	3410	3441	4546	4788	3333	4086	4450	3887	4377	3992	4017	3880	3790	4063	3170	4103	3556	3416	3457	4524	4661	3581	4353	3025	3816	4083
chr1A	409000000		3745	3441	2720	2400	3118	3753	3110	2962	2875	3655	3295	3410	3470	3284	2632	2785	2876	4924	3187	2877	2953	2706	2625	3447	3835	2711	3371	3509	3154	3383	3099	3336	3014	3205	3276	2533	3369	2713	2639	2795	3469	3876	3151	3550	2508	3018	3243
chr1A	410000000		2700	2520	2017	1671	2431	2835	2427	2276	2166	2809	2439	2569	2549	2569	2084	2047	2106	3623	2400	2304	2203	2274	2117	2694	2829	2141	2706	2862	2387	2603	2572	2556	2271	2355	2551	1972	2540	2082	1958	2124	2709	2969	2281	2731	2042	2343	2495
chr1A	411000000		2300	2215	1619	1494	1946	2248	1989	1815	1749	2138	2022	2050	2058	1940	1660	1636	1690	2860	1879	1583	1739	1713	1702	2055	2432	1596	1986	2175	1899	2013	1986	2054	1825	1875	1983	1558	1951	1709	1581	1684	2101	2097	1769	2318	1528	2014	1993
chr1A	412000000		3599	3378	2674	2390	3120	3708	3071	2915	3004	3531	3100	3323	3191	3089	2638	2941	2733	4666	3136	2881	2943	2731	2741	3493	3689	2682	3217	3690	3150	3465	3399	3379	2591	2855	3250	2492	3194	2718	2715	2872	3545	3648	2721	3661	2509	3022	2871
chr1A	413000000		4118	3580	2936	2579	3429	4059	3403	3200	3154	3959	3441	3649	3556	3367	2823	3185	2799	5224	3217	3118	3129	2966	2826	3815	4147	2813	3447	3733	3460	3510	3494	3456	3383	3327	3397	2744	3527	3015	2786	2934	3749	3977	2964	4043	2760	3398	3356
chr1A	414000000		2487	2237	1785	1536	2111	2384	2039	1910	1887	2314	2014	2039	2116	2002	1674	1889	1910	2959	1936	1773	1884	1802	1697	2189	2397	1708	2042	2343	2036	2114	2148	2181	1905	2054	2091	1749	2149	1861	1775	1708	2310	2493	1909	2436	1455	2189	2058
chr1A	415000000		3208	2918	2292	2007	2653	3349	2712	2627	2521	3318	2923	2858	3014	2909	2373	2513	2312	4178	2726	2549	2555	2450	2326	3076	3258	2431	2939	3211	2785	2911	2870	3052	2717	2815	2812	2336	2874	2502	2355	2448	3240	3384	2560	3177	2105	2701	2850
chr1A	416000000		2704	2556	1972	1562	2248	2717	2200	2226	2238	2719	2606	2553	2529	2390	1919	2084	2023	3546	2331	2126	2168	1996	2009	2585	2794	2034	2407	2705	2325	2498	2371	2438	2162	2290	2287	1854	2322	1962	1919	1953	2356	2829	2156	2584	1778	2257	2522
chr1A	417000000		3687	3291	2641	2346	3162	3627	3102	2729	2753	3456	3006	3327	3262	2975	2721	2777	2690	4587	3002	2885	2855	2777	2768	3359	3638	2764	3341	3389	2967	3178	3002	3239	2799	2904	3078	2538	3020	2665	2588	2722	3351	3649	2806	3533	2417	3022	3222
chr1A	418000000		5296	5007	4217	3377	4578	5458	4564	4395	4076	5210	4432	4885	4550	4583	4112	4106	4131	7028	4462	4341	4311	4090	3912	5095	5506	4171	4852	5340	4625	4649	4533	4800	4307	4341	4547	3590	4846	4017	3770	4113	5186	5492	4219	5014	3581	4405	4737
chr1A	419000000		3560	3264	2524	2321	3131	3660	3072	2937	2775	3393	3011	3250	3243	3129	2561	2762	2527	4582	2961	2706	2709	2654	2524	3300	3570	2720	3219	3442	3089	3068	3055	3158	2772	2978	3137	2529	3111	2544	2570	2661	3365	3604	2767	3426	2460	2956	3095
chr1A	420000000		4175	4175	3093	2658	3563	4306	3463	3488	3296	4208	3607	4024	3915	3481	3136	3360	3233	5585	3498	3307	3574	3245	3028	4011	4306	3354	3881	4171	3645	3724	3758	3784	3415	3509	3629	2863	3810	3062	2899	3315	3944	4173	3334	4195	2961	3597	3561
chr1A	421000000		646	609	503	443	607	724	541	562	504	652	617	570	587	637	490	463	503	874	496	482	558	472	531	620	742	494	595	615	573	614	612	511	506	592	605	482	666	476	388	466	553	704	542	603	444	538	590
chr1A	422000000		2045	1956	1520	1191	1778	1951	1676	1652	1617	1973	1640	1759	1740	1724	1456	1541	1589	2554	1681	1476	1593	1504	1420	1995	2111	1514	1744	1872	1607	1809	1766	1820	1613	1705	1772	1262	1867	1469	1445	1462	1793	2010	1505	1903	1469	1619	1846
chr1A	423000000		4080	3800	3071	2547	3667	4011	3430	3243	3305	3952	3522	3673	3685	3642	3052	3259	3022	5379	3476	3300	3450	3181	2923	3973	4287	3021	3785	4022	3573	3622	3709	3791	3215	3380	3470	2835	3669	3042	3002	3068	3958	4221	3266	3966	2811	3433	3753
chr1A	424000000		3416	3072	2434	2147	2802	3450	2802	2808	2633	3083	2857	3006	3034	2973	2408	2511	2470	4353	2965	2702	2652	2565	2414	3214	3360	2546	3060	3378	2939	3006	2825	3047	2670	2894	2862	2384	3132	2479	2564	2495	3228	3468	2563	3165	2136	2714	2937
chr1A	425000000		5152	4862	3690	3254	4372	5158	4236	4022	3993	4766	4392	4455	4548	4220	3637	4153	3720	6587	4408	4111	4115	3781	3642	4973	5224	3814	4485	5203	4315	4616	4537	4613	4134	4144	4531	3554	4443	3785	3796	3832	4702	5018	4125	5034	3466	4173	3990
chr1A	426000000		4044	3850	2952	2467	3481	4045	3384	3278	3302	3852	3420	3492	3516	3424	3001	3064	2866	5276	3340	3286	3225	3015	2764	3674	4069	2879	3668	4038	3303	3661	3487	3557	3381	3271	3328	2770	3616	2919	2981	2934	3802	4141	3028	3997	2704	3301	3574
chr1A	427000000		3502	3376	2819	2192	3059	3659	2905	2842	2922	3293	3080	3179	3269	2884	2621	2673	2597	4645	3083	2785	2723	2734	2395	3325	3620	2692	2954	3422	2894	3112	3024	3041	2795	2926	3072	2400	3052	2576	2536	2505	3406	3557	2803	3461	2426	2959	3038
chr1A	428000000		3168	2911	2308	2011	2656	3123	2671	2583	2557	2920	2860	2796	2803	2815	2261	2446	2412	4176	2538	2451	2565	2303	2211	2976	3292	2323	2810	3080	2761	2873	2779	2894	2533	2441	2618	2131	2847	2373	2202	2455	2992	3304	2487	3097	2105	2699	2800
chr1A	429000000		2960	2899	2284	1889	2555	2968	2564	2429	2516	2821	2716	2682	2592	2574	1970	2352	2201	3865	2565	2220	2473	2146	2281	2725	2949	2148	2753	2889	2580	2704	2537	2740	2291	2498	2569	2132	2571	2178	2167	2202	2720	3204	2298	2943	1968	2510	2692
chr1A	430000000		4691	4342	3475	3166	4057	4975	3994	3942	3830	4609	4212	4350	4239	4130	3428	3535	3437	6175	4075	3727	3786	3465	3486	4490	4840	3561	4404	4713	4023	4308	4159	4281	3972	3884	4158	3252	4114	3410	3505	3436	4553	4726	3849	4596	3218	3771	4347
chr1A	431000000		3736	3314	2628	2318	3147	3705	3276	3049	2902	3356	3218	3352	3231	3001	2618	2897	2658	4555	2924	2849	2959	2789	2604	3493	3722	2767	3293	3504	3236	3425	3259	3383	3030	3036	3138	2559	3179	2729	2709	2622	3580	3694	2871	3577	2417	3091	3380
chr1A	432000000		6364	5583	4341	3860	5226	6172	5147	4923	4835	5712	5314	5542	5478	5160	4415	4722	4505	7845	5180	4958	4745	4585	4450	5741	6351	4578	5600	6001	5112	5382	5312	5417	4821	4861	5355	4243	5128	4342	4340	4435	5795	6315	4819	5960	3951	5111	5416
chr1A	433000000		1001	885	789	598	927	1003	931	873	865	1036	921	928	968	856	699	890	768	1392	830	808	831	810	726	979	987	757	896	998	836	969	916	1016	842	830	898	684	1011	780	723	718	1019	1047	790	1070	726	873	3653
chr1A	434000000		5262	4960	3751	3502	4345	5492	4642	3999	4281	4963	4733	4657	4817	4683	4044	4515	3865	7199	4727	4364	4366	3948	3904	5197	5373	4128	4907	4910	4658	4871	4627	4752	4038	4327	4662	3683	4685	3951	3848	4085	4969	5458	4316	5098	3614	4344	4316
chr1A	435000000		3391	3039	2426	2097	2790	3347	2804	2809	2594	3040	2935	3076	3068	2868	2426	2601	2324	4260	2887	2623	2670	2396	2332	3116	3294	2494	2941	3176	2731	2900	2905	3025	2560	2825	2851	2260	2783	2397	2390	2361	3181	3289	2637	3187	2090	2765	3104
chr1A	436000000		3317	2994	2322	2039	2704	3214	2575	2548	2462	2947	2848	2791	2825	2584	2189	2470	2152	4084	2690	2556	2489	2402	2326	3123	3183	2465	2770	2971	2518	2769	2694	2956	2596	2570	2841	2098	2815	2370	2282	2296	3022	3293	2355	2910	2094	2457	2729
chr1A	437000000		2220	2061	1732	1364	2070	2244	1988	1918	1890	2148	2048	2130	2116	1946	1675	1658	1669	3007	2015	1848	1936	1777	1726	2290	2386	1640	2122	2344	1917	2079	2066	2116	1948	2006	2047	1635	2074	1736	1708	1687	2122	2355	1724	2331	1599	1951	2114
chr1A	438000000		3939	3353	2767	2306	3068	3675	3037	3068	3043	3636	3239	3347	3308	3154	2745	2888	2748	4798	3133	3031	2899	2912	2745	3491	3742	2670	3439	3508	3140	3254	3275	3378	2894	3003	3214	2526	3159	2692	2745	2707	3582	3671	2972	3582	2453	3115	3358
chr1A	439000000		3933	3839	2942	2396	3323	4073	3368	3252	3355	3818	3489	3611	3417	3565	2888	2973	3009	5265	3448	3114	3184	3040	2821	3852	4044	2918	3585	3897	3404	3544	3499	3546	3219	3168	3473	2648	3526	2903	2772	2998	3840	4145	3204	3822	2524	3308	3232
chr1A	440000000		4960	4429	3788	3134	4195	5178	4178	4063	3839	4720	4317	4556	4518	4261	3694	3979	3533	6479	4231	4107	3954	3828	3629	4575	5057	3722	4283	4810	4173	4486	4360	4507	3979	4104	4201	3355	4334	3712	3552	3821	4471	4926	3739	4723	3245	3988	4265
chr1A	441000000		4569	4330	3681	3025	3860	4692	3871	3793	3585	4327	3936	4335	4160	3873	3418	3518	3361	6051	4165	3681	3787	3329	3425	4416	4833	3411	4284	4446	3877	4241	4066	4254	3473	3843	3916	3232	4264	3485	3404	3472	4431	4869	3705	4406	2879	3825	4153
chr1A	442000000		3352	3020	2395	2085	2800	3319	2692	2616	2535	3088	2850	3028	2940	2804	2318	2553	2265	4286	2765	2574	2598	2549	2407	3202	3252	2326	2768	3083	2722	2885	2952	2972	2560	2536	2877	2282	2966	2459	2304	2442	3253	3350	2689	3258	2099	2816	2885
chr1A	443000000		3426	3091	2374	2069	2700	3301	2834	2576	2765	3226	2779	3040	2943	2872	2396	2638	2369	4263	2827	2602	2626	2526	2383	3285	3330	2601	2945	3235	2830	3074	2882	2905	2684	2757	2790	2348	3019	2435	2329	2437	3179	3479	2619	3322	2171	2652	3067
chr1A	444000000		4143	3925	2996	2705	3510	4459	3645	3356	3413	4183	3678	3743	3916	3711	3158	3402	3169	5596	3591	3198	3399	3238	3067	3954	4319	3187	3758	4338	3703	3965	3658	3684	3398	3550	3657	2938	4080	3293	3165	3104	4057	4440	3507	4300	2785	3535	3787
chr1A	445000000		5181	4978	3830	3373	4429	5267	4280	4434	4070	5050	4588	4828	4582	4503	3867	4121	3952	6805	4500	4238	4139	3804	3905	4989	5173	3888	4669	4853	4347	4677	4327	4875	4252	4217	4526	3637	4328	3716	3850	4002	4845	5009	4111	5181	3518	4270	4562
chr1A	446000000		3921	3603	2863	2376	3209	3908	3384	2851	3093	3480	3195	3363	3379	3239	2879	2979	2699	5141	3150	2917	3082	2842	2814	3674	3837	2742	3450	3644	3229	3517	3348	3608	2998	3165	3312	2654	3375	2922	2702	2850	3519	3881	2983	3749	2443	3133	3330
chr1A	447000000		3965	3627	2914	2297	3528	3958	3297	3233	3118	3811	3570	3648	3497	3257	2869	3047	3094	5188	3256	3246	3138	3089	2733	3837	4006	3107	3553	3933	3294	3528	3438	3448	3213	3282	3375	2687	3436	2913	2760	2919	3609	4158	3163	4026	2536	3213	3502
chr1A	448000000		4923	4208	3479	2937	3965	4712	3965	3953	3687	4517	4106	4219	4250	3974	3393	3439	3299	6435	4043	3705	3550	3614	3312	4424	4737	3627	4055	4665	3804	4179	4119	4370	3637	3864	4050	3275	4021	3455	3323	3407	4483	4826	3698	4688	3178	3943	4008
chr1A	449000000		5566	5354	4161	3675	4915	5762	4773	4553	4439	5276	5041	5307	5171	5140	4246	4269	4268	7854	4991	4768	4453	4203	4152	5642	5814	4560	5283	5429	4896	5108	4683	5000	4660	5062	4846	3920	5163	4524	4158	4492	5344	5920	4815	5303	4076	4760	4937
chr1A	450000000		3119	2851	2362	2040	2685	3272	2726	2489	2506	3087	2734	2800	2864	2687	2182	2345	2215	4303	2684	2551	2537	2457	2224	3017	3252	2269	2718	3126	2857	2970	2665	2790	2507	2606	2903	2151	3022	2353	2270	2356	3141	3291	2409	3135	2099	2674	2869
chr1A	451000000		2748	2640	2171	1869	2534	2895	2506	2423	2324	2936	2624	2624	2713	2555	2101	2247	1991	3892	2463	2311	2274	2179	2033	2702	3103	2142	2704	2907	2591	2693	2578	2679	2397	2544	2571	1921	2486	2176	2037	2257	2739	2937	2238	2871	2035	2543	2566
chr1A	452000000		4113	3721	2975	2479	3508	4197	3463	3269	3157	3883	3542	3780	3824	3532	2905	2980	2978	5448	3422	3218	3293	3081	2928	3837	4152	2957	3751	4130	3419	3778	3548	3582	3230	3196	3317	2846	3674	3069	2957	3120	3804	4152	3143	4018	2755	3277	3705
chr1A	453000000		3186	2786	2208	1896	2633	3030	2739	2544	2501	2996	2756	2846	2818	2748	2225	2336	2188	3996	2504	2387	2449	2469	2233	2887	3133	2365	2812	3055	2694	2878	2605	2777	2493	2580	2760	2108	2797	2310	2094	2418	3017	3196	2376	2931	1958	2464	2674
chr1A	454000000		4584	4091	3341	2830	3941	4493	3717	3756	3403	4472	3849	4050	3944	3964	3251	3584	3374	5837	3694	3476	3642	3408	3350	4215	4643	3397	3970	4288	3854	4070	3915	4001	3609	3623	3727	3112	3925	3295	3232	3354	4249	4457	3625	4419	2973	3589	3977
chr1A	455000000		4264	4058	3120	2665	3660	4428	3660	3577	3444	4212	3727	3967	3838	3752	3132	3343	3137	5521	3722	3399	3396	3309	2960	4234	4492	3231	3895	4109	3739	3921	3691	4045	3437	3789	3656	3074	3851	3304	3163	3140	4154	4396	3376	4284	2860	3640	3799
chr1A	456000000		3314	2912	2370	2023	2852	3233	2748	2604	2642	3291	3006	2942	3016	2948	2408	2481	2362	4397	2846	2603	2747	2571	2331	3190	3282	2647	3034	3160	2804	3156	2854	3008	2741	2820	2934	2212	2936	2345	2467	2406	3139	3481	2619	3365	2186	2789	3029
chr1A	457000000		3529	3014	2432	2196	2757	3431	2748	2744	2670	3204	2999	2892	3145	2739	2402	2448	2294	4264	2792	2514	2538	2455	2569	3092	3461	2451	3176	3276	2837	3103	2753	2938	2707	2781	2789	2268	2985	2333	2273	2494	3285	3309	2511	3232	2249	2724	2932
chr1A	458000000		3935	3605	3244	2446	3493	4114	3564	3259	3309	3868	3575	3630	3571	3405	3122	3023	2878	5215	3410	3133	3241	2921	2840	3736	4005	2864	3713	3931	3407	3670	3437	3643	3342	3324	3426	2851	3758	3098	2906	3056	3895	4311	3103	3865	2663	3261	3573
chr1A	459000000		4827	4441	3472	3128	4185	4848	4024	4015	3938	4686	4048	4454	4271	4151	3470	3781	3675	6416	4058	3922	3919	3751	3463	4791	5043	3530	4307	4810	4174	4504	4144	4322	3859	3957	4203	3450	4286	3459	3600	3662	4660	4826	3840	4872	3064	4166	4245
chr1A	460000000		4246	4076	3194	2623	3512	4443	3708	3656	3535	4220	3745	4098	3899	3720	3063	3405	3402	5833	3825	3642	3731	3287	3284	4329	4477	3197	3819	4321	3907	3885	4131	4115	3665	3678	3920	2925	3927	3238	3185	3161	4228	4593	3470	4275	2932	3347	3806
chr1A	461000000		3216	2984	2409	1968	2776	3477	2708	2500	2595	3116	2773	3025	2892	2725	2311	2429	2218	4154	2743	2619	2578	2403	2301	2993	3399	2305	2905	3106	2735	2837	2810	3090	2644	2583	2673	2257	2839	2425	2252	2443	3154	3213	2388	3278	2139	2691	2834
chr1A	462000000		5076	4603	3781	3179	4111	5026	4009	3705	3743	4785	4354	4366	4297	4169	3524	3851	3581	6286	4438	3951	4013	3595	3668	4877	4827	3716	4310	4740	4054	4353	4532	4605	3914	4110	4117	3321	4189	3430	3424	3780	4795	4868	3910	4732	3175	4009	4528
chr1A	463000000		3922	3784	3071	2583	3295	4115	3449	3060	3097	3736	3519	3619	3725	3499	2945	3038	2769	5146	3633	3316	3145	3116	2841	3852	4137	2903	3473	3738	3371	3635	3834	4094	3183	3229	3734	2739	3376	2874	2854	2853	3756	4028	3075	3721	2536	3315	3471
chr1A	464000000		3947	3554	2950	2385	3496	4138	3293	3635	3263	3805	3529	3656	3527	3442	2988	3087	3012	5095	3496	3154	3184	2930	2895	3834	4029	3008	3572	4100	3579	3545	3372	3600	3325	3159	3514	2795	3510	3159	2869	2895	3571	4019	3071	3980	2633	3281	3612
chr1A	465000000		5090	4638	3749	3111	4020	4932	4045	4114	3952	4807	4447	4463	4386	4343	3640	3892	3745	6472	4284	4056	3926	3406	3801	4709	5149	3885	4392	4673	4258	4404	4251	4351	3925	4000	4204	3485	4412	3709	3653	3780	4606	5019	3960	5067	3257	3973	4385
chr1A	466000000		4798	4285	3609	3060	4233	4922	4030	3940	3973	4651	4122	4360	4284	4207	3297	3885	3423	6214	4019	3846	3746	2924	3454	4635	5104	3558	4193	4502	4164	4399	4262	4337	3931	3942	4062	3401	4260	3411	3423	3678	4616	4881	3652	4725	3172	4007	4306
chr1A	467000000		3282	2952	2353	2059	2866	3259	2717	2651	2745	2999	3038	2944	3025	2815	2322	2562	2457	4304	2831	2625	2643	2299	2338	3254	3211	2504	2895	3240	2790	3118	2829	2895	2671	2746	2845	2197	2971	2425	2370	2513	3125	3294	2441	3270	2201	2651	2898
chr1A	468000000		3111	3114	2435	2030	2667	3226	2809	2617	2696	3275	2827	2964	2884	2980	2371	2554	2244	4064	2744	2548	2494	2330	2405	2947	3395	2496	2970	3165	2786	2896	2766	3118	2430	2765	2837	2203	2880	2433	2330	2465	3269	3352	2478	3431	2124	2694	2947
chr1A	469000000		3576	3354	2591	2287	3025	3657	2927	3177	3042	3586	3264	3287	3257	3010	2548	2808	2763	4484	3113	3018	2923	2667	2670	3515	3783	3008	3427	3679	3150	3377	2994	3273	2904	3002	3102	2427	3326	2768	2646	2662	3461	3644	2902	3593	2323	2929	3266
chr1A	470000000		3016	2703	2102	1853	2616	2976	2414	2400	2450	2785	2704	2768	2665	2532	2254	2294	2227	3930	2554	2276	2397	2092	2121	2817	3015	2012	2712	3103	2469	2795	2475	2666	2320	2557	2548	2172	2637	2207	2193	2203	2725	3057	2323	3098	2083	2564	2638
chr1A	471000000		5028	4666	3722	3093	4130	5138	4139	3726	3837	5018	4324	4440	4328	4260	3740	3820	3869	6555	4352	4122	3985	3414	3584	4874	5115	3825	4420	4864	4066	4470	4320	4562	3979	3908	4225	3467	4356	3579	3602	3825	4717	4944	4028	4843	3376	3876	4404
chr1A	472000000		2947	2956	2404	2052	2583	3199	2580	2639	2473	2955	2813	2703	2683	2623	2232	2491	2321	4065	2684	2547	2477	2496	2281	3160	3249	2422	2788	3170	2779	2864	2743	2762	2594	2666	2682	2355	2784	2409	2348	2337	2983	3152	2450	3197	2126	2591	2819
chr1A	473000000		4309	3778	2988	2655	3497	4208	3505	3007	3390	3919	3546	3640	3832	3522	2896	3152	3070	5426	3519	3209	3296	3065	2984	3953	4263	3019	3736	4036	3503	3741	3615	3540	3206	3379	3688	2749	3521	2937	3028	3090	3665	4050	3113	3798	2834	3306	3568
chr1A	474000000		4401	4012	3485	2860	3704	4505	3588	3714	3454	3494	3525	4082	3863	3798	3647	3332	3031	6858	3202	3644	3290	3297	3196	4442	4641	2835	4526	4343	3600	4017	4475	4723	3856	3563	3624	3004	3869	3238	3142	3968	3928	4291	3598	4263	2915	3573	3257
chr1A	475000000		4140	3492	2768	2485	3350	3896	3218	3101	3072	3799	3318	3508	3556	3145	2908	3076	2780	4913	3413	3033	3143	3030	2743	3647	3719	2851	3311	3686	3238	3484	3391	3446	3086	3178	3308	2696	3567	2858	2733	2776	3512	3944	3200	3726	2681	3131	3312
chr1A	476000000		2342	2150	2111	1438	2097	2452	2082	2066	1902	2791	2086	2260	2195	2049	1816	1744	1651	3128	2536	2244	1869	1988	1796	2778	2473	2119	2217	2484	1979	2186	2031	2301	2270	2003	2162	1676	2281	1882	1708	1787	2357	2393	1862	2397	1527	2102	2596
chr1A	477000000		6093	5700	4691	3664	4982	5871	5129	5095	4834	6175	4916	5392	5317	5240	4351	4659	4413	7854	5490	4910	4868	4657	4267	6420	5953	4993	5235	5859	4986	5432	5214	5283	5239	4828	5159	4095	5277	4481	4276	4474	5678	6212	4576	5707	3887	5040	5727
chr1A	478000000		3072	2883	2225	1882	2637	3092	2590	2548	2335	3055	2646	2724	2671	2627	2231	2356	2212	3920	2707	2284	2393	2362	2159	2934	3211	2247	2708	2904	2638	2784	2564	2715	2409	2446	2658	2012	2713	2258	2087	2064	3038	3204	2213	3020	2019	2500	2713
chr1A	479000000		5048	4866	3861	3217	4229	4999	4268	4117	3954	4938	4244	4828	4587	4319	3531	4003	3818	6535	4255	4146	4072	3835	3805	4734	5123	3858	4493	4908	4284	4555	4505	4330	4019	4102	4243	3554	4424	3716	3655	3850	4835	5161	3811	5031	3425	3956	4484
chr1A	480000000		4285	4013	3204	2670	3524	4243	3538	3924	3389	4025	3875	3939	3799	3702	3217	3380	3154	5574	3639	3640	3553	3448	3098	4101	4317	3330	3845	4158	3586	3978	3672	3811	3294	3568	3772	2850	3818	3147	3098	3148	4113	4272	3290	4284	2819	3651	3827
chr1A	481000000		7096	6831	4571	4631	6108	7487	6091	5051	5698	5891	6291	6726	6693	6390	5499	5890	5093	9522	5386	5315	5923	5195	5539	6088	7430	4626	6679	7292	6069	6732	6463	6681	5036	5981	6336	5115	6520	5404	5200	5447	6977	7335	5670	6981	4773	6046	5472
chr1A	482000000		2690	2421	1937	1714	2146	2699	2315	2112	2068	2577	2286	2340	2306	2139	1861	2119	1929	3190	2308	2166	2179	1940	1889	2536	2660	2040	2378	2569	2104	2390	2231	2301	2213	2108	2277	1742	2229	1925	1902	1919	2486	2724	2084	2562	1672	2142	2351
chr1A	483000000		3642	3475	2753	2418	3169	3821	3177	2892	2861	3406	3096	3365	3368	3183	2674	2889	2721	4984	3260	2948	2963	2763	2682	3588	3646	2743	3347	3622	3109	3359	3211	3331	2879	3138	3037	2493	3183	2983	2616	2792	3509	3859	2958	3508	2448	3008	3304
chr1A	484000000		3181	2931	2340	1967	2564	3174	2624	2122	2439	3053	2819	2772	2823	2685	2244	2210	2182	3849	2682	2509	2567	2267	2192	3028	3233	2426	2746	3150	2516	2829	2529	2776	2563	2577	2635	2091	2941	2226	2301	2311	3018	3359	2369	3166	1990	2568	2889
chr1A	485000000		4403	4073	3701	2763	3749	4567	3693	3403	3391	4590	3779	4012	3858	3635	3212	3364	3144	5487	4205	3705	3467	3152	3140	4633	4571	3602	3937	4252	3767	3721	3720	3967	3865	3655	3673	2956	3868	3223	3012	3183	4219	4490	3428	4174	2822	3665	4271
chr1A	486000000		3791	3342	2722	2400	3197	3865	3289	2312	3035	3591	3259	3379	3439	3116	2582	2871	2659	4580	3150	2985	3030	2632	2748	3591	3687	2843	3319	3689	3261	3203	3095	3219	3128	3110	3146	2412	3349	2705	2673	2643	3428	3787	2925	3790	2347	3060	3454
chr1A	487000000		4960	4654	3975	3166	4288	4993	4188	3800	3981	5059	4203	4475	4634	4171	3662	3998	3688	6396	4514	4038	3974	3731	3672	4911	5094	4010	4436	5094	4234	4582	4355	4647	4179	3890	4372	3543	4493	3601	3535	3658	4813	5132	3996	4898	3370	4150	4760
chr1A	488000000		3585	3282	2669	2269	3185	3719	3034	2853	2937	3696	3204	3461	3284	3117	2674	2677	2681	4685	3298	3039	2931	2732	2651	3532	3749	2835	3248	3571	3079	3168	3182	3373	2947	3076	3206	2580	3137	2731	2636	2679	3424	3836	2730	3631	2336	3075	3381
chr1A	489000000		4351	3858	2576	2691	3562	4165	3686	3416	3223	3453	3668	3884	3821	3725	2944	3142	3256	5539	3038	2973	3257	2751	3037	3256	4144	2444	3734	4173	3576	3796	3840	3814	2999	3262	3567	2821	3734	3142	3025	3077	4074	4294	3464	4082	2789	3429	3116
chr1A	490000000		4582	4384	3152	3012	3951	4840	4008	3813	3910	4135	4243	4245	4166	4168	3411	3726	3373	6223	3864	3583	3823	3678	3330	4235	4879	3341	4133	4619	3957	4366	4024	4293	3746	3860	4154	3225	4114	3475	3449	3393	4612	4790	3833	4391	3042	3859	3820
chr1A	491000000		5686	5187	3844	3542	4752	5737	4919	4470	4548	4676	4830	5171	5282	4977	4204	4341	4223	7287	4133	4221	4664	4244	4171	4805	5893	3715	5213	5530	4974	5139	4855	5121	4126	4589	4645	3937	5004	4305	4175	4083	5340	5804	4181	5595	3691	4684	4189
chr1A	492000000		5059	4562	3442	3053	4228	5098	4099	4109	3936	4384	4213	4414	4557	4342	3522	3875	3611	6409	3685	3594	3952	3867	3589	4320	5158	3493	4524	4991	4011	4573	4219	4537	3710	4196	4156	3295	4507	3825	3466	3538	4716	5054	3921	4931	3184	3914	3909
chr1A	493000000		5514	5048	4267	3653	4733	5656	4681	4608	4568	5206	4891	5147	4952	4981	4085	4416	4008	7354	4607	4671	4462	4026	3859	5262	5553	4087	4890	5455	4693	5131	4946	5062	4475	4517	4906	3915	4931	3969	3992	4164	5349	5696	4192	5473	3629	4595	4761
chr1A	494000000		5810	5225	3437	3763	4697	5830	4801	4299	4456	3982	5348	5155	5083	5073	4114	4411	4543	7616	3896	4042	4535	4380	4098	4488	5739	3289	5226	5469	4861	4900	4709	5332	4146	4697	4860	3834	5146	4390	4400	4266	5583	5721	4409	5756	3771	4449	3844
chr1A	495000000		4503	4134	2597	3000	3907	4668	3967	3851	3857	3277	4079	4373	4238	4019	3451	3538	3466	6183	2997	3797	3580	3476	3393	4485	4668	2610	4330	4600	4006	4146	3997	4023	3351	3854	3960	3165	4229	3328	3452	3687	4460	4862	3725	4521	3104	3986	3017
chr1A	496000000		6125	5765	4146	4015	5118	6310	5070	6391	4852	4991	5278	5433	5417	5305	4561	4789	4489	8123	4862	4932	5012	4412	4476	5938	6105	4305	5620	6021	5340	5493	5376	5438	4618	4919	5235	4192	5370	4588	4275	4631	5685	5696	4783	5223	4102	5127	4897
chr1A	497000000		6533	5875	4708	4103	5500	6659	5574	5299	5147	5980	5638	6116	5914	5609	4954	5028	4848	8469	5360	5221	5304	4811	4901	6066	6752	4791	5892	6497	5559	5978	5923	5924	5268	5303	5433	4507	5847	4783	4578	4549	6306	6362	5292	6037	4361	5448	5319
chr1A	498000000		5186	4688	4627	3281	4310	5079	4220	4129	4015	5962	4210	4414	4635	4234	4077	3995	3708	6612	5139	4634	4066	3633	3648	5796	5005	4601	4465	4863	4223	4405	4502	4538	5071	4098	4272	3431	4382	3637	3712	3747	4836	6328	4072	5725	3329	4040	5386
chr1A	499000000		4125	3716	3818	2598	3588	4426	3548	3569	3500	4889	3972	3924	3827	3778	3860	3355	3248	5540	4501	3880	3519	3212	3099	5175	4262	3918	3820	4323	3772	3839	3914	3838	4107	3588	3659	3015	3852	3217	3180	3105	3989	5271	3493	5152	2904	3522	4664
chr1A	500000000		4042	3663	3446	2436	3336	4045	3305	3285	3196	4396	3504	3574	3501	3354	2952	3109	2811	5056	3942	3611	3080	3076	2835	4252	4052	3168	3500	3711	3339	3560	3487	3500	3633	3114	3419	2759	3453	2960	2815	3019	3723	4535	3169	4344	2659	3263	3962
chr1A	501000000		2481	2383	2343	1545	2239	2508	2093	2087	1791	3152	2217	2278	2254	2025	1830	1902	1839	3232	2647	2233	2025	2031	1754	2765	2610	2442	2230	2510	2143	2191	2156	2295	2593	2117	2126	1727	2200	1879	1727	1787	2469	3387	1965	3465	1636	2053	2865
chr1A	502000000		2309	2069	2126	1549	1843	2339	2006	1902	1864	2810	2043	2099	2158	1962	1602	1743	1637	3006	2450	1858	1827	1836	1579	2215	2208	2161	2020	2229	1907	2163	1950	2079	2382	1862	1921	1550	2090	1662	1585	1668	2266	3030	1806	2936	1491	1862	2561
chr1A	503000000		4064	4001	4640	2654	3501	4168	3200	3261	3026	5517	3406	3703	3719	3445	2971	3225	2772	5241	4955	2978	3160	3304	2882	3405	4106	4457	3746	3847	3197	3510	3451	3561	3958	3309	3553	2883	3504	2938	2769	2967	3790	6138	3409	5845	2685	3159	5175
chr1A	504000000		3656	3360	3546	2399	2992	3978	3089	2837	2773	4552	3151	3211	3216	3014	2694	2806	2596	4712	3840	3030	3017	3104	2570	3518	3711	3399	3284	3487	3218	3251	3180	3280	3279	2965	3239	2629	3121	2767	2657	2776	3433	4882	2971	4774	2427	2948	4127
chr1A	505000000		5217	4843	3792	3213	4452	5205	4306	4381	4082	4805	4430	4785	4494	4341	3834	4240	3539	6771	4130	4324	4087	3972	3641	4825	5192	3851	4705	5036	4302	4615	4693	4553	3940	4380	4411	3517	4517	3766	3828	3812	5153	5213	4080	4970	3358	4267	4416
chr1A	506000000		3549	3161	2068	2284	2867	3624	2938	2788	2411	2758	3286	3164	2952	3090	2507	2686	2631	4469	2555	2879	2784	2652	2509	3419	3440	2529	3145	3414	2962	3078	2977	3148	2470	2744	3037	2331	3225	2525	2441	2636	3278	2940	2615	2861	2334	2838	2652
chr1A	507000000		4726	4543	2687	3168	4045	4971	4097	3916	2867	3047	4294	4600	4369	4296	3629	3683	3623	6325	2872	4076	4076	3351	3607	4733	5097	3752	4439	4945	4196	4376	4257	4517	2819	4129	4277	3365	4322	3562	3480	3586	4588	3510	3499	3342	3207	4252	3419
chr1A	508000000		5203	4849	3776	3451	4496	5436	4455	4370	4280	5143	4459	4804	4655	4520	3879	4138	3754	6910	4528	4160	4225	3937	3814	5183	5377	3929	4726	5219	4435	4671	4521	4934	4237	4324	4530	3673	4635	3939	3874	4038	5065	5429	4160	5234	3574	4191	4769
chr1A	509000000		2134	1907	2170	1190	1659	1974	1728	2415	2284	2800	1655	1877	1800	1810	1461	1551	1517	2768	2635	2203	1642	1847	1434	2642	2074	1496	1772	1967	1735	1878	1703	1851	2363	1683	1837	1350	1700	1515	1545	1552	1853	3086	1688	2959	1332	1612	2689
chr1A	510000000		3715	3514	2946	2195	3182	3644	2988	3045	2857	3702	3244	3283	3256	3077	2584	2794	2673	4859	3228	3246	2943	2673	2612	3627	3602	2829	3167	3587	3067	3229	3259	3521	3162	2797	3100	2593	3229	2780	2777	2790	3230	4110	2917	3690	2305	3176	3511
chr1A	511000000		2997	2766	2228	1887	2626	3043	2677	2389	2347	2766	2496	2697	2645	2571	2237	2429	2172	3843	2592	2243	2477	2455	2188	2772	3112	2243	2757	3121	2623	2667	2745	2731	2241	2413	2486	1983	2648	2306	2081	2257	2810	3074	2411	3029	1884	2481	2631
chr1A	512000000		3767	3574	2715	2505	3016	3820	2954	3004	2899	3453	3127	3398	3238	3154	2859	3071	2985	4718	2976	3104	3143	2935	2673	3802	3811	2910	3419	3701	2936	3407	3207	3376	2982	2869	3221	2691	3545	2719	2804	2606	3462	3677	2848	3744	2413	3117	3171
chr1A	513000000		7745	7388	6529	5042	6559	8038	6530	6862	7078	8002	6620	6940	7089	6754	5714	6343	6018	10820	7883	7344	6426	5914	5743	8801	7876	5793	7096	7805	6344	7259	6669	7288	6765	6363	6617	5391	6834	5653	5629	5704	7438	8801	6654	8024	5315	6369	7725
chr1A	514000000		3422	3157	3265	2309	2989	3291	2855	3450	3454	4241	2839	3023	3104	2959	2379	2635	2411	4331	3928	2911	2586	2494	2467	3460	3300	2477	3087	3343	2812	2955	2868	3225	3938	2838	3014	2454	2960	2528	2464	2440	3245	4403	2799	4130	2253	2848	3875
chr1A	515000000		2932	2604	2225	1897	2686	2937	2406	2508	2488	3054	2498	2609	2604	2584	2230	2342	2201	3651	2606	2391	2363	2210	2220	2966	3007	2259	2623	2859	2327	2683	2554	2685	3035	2333	2623	2113	2708	2217	2187	2123	2777	3084	2304	2903	2050	2526	2699
chr1A	516000000		5642	5276	5625	3627	4841	5507	4707	5782	5714	6845	4897	5016	5092	4703	4089	4615	4233	7220	6116	5332	4364	4108	4092	6402	5254	4212	5168	5693	4813	4918	4863	4936	5600	4550	4839	3897	4832	4177	4168	4552	5182	7374	4676	6903	3822	4737	6534
chr1A	517000000		5666	5357	3801	3673	4829	5820	4818	4292	4049	4869	4702	5241	4905	4882	4252	4428	4283	7596	4477	4450	4625	4182	4044	4907	5709	4524	5108	5886	4750	5141	5015	4995	4419	4523	4947	3891	5204	4260	3917	4063	5437	5014	4655	4892	3901	4668	4631
chr1A	518000000		5500	4842	3902	3421	4590	5400	4452	4143	4162	4884	4515	4854	4643	4608	3836	4244	4089	6936	4435	4185	4231	3989	3766	4838	5406	4108	4626	5526	4345	4601	4430	4934	4100	4459	4612	3701	4707	3916	3855	4146	5079	5350	4205	4993	3657	4431	4712
chr1A	519000000		5313	4953	3902	3397	4639	5390	4438	4374	4077	5266	4473	4918	4699	4525	3966	4299	3835	6832	4650	4157	4054	3866	3853	5120	5213	3818	4604	5226	4659	4743	4634	5084	4094	4338	4711	3835	4799	3791	3749	4042	5070	5127	4291	5078	3590	4367	4792
chr1A	520000000		4121	4005	3406	2682	3678	4335	3534	3829	3724	4297	3764	3976	3563	3428	2914	3498	3112	5584	4071	3459	3461	3179	3121	3975	4355	3128	4091	4398	3486	4120	3746	3936	3267	3627	3644	3086	3787	3208	2937	3019	4074	4856	3490	4646	2884	3356	4421
chr1A	521000000		5491	4941	3333	3302	4606	5566	4329	4224	3421	4081	4533	4809	4670	4397	3779	4118	3854	6951	3732	3779	4340	3998	3753	4134	5334	4094	4092	5174	4503	4016	4615	4661	3713	3777	4629	3689	4509	3847	3717	3852	5019	4413	4138	4402	3332	4233	3878
chr1A	522000000		3796	3737	3857	2465	3207	3796	3293	3151	4026	4896	3305	3461	3548	3258	2840	3003	2866	5084	4686	3988	3127	2823	2690	5060	3863	2861	4826	3873	3354	4417	3223	3501	3869	4254	3282	2494	3286	2919	2895	2910	3640	5325	3273	5020	2479	3171	4674
chr1A	523000000		3903	3522	3057	2427	3173	3847	3013	3762	3148	3706	3399	3168	3233	3054	2740	2890	2922	4739	3502	3343	3021	2742	2839	3726	3889	2695	3755	3649	3029	3381	3199	3410	2989	3475	3195	2586	3259	2861	2839	2825	3556	4146	3028	3817	2634	3090	3452
chr1A	524000000		3879	3438	2703	2337	3249	3875	3200	3017	3114	3678	3370	3342	3308	3307	2763	2895	2779	4809	3157	3013	3001	2801	2657	3750	3747	2815	3802	3729	3239	3485	3161	3498	3039	3303	3369	2485	3484	2755	2817	2792	3543	3749	2949	3949	2448	3163	3347
chr1A	525000000		4805	4297	3589	2934	3970	4736	3928	3872	3775	4519	3973	4393	4304	4082	3426	3621	3467	5766	4002	3895	3693	3512	3310	4579	4798	3627	4481	4717	4088	4071	4037	4226	3604	3963	4030	3275	4110	3454	3314	3420	4467	4869	3743	4477	3308	3745	4321
chr1A	526000000		2733	2584	2232	1880	2431	2726	2295	2334	2471	2781	2459	2511	2488	2419	1930	2085	2094	3579	2522	2279	2187	2120	2020	3025	2919	2004	2829	2822	2438	2745	2338	2372	2116	2604	2284	1852	2456	1985	2034	2168	2644	3172	2256	3121	1982	2247	2702
chr1A	527000000		4781	4435	3723	3054	4137	4967	4023	4089	3985	4681	4248	4348	4333	4155	3263	3758	3410	6205	4160	3987	3777	3653	3548	4633	4761	3716	4425	4753	4131	4459	4185	4295	2992	4194	4155	3313	4161	3620	3585	3716	4520	5100	3798	4925	3160	4051	4400
chr1A	528000000		1935	1899	2076	1290	1937	2188	1671	1779	2189	2748	1760	1790	1850	1781	1549	1704	1557	2729	2341	2029	1629	1611	1506	2568	2208	1619	2525	1987	1703	2341	1736	1928	1948	2326	1635	1416	1713	1578	1540	1512	2035	2743	1708	2678	1362	1672	2434
chr1A	529000000		6112	5574	4511	3593	5096	6034	5106	4838	4820	5703	5097	5473	5361	5326	4613	4984	4207	7767	5226	5101	4936	4537	4468	5716	6179	4484	5576	5959	5083	5341	5421	5531	4695	5001	5420	4131	5400	4454	4260	4497	5599	6322	4709	5927	4137	4979	5447
chr1A	530000000		4498	3987	3234	2922	3942	4191	3797	3674	3472	4302	3888	4075	3795	3704	3395	3454	3483	5651	3902	3857	3534	3419	3248	4226	4425	3363	3835	4519	3862	4061	3728	4288	3715	3562	3981	3061	3942	3410	3121	3254	4240	4488	3524	4337	3026	3567	3863
chr1A	531000000		6056	5547	4113	3894	5159	5763	5068	4242	4450	5568	4864	5278	4420	4616	4323	4574	3546	7111	5282	4800	4703	3972	4083	5286	5724	4548	5164	5816	3820	5287	4986	5295	4456	4787	4988	3998	4355	3669	3725	3832	5658	5857	4116	5373	3410	4776	5005
chr1A	532000000		7237	7012	5723	5046	6277	7144	6214	5799	6155	6525	6134	6463	6499	6079	5886	5936	5536	9840	5932	5807	6152	5213	5261	6391	7647	5971	6909	7621	3258	6592	6148	6655	5961	5953	6300	5077	6878	5850	5629	5719	7255	7236	6053	6684	5048	6140	6536
chr1A	533000000		5820	5767	4782	3950	5142	6102	5240	5019	5163	6322	5314	5448	5433	5296	4371	4780	4470	8196	5671	5090	4783	4655	4466	6155	6327	4581	5916	6140	2276	5528	5228	5405	5212	5455	5358	4191	5235	4563	4650	4555	5909	6639	4947	6536	4020	5165	5723
chr1A	534000000		4601	4496	5168	2958	6136	4837	4052	5627	5204	6474	3965	4193	6084	4662	3510	3574	4871	7841	5955	5640	5145	3990	3324	6673	6691	3605	6176	6100	2846	4236	4074	4090	5292	5597	4335	3221	5272	4640	4243	4500	4446	7021	4006	6531	3052	3815	5832
chr1A	535000000		4331	4065	3400	2810	3805	4448	3799	4009	3509	3917	3725	3962	4250	3740	3320	3278	3327	6055	3975	3895	3845	3379	3119	4300	4739	3208	4237	4427	3955	4094	3845	3889	3776	3876	3861	2978	3857	3115	3139	3253	3924	4529	3377	4235	2857	3642	3902
chr1A	536000000		4569	4477	3835	2799	3993	4841	3982	4162	3744	4446	4021	4193	4488	4045	3336	3791	3558	6466	4381	4182	4052	3724	3193	4857	5220	3560	4420	4526	4095	4280	3999	4262	4003	4253	4057	3118	4074	3349	3205	3426	4371	4560	3711	4552	3040	3853	4118
chr1A	537000000		4573	4081	3799	2773	3905	4522	4071	3565	3678	4300	3740	4127	4531	4026	3145	3473	3160	6454	4133	4059	4124	3256	3175	4739	4996	3265	4333	4495	3797	3855	3928	3863	3949	4218	3763	3048	3987	3200	3489	3372	4297	4348	3369	4174	2923	3577	3802
chr1A	538000000		4160	4165	6354	2793	5611	4706	7234	3432	3353	4106	3698	3788	7693	4927	3291	3359	3015	9195	3660	6978	6712	3329	3077	7918	7312	3307	3821	4376	3962	3979	3861	3936	5262	3640	3864	3016	3840	3216	3000	3196	4161	4437	3506	3929	2953	3473	3798
chr1A	539000000		5518	5227	4909	3555	5579	5705	5740	4432	4345	5325	4935	4950	5964	4994	4133	4398	4294	8304	4821	5504	5532	4290	4149	6304	6369	4180	5125	5587	4643	4846	4821	4915	4902	4615	4714	3850	4733	4280	3825	4210	5321	5470	4334	5252	3717	4516	5090
chr1A	540000000		6686	6261	4778	4415	5717	6692	5776	5638	5329	6196	5645	5929	6262	5898	4862	5354	4950	9005	5796	5540	5554	4829	4926	6508	6991	5041	5983	6604	5694	5858	5503	5862	5228	5431	5707	4619	5641	4862	4416	4930	6322	6700	5154	6407	4385	5270	5804
chr1A	541000000		4240	4163	3274	2860	3748	4402	3565	3454	3182	4123	3678	3896	3831	3667	3176	3514	3176	5331	3799	3528	3611	3113	3068	3974	4148	3302	3729	4222	3677	3705	3471	3845	3462	3348	3865	2853	3538	3136	3013	3123	4143	4362	3284	4099	2809	3310	3599
chr1A	542000000		3382	2963	2290	2103	2006	3361	2685	2777	1874	3315	1957	2995	3078	2972	2412	1989	2308	4394	1849	2624	2586	1660	2464	3106	3056	2446	2142	3262	1919	2009	2008	2042	2391	1896	2022	1581	2853	2469	2309	2400	3242	3305	2647	3296	2288	2111	2035
chr1A	543000000		5462	5219	4184	3490	3597	5508	4668	4309	3288	5310	3754	5085	4993	4861	4032	3809	4201	7218	3444	4519	4513	3451	3970	5189	5149	4335	3841	5301	3562	3845	3658	3901	3918	3555	3605	2881	4836	4024	3723	4306	5165	5417	4290	5380	3773	3967	3809
chr1A	544000000		4978	4743	3712	3358	4537	5247	4359	4277	4612	4922	5270	4837	4704	4347	3603	4497	4089	6794	4864	4170	4211	4535	3556	5046	5457	3841	5018	5423	5056	5223	5357	5471	4248	4522	5091	4226	4880	3993	4062	4024	4919	5076	4100	5289	3458	4676	5152
chr1A	545000000		3943	3544	2892	2413	3319	3983	3368	3225	3700	3725	4018	3629	3530	3300	3036	3537	2949	5191	3491	3124	3325	3560	2742	3704	3983	2982	3677	3745	3847	4155	4108	4188	3124	3454	3939	3200	3446	2853	2860	2830	3719	4215	3148	3871	2540	3648	4096
chr1A	546000000		5431	5019	4249	3591	4756	5657	4653	4556	3101	5432	3414	4985	4762	4614	4188	3364	2697	7131	3079	4574	4454	2911	4158	5408	5013	4114	3419	3832	3107	3393	3565	3793	3756	3169	3475	2678	3200	2724	2859	3054	5217	4090	4103	3711	3754	3294	3484
chr1A	547000000		8599	8073	6425	5513	7196	8309	6906	7114	5826	8000	6839	7784	7298	7176	6161	6393	6595	11559	7027	7047	6614	5717	6185	7956	8556	6318	7550	8574	6213	6741	6980	7417	6794	6809	6961	5318	7636	6206	6169	6281	8010	8367	6629	7735	5640	6447	6902
chr1A	548000000		7042	6442	4948	4491	6564	6959	5683	5193	4312	6588	4762	6500	5905	5902	4938	4648	4433	8454	5355	5790	5914	3825	5172	6358	7055	5529	5269	6358	4312	4943	4354	5249	5176	5080	5049	3708	5279	4470	4356	4370	6721	6750	5143	6074	4397	5034	5033
chr1A	549000000		7055	6525	4953	4439	6016	6931	5883	5600	3947	6656	4459	6150	6210	5671	5008	4482	2999	8961	3472	5500	5676	3910	4939	6019	6267	5358	3398	3925	4217	4560	4330	4671	4742	3228	4402	3453	3529	2907	2876	3087	6360	3880	4964	3815	4676	3964	4538
chr1A	550000000		6821	6171	3629	4237	5781	6688	5872	5369	3742	6332	4481	6099	6153	5698	4920	3848	5067	8696	5553	4093	5264	3847	4785	4741	6587	4890	5958	6643	4112	4518	5108	4600	5375	5486	4745	3538	5849	5075	4965	4972	6313	6808	5325	6511	4144	4501	4473
chr1A	551000000		10995	10223	7695	7249	9588	10948	8128	8179	7658	10252	8636	9946	9647	9250	7961	7969	7686	14076	9540	8758	8803	7678	8031	9875	10958	8388	9014	10854	8876	8715	10124	9429	8615	8532	9515	7517	9217	7929	7825	7653	10280	11161	8054	10643	6812	8529	9637
chr1A	552000000		4309	3939	3279	2746	3647	4149	3512	3624	3424	3999	3447	3865	3762	3460	3115	3387	3274	5184	3504	3272	3402	3158	3107	4034	4421	3262	3717	4083	3728	3745	3573	3999	3499	3571	3636	2802	3995	3205	3045	3205	4031	4260	3571	3961	2800	3366	3800
chr1A	553000000		2828	2581	2421	1818	4427	2668	2257	2591	2092	3008	2384	2502	2413	2405	2133	2371	2391	4066	2483	2231	2197	2190	2102	2524	2893	2066	2542	2626	2615	2542	2703	2851	2249	2475	2446	1898	2711	2374	1966	1952	2672	2804	2584	2802	2160	2223	2608
chr1A	554000000		6689	6079	3975	4102	6094	6514	5546	5394	5120	6208	4552	6185	6087	5411	4734	4191	8465	8589	8905	4443	5334	4520	4757	4856	7868	4970	9238	11381	4339	4848	4518	4808	5881	8346	5177	3802	10074	8457	7286	7759	6050	11729	5952	11081	4408	6046	4652
chr1A	555000000		7102	6325	4381	4134	5516	7141	5786	5574	5401	6544	5146	6277	6011	5784	5038	4745	4847	8373	5466	5027	5647	4821	4879	5598	6972	5183	5725	6391	5404	5314	5088	5315	4722	5191	5327	4162	5750	4798	4424	4798	6431	6461	5456	6100	4714	4994	5227
chr1A	556000000		6282	5847	4792	4010	5542	6258	5009	5013	4915	5656	5843	5578	5706	5519	4411	5251	4771	9238	5516	5417	4974	4841	4411	6362	6332	4688	5961	6700	5408	5788	5876	5748	5110	5234	5773	4770	5771	4833	4709	5070	5878	6929	5004	6562	4298	5389	5795
chr1A	557000000		6664	6160	4921	4379	6005	6716	5569	5297	5572	6407	5692	6068	5806	5629	4958	5295	4077	9298	4691	5352	5331	4929	5025	6105	6449	4981	4846	5672	5521	6031	5592	6051	5038	4415	5583	4729	4818	4020	3796	4104	6335	5818	5396	5278	4361	5236	6182
chr1A	558000000		7183	6184	5308	4404	6027	6812	6129	5469	5452	6568	6090	6604	6352	6315	5256	5681	4304	9638	4750	5818	5429	5472	5234	6409	6541	5166	5063	5369	5689	6233	6236	6435	5066	4689	5902	4859	4947	4158	4201	4493	6665	6013	5062	5414	4400	5399	6299
chr1A	559000000		4350	3883	3127	2692	3212	4302	3472	3310	3568	3729	3931	3811	3647	3514	3198	3206	2230	5216	2524	3315	3315	3182	3017	4128	3859	2981	2719	3151	3461	3981	3763	3831	3090	2656	3584	3016	2687	2320	2261	2272	4029	3264	2961	3123	2680	3283	3733
chr1A	560000000		4140	3792	3039	2512	3487	4078	3418	3156	3199	3901	3891	3709	3565	3298	2967	3218	2577	5396	2834	3362	3198	2997	2803	3875	3974	3022	3131	3476	3280	3681	4593	3719	3104	2802	3541	2805	3013	2584	2588	2651	3891	3573	3185	3507	2623	3186	3569
chr1A	561000000		7991	7924	6530	5570	6797	7989	10310	7389	6337	8140	7010	7603	11121	9274	6206	6326	6029	10478	7047	6587	6712	7994	5843	7620	8454	6392	7147	8009	10575	7121	7310	7509	6291	6647	7118	5720	7067	5973	5912	6314	7844	8208	6766	8029	5314	6907	7397
chr1A	562000000		5994	5547	4541	3780	5225	6013	5187	4910	4905	5628	5014	5368	5535	5081	4381	4756	4660	7950	5075	5006	4884	4500	4440	5577	6363	4565	5477	6067	5028	5399	5192	5482	4844	4869	5197	4129	5383	4166	4262	4618	5520	6248	4888	5970	3947	4976	5224
chr1A	563000000		6304	4994	4627	3402	4977	5382	4430	5211	4789	5546	4542	5549	4845	5042	3822	4822	4590	8077	4441	4208	5170	4771	4348	4997	6122	4695	5440	5968	5461	5515	5388	5678	4372	5064	5239	4200	5111	4296	4172	4212	5926	5816	4737	5164	3857	4997	5513
chr1A	564000000		5015	5236	3906	3645	4959	5351	4648	4583	4056	5319	4368	5212	4956	4480	3947	3898	3578	7549	4151	4239	4432	4200	3737	4920	5549	4256	4433	4908	4842	4416	4468	4506	4213	4035	4403	3694	4512	3723	3435	3604	5581	4895	4345	4759	3731	4222	4929
chr1A	565000000		3684	3834	2716	2628	3914	3892	3652	3450	3111	3922	3361	3846	3851	3462	2841	2974	2744	6204	3329	3086	3326	3113	2734	3636	4248	3182	3335	3585	3722	3438	3170	3447	3259	3117	3381	2951	3447	2787	2869	2808	4239	3939	3342	3576	2675	3091	3730
chr1A	566000000		6046	5239	4578	3590	5692	6273	4750	4621	4669	5325	5118	5178	5076	5062	4611	4876	4413	8534	4835	5066	4471	4442	4322	5893	5611	4127	5032	5395	4942	5401	5355	5489	4618	4374	5238	3995	5000	4236	4441	4588	5324	6318	4581	5928	3584	5003	4959
chr1A	567000000		2763	2545	3123	1780	3935	3845	2470	2520	3234	3095	3613	2418	2568	3052	3114	3234	2169	6258	2691	3241	2236	2239	2812	4052	3011	2198	2560	2581	3874	3739	3343	3663	3427	2124	3356	1935	2798	2226	2345	2118	2884	3008	2477	2996	2056	3326	2497
chr1A	568000000		5414	4851	4140	3607	5237	5345	4292	4386	4418	5155	4956	4962	4670	4463	4039	4331	4096	8126	4713	4428	4281	3970	3935	5260	5523	4057	4961	5304	4123	5074	5273	5523	4118	4380	5028	3729	4981	4213	4092	4086	5093	5430	4313	5073	3568	4696	4651
chr1A	569000000		3683	3468	2770	2362	3654	3808	1900	3000	1780	3436	2073	3234	2575	2771	2782	2140	2309	5787	2622	2981	2922	2509	2635	3448	3475	2838	2763	2880	2009	2073	1987	2206	2163	2572	2081	2637	2688	2143	2283	2226	3538	3089	2775	2904	2502	2087	3239
chr1A	570000000		6947	6242	5123	4354	8550	6646	5173	5751	4700	6323	5309	6063	5698	5431	5305	4959	2889	12795	3445	5381	5344	4933	5065	6450	5828	4998	3426	3763	3072	5665	5447	5492	2979	3093	5159	4681	3494	2936	2978	2917	6483	3647	5019	3755	4255	4370	6098
chr1A	571000000		4568	4392	4547	2998	5238	6067	4274	3852	3889	4320	4303	4211	4320	4784	4419	3655	3556	7894	3896	4547	3737	3513	4372	5541	4405	3270	4091	4439	3733	4363	4506	4699	3580	3695	4259	3235	4096	3587	3085	3548	4490	4786	3633	4418	2886	4037	4002
chr1A	572000000		4653	4083	4120	2689	4938	5582	4665	3673	4304	4195	4732	4081	4681	4706	4128	4227	4180	7331	4739	4387	3522	3544	4204	5425	4852	3459	5052	5602	4711	5133	4792	4796	3885	4488	4674	3135	4838	4325	4028	4087	4152	5662	3605	5520	2925	4635	4033
chr1A	573000000		3634	3378	3278	2319	3903	4781	3799	2822	3567	3557	4045	3408	3785	3915	3304	3282	2737	6007	3080	3591	2844	2945	3411	4321	3874	2684	3219	3668	3772	4023	3998	4074	3089	3114	3796	2578	3321	2704	2703	2859	3583	3913	3135	3650	2368	3450	3280
chr1A	574000000		5303	4949	5223	3537	5741	6831	5259	4576	4830	5007	5724	4995	5504	5517	4885	4811	4145	8553	4754	5153	4409	4365	4781	6300	5340	4134	4640	5209	5590	5554	5288	5889	4401	4492	5500	3829	4484	4186	3932	3821	5112	5589	4209	5180	3589	4928	4791
chr1A	575000000		6948	6438	5485	4235	6431	7652	5702	5824	5349	6966	5707	6185	6327	6358	5346	5627	4961	10052	5713	6090	5640	5062	5444	7274	6696	5147	5850	6825	5833	6313	6098	6159	5395	5423	6012	5083	6045	5039	4799	5147	6686	6638	5656	6410	4688	5821	6090
chr1A	576000000		8057	7288	6280	5214	7289	8109	6962	6799	6403	8020	7021	7360	7408	7000	5850	6449	6397	11268	7005	6558	6612	6343	5807	7702	8194	6073	7266	7849	6809	7496	6988	7425	6610	6883	7476	5913	7157	6314	6279	6155	7695	9025	6523	8097	5276	6798	7459
chr1A	577000000		4992	4707	3854	3326	5415	4979	4228	5171	4008	5962	4359	4640	4537	4228	3581	3939	3725	8291	5432	4003	4193	3917	3628	4677	5247	3729	5752	4730	4006	5321	4504	4545	4839	5088	5457	4374	4159	3601	4479	4811	4956	6124	4923	6057	4149	4997	4431
chr1A	578000000		3946	3523	2816	2372	3710	3878	2721	3513	3067	4245	3352	3482	2924	2937	2832	3062	3075	5475	3714	2993	2933	2745	2789	3521	3794	2762	3715	4126	2825	3668	3317	3450	3299	3578	3929	2981	3659	3019	3207	3296	3557	4396	3353	4314	2975	3657	3618
chr1A	579000000		5254	4725	3658	3203	4992	5001	4106	4688	3976	5611	4300	4687	4470	4195	3804	4038	3957	7764	4808	4216	3890	3971	3635	4957	5221	3702	5191	5358	4228	5000	4436	4655	4179	4956	5194	4020	4696	3874	4293	4489	4782	6041	4614	5970	3994	4787	4512
chr1A	580000000		3003	2891	2207	1908	2831	3016	5099	2530	2346	2732	2456	2727	5396	3457	2082	2301	4627	3968	2986	2353	2525	3586	2138	2854	3139	2220	2595	6232	5099	2644	2675	2817	2998	2991	2692	2116	5053	4765	2082	2179	2780	2930	2406	2754	1996	2361	2704
chr1A	581000000		4801	4559	3768	3205	4024	4894	4531	4470	3871	5093	4635	4430	5183	4497	3523	3852	4436	6380	3919	3965	3970	3897	3518	4675	4922	3598	4830	5860	5055	4399	4015	5125	3770	4236	4664	3340	5118	4338	3403	3580	4852	5063	4196	4664	3738	3981	4448
chr1A	582000000		6812	6241	4876	4298	4402	6870	5671	6130	5603	6935	6293	6192	6824	5937	4755	5291	5459	9079	4560	5624	5512	5086	5062	6400	6447	5149	6850	6987	6340	6038	5820	6829	4264	4729	6286	4737	6183	5240	4930	5179	6255	6768	5794	6589	5024	5406	6016
chr1A	583000000		4863	4832	3567	3286	4284	5197	4669	4870	4194	4983	4606	4551	5457	4617	3800	4248	4247	6887	4143	4010	4025	4156	3842	4764	5289	3781	5391	5381	4812	4525	4226	4977	4274	4459	4699	3527	5017	4084	4060	4150	4798	5099	4344	4657	3767	4085	4429
chr1A	584000000		3901	3681	2953	2571	3478	4090	5175	5278	4969	4147	3670	3629	6025	4110	2997	4362	3986	7969	3566	3250	3247	4042	2882	3593	4148	3078	5749	4231	5635	4372	4588	4152	2709	3593	3620	3506	5718	3973	4492	4818	3689	3929	3999	4777	3624	3394	3375
chr1A	585000000		3368	3221	2555	2187	2961	3343	4131	4520	4258	3410	3027	3028	4500	3409	2413	3728	3513	6374	2890	2578	2750	3260	2389	3058	3394	2639	5131	3479	4245	3411	3932	3173	2534	2736	2922	3198	4300	3502	3718	3874	2999	3475	3555	4564	2909	3213	3117
chr1A	586000000		5995	5766	4759	4096	3113	6392	2944	5170	4429	6181	5531	5562	3316	4253	4683	4735	3003	6377	5201	5033	4981	3345	4594	5580	6664	4826	5465	6334	3045	4776	3147	5630	3749	5183	5440	2407	3434	2927	4391	4332	5467	6453	3381	6038	2732	5154	5475
chr1A	587000000		3769	3494	2743	2335	2513	3717	2404	2109	2051	3743	3581	3298	2664	2953	2803	2474	2324	3462	3274	2969	2921	2551	2702	3627	3784	2653	2383	3969	2656	2324	2423	3476	2758	3141	3222	1944	2530	2165	1853	1879	2467	3945	2470	3642	1951	3134	3280
chr1A	588000000		5574	5204	4061	3580	4652	5810	4890	4864	4346	6028	5232	5243	5405	4756	4109	4384	4318	7189	4919	4695	4595	4135	4117	5587	5577	4358	5352	6050	4939	4852	4948	5577	4575	5019	5240	3838	4637	4039	3986	3860	5035	5603	4771	5576	3897	4775	5113
chr1A	589000000		4047	3580	2967	2405	3227	4175	3206	3366	3045	3951	3608	3533	3754	3474	2753	2928	2988	5117	3250	3254	3035	2975	2913	3813	3766	2884	3873	4289	3520	3545	3446	4068	2987	3719	3844	2652	3495	3191	2870	2926	3650	3613	3468	3706	2789	3155	3514
chr1A	590000000		2007	5039	1576	3355	4612	2180	4549	5193	4333	6379	5700	4937	5885	3284	3975	4220	4852	6953	4574	2410	4298	4217	1509	4031	4468	4078	5815	3318	5626	4946	4781	5802	4441	5421	5532	3709	5014	4754	4143	4215	5428	5581	5185	5168	4363	2500	4649
chr1A	591000000		5831	5257	4295	3581	5286	6017	5648	6122	5227	6448	5858	5255	6741	5707	4069	4876	5676	8616	4710	4538	4506	4744	4146	5677	5650	4193	6605	6994	6500	6005	5581	6931	4961	5295	6360	4382	6109	4865	4669	4923	6430	5759	5246	5642	4423	4748	5048
chr1A	592000000		4949	4508	3485	3254	4565	4929	4723	4559	4290	4795	4364	4590	4967	4324	3601	3999	3639	6939	4211	3886	3909	3902	3486	4637	4767	3676	4866	4914	4495	4854	4838	5197	4037	4076	4939	3722	4788	3689	3864	4078	5051	5017	4016	4765	3323	3991	4346
chr1A	593000000		4057	4526	2900	3165	4326	4144	4240	4097	4188	4765	4237	4412	4729	3920	3497	3912	3908	6876	4351	3412	3990	3807	2880	4458	4589	3629	4781	3989	4142	4708	4391	4572	4319	4232	4485	3710	4813	3852	3968	3986	4876	4810	3926	4978	3509	3701	4205
chr1A	594000000		349	452	262	264	275	359	257	358	268	434	447	461	271	272	333	249	223	419	210	234	414	284	247	262	440	347	259	373	214	252	222	212	224	245	244	212	216	244	223	192	244	507	261	453	201	335	488
chr1B	0		3258	3019	2422	2059	3051	3370	2773	460	415	3181	3008	3203	438	1976	2370	1170	310	566	2714	2697	2654	2003	2321	2956	3344	2435	3044	565	701	2160	2853	3192	1244	2856	2635	2323	395	349	316	318	3308	3458	2578	3201	2230	2803	3098
chr1B	1000000		5997	5098	3361	3929	5048	5183	5033	1134	4101	5663	5166	5218	4518	4682	3784	4282	3769	6567	3642	4351	4375	3302	4353	4805	4810	3951	5268	5123	4368	5309	5353	5594	3816	4824	5417	4307	4383	3578	3646	4109	5602	5902	3716	5596	2973	5119	5241
chr1B	2000000		1055	3609	430	554	860	3938	848	578	3646	936	666	959	3926	1966	2745	2526	5744	5939	480	3150	3234	727	734	3635	3153	3090	1171	7179	3859	1855	847	1068	2247	906	1445	802	6602	5357	3114	3318	869	775	492	991	386	888	1005
chr1B	3000000		3869	6945	4150	1980	2705	8087	2835	825	2474	2958	2919	3027	2379	2790	5751	2554	2118	3511	4240	6255	5981	3256	2693	7449	6572	5529	3112	2876	2302	3076	3106	3607	2966	2691	3203	2317	2511	2242	2075	2110	3108	3115	3759	3137	3398	3078	3155
chr1B	4000000		2967	3743	4107	1809	2372	3787	2363	767	2082	2314	2293	2815	2522	2461	2424	2021	1640	2856	4831	2829	3175	2547	2074	3297	4228	2764	2612	2610	2643	2257	2176	2325	2718	2041	2180	1993	1817	1639	1464	1659	2796	2921	4136	2898	4090	2069	2622
chr1B	5000000		2497	2348	4173	1599	2195	2559	2314	624	2316	2467	2298	2367	2693	2308	1813	2003	4103	3311	4838	1954	1909	2716	1835	2226	3279	1869	2743	5502	2638	2339	2667	2476	4475	2184	2397	1824	4826	4023	4133	4395	2533	3210	4142	2470	3826	2236	2345
chr1B	6000000		3511	5074	4123	2188	3049	5766	2854	717	3006	3217	3038	3224	3222	3072	4208	2691	2886	4686	4560	4746	4450	3435	2337	5402	5723	4264	3238	3803	3136	3156	3520	3234	3497	2710	2943	2340	3047	2711	2612	2892	3209	3850	4274	3333	3722	2778	3119
chr1B	7000000		2136	8377	2399	1487	1879	8762	1760	2088	1747	3272	1844	1888	2082	1801	6270	1727	1390	3142	2759	7680	7116	1792	1492	8335	7086	6800	2072	1820	2104	1918	2201	2097	1721	1788	2093	1529	1448	1406	1375	1530	2184	2266	2555	2157	2136	1773	1893
chr1B	8000000		5695	5978	4630	3637	4976	6110	4699	676	4515	5357	4791	5026	5240	4803	4530	4627	4638	7380	5005	5131	5091	4008	4352	5892	6297	4606	5338	5722	4972	5212	4748	5362	4610	4634	5034	4005	5510	4200	4004	4384	5420	5591	4446	5701	4015	4683	5002
chr1B	9000000		9307	9313	6968	6412	8286	8642	7618	1996	7367	8728	7909	8407	8265	8039	6499	8083	6842	12257	9010	8153	7033	6946	6756	9345	8954	6728	9439	10357	7992	8335	7993	8355	7511	7545	7907	6343	8907	6741	7053	6605	8756	9139	7394	8667	5986	7248	8231
chr1B	10000000		1921	7749	1896	5428	2187	8051	1623	1282	2255	1932	1442	1729	2402	1974	5773	2673	2013	3429	2824	6847	6388	3283	1501	7863	6331	5649	2360	3233	2327	2129	1836	2001	1828	1473	1775	1308	2593	1638	1968	5944	2091	2111	1916	1897	1675	1579	1816
chr1B	11000000		2606	3751	1293	2624	2264	4026	2216	276	1418	2568	2246	2519	1570	1970	2817	1648	1332	2349	1387	3064	3294	2360	2028	3935	3380	3096	2478	1661	1466	2148	2273	2364	1993	2056	2129	1844	1511	1697	1257	2934	2479	2752	1467	2615	1189	2273	2384
chr1B	12000000		3505	5605	2177	3910	3316	5991	4104	551	2281	3365	2935	3193	2596	2664	4571	2453	2378	3023	2406	4958	4777	3260	2651	5607	5069	4556	3473	2825	2440	3034	3065	3278	2780	2767	3113	2372	2442	2368	2308	4776	3477	3833	2347	3480	1843	2991	3212
chr1B	13000000		3346	2165	4405	1533	2933	2419	5034	796	4769	3209	2761	3021	5586	3762	1577	3998	4292	6480	4996	1961	1882	1973	2308	2312	3547	1960	3217	5766	5217	3764	2927	3009	3759	2514	3265	2346	5293	2958	4237	1902	3100	3521	4508	3258	4093	2826	3078
chr1B	14000000		5036	4913	3620	3426	4504	5255	4374	964	3920	4671	3833	4488	4499	4325	3900	4097	3633	5358	4012	4099	4348	3643	3746	4514	5399	3945	4296	4970	4299	4350	4355	4446	4361	3571	4239	3365	4244	3427	3605	4210	4471	4754	3640	4757	3164	3944	4395
chr1B	15000000		7086	6652	5263	4729	6193	7077	5948	1212	5635	6643	6209	6479	6431	5838	5156	5709	5022	9570	6025	5842	5809	5406	5203	6529	7004	5285	6476	7033	5821	6718	6066	6682	5858	5897	6113	4847	6266	5419	5308	5281	6652	7047	5659	6660	4879	5886	6496
chr1B	16000000		7209	7228	5897	4914	6418	7395	6217	698	5722	7012	6290	6619	6513	6162	5659	5784	5772	10177	6506	6434	6019	5379	5337	7034	7601	5791	6333	7317	6379	6636	6437	6845	5757	6085	6330	5056	6893	5399	5606	6207	7717	7599	5873	7014	4838	5794	6351
chr1B	17000000		5841	5184	3176	3611	4727	5399	3825	672	3679	5289	3733	5192	4122	4476	3976	4534	3154	5676	3811	4498	4521	5343	4041	5104	5317	4066	4964	4398	3988	5219	5227	5196	5414	4435	4766	3888	3851	3759	3058	7066	9100	5756	3684	5561	2899	4521	5177
chr1B	18000000		4660	4191	505	3004	3929	4540	716	180	640	4416	673	4238	737	2742	3272	3531	607	954	677	3610	3647	3212	3336	4198	3520	3326	4129	816	681	4122	3782	4288	1677	3722	3622	3175	618	2603	495	2252	3158	4582	1008	4422	426	3714	4009
chr1B	19000000		4330	4288	1337	2992	3483	4601	1434	376	1266	4043	1439	4025	1500	2956	3154	3464	1297	2096	1439	3489	3603	3127	3249	4089	3699	3559	4107	1761	1464	3951	3747	4312	2104	3541	3439	3130	1521	2806	1237	2204	2884	4490	1636	4189	1095	3716	3855
chr1B	20000000		4608	4300	2265	3014	3804	4306	2466	271	2165	4396	2317	4172	2417	3336	3165	3670	2035	3682	2387	3627	3687	3226	3328	4338	4007	3468	3896	2680	2284	4084	3794	4086	2579	3545	3755	3079	2526	2868	1918	2729	3219	4444	2347	4297	1776	3660	3955
chr1B	21000000		4328	3897	3239	2550	3637	4363	3749	436	3421	3966	3988	3800	4013	3626	3079	3460	3220	5879	3588	3345	3367	3298	2997	3960	4381	3161	3940	4258	3589	3714	3845	3922	3186	3594	3657	3039	3744	3161	3088	3165	4197	4433	3488	4110	2888	3529	3773
chr1B	22000000		6970	5824	4910	4597	6042	6699	5527	556	5496	6628	5750	6263	6026	5763	4315	5588	4716	8831	6289	5173	5309	4992	5176	5755	6549	4587	6201	6414	5746	6176	6108	6485	5536	5627	6102	4939	5816	4842	4430	5042	6334	6755	5305	6652	4424	5656	6272
chr1B	23000000		3895	3363	2998	2452	3472	3902	3277	529	3134	3779	3416	3760	3636	3318	2875	3011	2821	4447	3363	3092	3176	2865	2763	3873	4040	2932	3599	4049	3363	3642	3476	3853	3385	3454	3614	2754	3502	2952	3025	3214	4167	3846	3138	3882	2809	3437	3507
chr1B	24000000		5579	5198	4001	3435	4618	5385	4532	569	4244	5046	4603	4836	4627	4578	4007	4250	4118	6078	4737	4452	4314	3971	3996	5056	5467	4034	4881	5237	4524	4763	4653	5118	4197	4738	4682	3876	4723	3776	3824	4110	5296	5433	4369	5215	3640	4515	4735
chr1B	25000000		2852	2519	2381	1788	2319	2646	2681	209	2487	2646	2562	2488	2867	2519	2086	1987	2226	3876	2744	2203	2515	2029	2031	2741	3054	2118	2411	3123	2581	2301	2438	2433	2298	2198	2240	1861	2760	2127	2227	2091	2620	2578	2320	2697	1839	2273	2438
chr1B	26000000		5614	5350	3407	3389	4930	5640	3737	479	3533	5535	3706	4942	4013	4376	3603	4345	3385	7277	4100	4198	4161	4205	4134	4896	5050	3903	5045	4494	3737	5151	4904	5231	3959	4156	4946	3966	4135	3929	3295	4440	5465	5844	4414	5533	3785	4832	5260
chr1B	27000000		1928	1861	1354	1492	1557	2063	1565	309	1545	1674	1758	1770	1786	1703	1659	1502	1402	2329	1630	1934	2080	1434	1485	2173	2401	1816	1798	2014	1709	1813	1552	1731	1558	1521	1624	1368	1605	1418	1363	1480	1932	1972	1695	1867	1331	1590	1756
chr1B	28000000		3765	3409	2726	2399	3037	3822	3007	987	2953	3348	3154	3272	3307	3000	2857	2780	2738	4663	3842	3030	3023	2705	2597	3566	3756	2793	3319	3145	2923	3495	3132	3331	2809	2850	3260	2585	2811	2671	2882	2859	3259	3682	2815	3765	2260	2914	3172
chr1B	29000000		3098	3065	2212	1761	2592	3320	2682	328	2344	2953	2718	2880	2620	2733	2168	2462	2274	3872	2588	2355	2333	2243	2286	2862	3089	2465	2841	3077	2609	2761	2703	2870	2385	2731	2796	2079	2634	2211	2121	2132	3052	3224	2299	3008	1880	2589	2854
chr1B	30000000		4024	3939	1595	2643	3341	4157	1840	607	1858	3837	1675	3429	2110	2969	3252	3165	1645	5262	1918	3366	3589	2901	2928	3995	3971	3392	3617	2249	2020	3868	3377	3689	2531	3281	3571	2676	1903	2715	1456	3174	3668	3925	3124	3977	2559	3529	3501
chr1B	31000000		1781	1608	1421	1183	1617	2082	1642	1149	1582	1548	1652	1500	1642	1720	1280	1536	1302	2274	1553	1545	1398	1367	1401	1814	2056	1531	1705	2017	1770	1611	1832	2516	1493	1360	2034	1720	1617	1381	1276	1620	1688	2305	1633	1508	1439	1897	1890
chr1B	32000000		4969	4800	3785	3488	4328	5241	4151	584	4025	5166	4111	4746	4762	4264	4030	4000	3820	6569	4403	4291	3966	3737	3742	5080	5069	3675	4500	4983	4468	4709	4378	4558	4260	4364	4530	3612	4596	3981	3719	3874	5188	5510	4201	5013	3448	4255	4687
chr1B	33000000		3765	3505	2848	2355	3318	3900	3293	400	3041	3591	3304	3382	3457	3093	2718	2887	2650	4898	3298	2999	3071	2969	2679	3715	3852	2868	3455	3563	3325	3239	3147	3558	3033	3202	3196	2699	3364	2703	2791	2936	3629	3937	2978	3748	2423	3291	3395
chr1B	34000000		3703	3328	2592	2319	3149	3589	3159	378	2884	3532	3269	3177	3338	3106	2746	2934	2698	4633	3120	2974	2990	2764	2625	3391	3703	2839	3304	3622	3227	3196	3145	3335	2826	2991	3235	2518	3235	2606	2615	2684	3252	3707	2822	3612	2306	3110	3484
chr1B	35000000		5289	4827	3691	3330	4462	5218	3968	90	3947	4960	4209	4442	4592	4484	3768	4002	3754	6624	4455	3985	3874	3952	3653	5078	5322	3942	4654	4931	4491	4705	4400	4457	3959	4208	4491	3756	4461	3653	3909	3836	4820	5115	4109	5052	3290	4234	4715
chr1B	36000000		2715	2579	2020	1714	2533	2759	2226	217	2291	2748	2456	2565	2513	2347	2130	2226	2098	3789	2375	2277	2261	2121	2006	2787	2694	1935	2392	2761	2304	2524	2381	2414	2294	2368	2434	1873	2464	1992	1938	2085	2625	2898	2121	2737	1857	2258	2566
chr1B	37000000		3547	3414	2806	2273	3002	3495	3495	993	3016	4053	3846	3432	3312	3466	2624	2998	3389	5535	3209	3087	2772	2932	2546	3576	3720	2767	3439	3833	3160	3695	3129	3408	3158	3221	3583	2578	3723	2964	2692	3012	3976	3819	3420	3715	2796	3171	3271
chr1B	38000000		3757	3302	2846	2449	3077	3805	3127	214	3005	3455	3142	3310	3314	3151	2531	2905	2661	4814	3186	2952	3003	2776	2602	3441	3797	2501	3230	3728	3074	3255	3297	3317	2949	3199	3116	2519	3232	2722	2714	2750	3440	3647	2876	3554	2476	3131	3300
chr1B	39000000		6031	5505	4347	3921	5213	6078	4986	798	4947	5500	5363	5461	5364	5046	4646	4790	4409	7759	4946	4795	4580	4491	4362	5848	6210	4451	5457	5803	4937	5456	5304	5807	4717	3649	5346	4119	5151	3689	4218	4379	5729	6076	4612	5933	3868	4878	5343
chr1B	40000000		6356	5915	4853	5135	5307	6299	5062	619	5011	5993	5168	5674	5682	5440	5622	4932	4322	8112	5318	6327	4907	4723	4650	7370	6272	4713	5528	6109	5206	5372	5689	5786	5065	5080	5142	4411	5657	4267	4405	4648	5717	6410	4861	6046	4063	5363	5556
chr1B	41000000		4438	3986	3388	2077	3904	4545	3665	532	3510	4247	3579	4024	4128	3815	2426	3514	3323	5591	3793	2688	3705	3469	3327	2928	4943	3133	4187	4925	3666	4108	4008	4227	3626	3544	3794	3027	3854	3775	3239	3489	3974	4670	3883	4377	2721	3751	4028
chr1B	42000000		3829	3567	2844	2515	3301	3764	3202	307	3048	3652	3202	3512	3515	3059	2659	2959	2841	4973	3103	3139	3026	2803	2670	3509	3799	2739	3516	3771	3237	3490	3187	3535	3112	3095	3280	2642	3326	2800	2793	2727	3816	4054	3056	3687	2547	3099	3392
chr1B	43000000		4126	3804	3027	2629	3661	4188	3543	441	3202	3991	3514	3773	3684	3872	3025	3163	2982	5346	3527	3286	3316	3019	2976	3717	4255	3331	3621	4128	3413	3620	3592	3847	3338	3452	3589	2819	3694	3123	2992	3118	4053	4254	3319	3974	2884	3495	3589
chr1B	44000000		4724	4457	3559	2524	4241	4807	3883	287	3780	4385	4048	4401	4435	4136	3101	3716	3548	6078	4019	3218	3893	3431	3541	3891	4818	3576	4477	4662	3912	4389	3983	4262	3381	3324	4273	3209	4195	2943	3381	3504	4501	4822	3692	4579	3081	3897	4247
chr1B	45000000		3085	2880	2288	1580	2625	3290	2790	610	2501	3168	2649	2908	2676	2699	2022	2330	2459	4029	2707	2289	2483	2386	2272	2650	3144	2376	2648	2986	2486	2880	2779	2870	2303	1950	2810	2128	2786	2057	2366	2157	2872	2951	2436	3208	2163	2523	2749
chr1B	46000000		2933	2861	2292	1075	2758	3201	2626	312	2388	2792	2908	2878	2938	2664	1295	2395	2477	3870	2535	1499	2541	2333	2250	1611	3158	2313	2944	3081	2732	2969	2732	2799	1883	1559	2548	2182	2767	1754	2203	2384	3130	3219	2516	3078	2041	2636	2794
chr1B	47000000		1168	1174	1023	2665	934	1226	917	651	953	1291	1106	1095	1175	1077	3194	1036	987	1687	1020	3498	896	1073	862	4099	1291	874	1176	1271	961	1164	1043	1165	2443	3372	1103	779	1293	2510	949	1057	1268	1082	986	1200	895	1012	1073
chr1B	48000000		1577	1515	1225	2810	1384	1557	1360	242	1208	1365	1220	1325	1351	1263	3249	1245	1019	2102	1388	3601	1335	1124	1200	4193	1491	1140	1363	1548	1463	1423	1295	1414	2546	3782	1329	1111	1227	2729	1044	1082	1426	1500	1256	1438	1084	1226	1352
chr1B	49000000		1987	1900	1450	4791	1748	2023	1539	831	1924	1894	2077	1873	1733	1781	5528	1441	1387	2457	1780	6032	1621	1518	1407	7315	1997	1456	2081	2139	1587	1880	2011	1804	4422	7650	1712	1430	1704	5218	1372	1692	1869	2023	1529	1980	1308	1670	1734
chr1B	50000000		4443	4013	3384	3056	3832	4436	3701	440	3332	3979	3696	3986	3782	3772	3208	3442	3219	5587	3972	3687	3547	3234	3376	4276	4592	3182	4069	4347	3767	3977	3933	3996	3669	3852	3719	2986	3893	3426	3089	3305	4053	4631	3605	4177	2903	3579	4163
chr1B	51000000		2290	2270	1608	575	1895	2383	1795	513	1807	2068	1973	2188	1954	1983	655	1807	1830	2937	710	694	1881	1737	1701	810	2419	1759	1849	2428	1830	2102	1929	2156	750	685	1911	1588	2075	1021	1671	1649	2255	2406	1761	2273	1686	1950	1948
chr1B	52000000		4302	3949	3102	2577	3643	4182	3516	452	3273	3972	3483	3868	3830	3615	2927	3318	3134	5448	3526	3337	3454	3049	3148	3913	4320	3260	3790	4231	3674	3955	3616	3895	2824	3402	3581	2927	3756	3137	3222	3149	4006	4269	3161	3941	2878	3651	3775
chr1B	53000000		4248	3468	2770	2480	3468	4143	3419	339	3217	3709	3466	3613	3801	3453	3189	3233	3070	5189	3556	3408	3304	3032	3044	4160	4126	3164	3802	3928	3645	3758	3646	3869	3342	3684	3356	2800	3418	2958	3065	3115	3836	4305	3040	3935	2453	3320	3732
chr1B	54000000		4293	4017	3132	2737	3806	4171	3734	212	3343	3989	3542	3663	3831	3574	3042	3315	3206	5536	3644	3445	3281	3075	2977	3922	4299	3042	3757	4119	3585	3775	3570	3893	3222	3532	3718	2760	3818	3067	2942	3192	4038	4477	3477	3861	2858	3521	3812
chr1B	55000000		3017	2759	2279	1791	2478	2969	2498	231	2304	2750	2545	2677	2633	2623	2151	2213	2096	3851	2370	2332	2474	2137	2121	2807	2944	2246	2650	2919	2482	2703	2542	2672	2213	2532	2523	1938	2561	1999	2101	2083	2751	2989	2408	2796	1995	2386	2595
chr1B	56000000		6714	6411	4958	4257	5691	6872	5860	958	5280	6532	5796	6161	6247	5813	4763	5451	5042	8795	5176	5616	5223	5016	4827	6271	7004	5048	6265	6653	5663	6101	5751	6021	4989	5351	5788	4699	6131	4937	4816	5165	6381	7067	5283	6521	4600	5696	6079
chr1B	57000000		8166	7248	5883	4054	6852	8114	6685	740	6123	7591	6976	7206	7109	6763	4430	6257	5880	10361	5805	5151	6422	5797	5721	5895	8107	5938	7363	7731	6647	7030	7096	7062	5597	5231	7152	5573	6852	5101	5572	5972	7654	8023	5936	7611	5124	6702	7150
chr1B	58000000		7458	6751	5254	3502	6237	7466	6275	1004	5539	6942	6039	6727	6560	6520	4107	5818	5300	9616	4629	4546	5900	5629	5207	5503	7618	5400	6396	7356	6420	6327	6475	6730	4874	4363	6332	5051	6596	4127	5201	5416	7215	7408	5705	6920	4748	5937	6636
chr1B	59000000		5204	4716	3592	1994	4305	5070	4478	532	3972	4973	4335	4757	4741	4624	2358	3896	3907	6766	2725	2618	4026	3723	3628	3012	5111	3852	4374	4889	4306	4678	4583	4643	2856	2717	4595	3554	4471	2818	3788	3939	5025	5463	3997	5063	3188	4377	4812
chr1B	60000000		3960	3543	2869	1881	3537	3862	3400	217	3365	3926	3419	3723	3728	3531	2584	3129	2851	5460	2584	2602	3292	2877	2835	3013	4113	3000	3366	4082	3510	3696	3460	3677	2715	2690	3596	2940	3584	2537	2752	3170	3987	3977	3210	3759	2812	3068	3774
chr1B	61000000		4714	4433	3657	3234	4554	4935	4194	1046	3670	4793	3903	4553	4179	4327	3601	3795	3527	6240	4083	3760	3641	3836	3471	4646	5024	3508	4075	4808	4194	4557	4660	4935	3737	4156	4303	3414	4266	3475	3531	3698	4754	4886	3795	5242	3062	4430	4755
chr1B	62000000		2464	2221	1765	1437	2112	2487	1991	297	2038	2204	2141	2253	2120	2200	1745	1793	1908	3190	2119	1803	1930	1759	1790	2272	2453	1755	2113	2314	2025	2169	2082	2246	1975	2088	1887	1747	2153	1822	1739	1847	2303	2399	1922	2431	1670	1930	2096
chr1B	63000000		4826	4119	3453	2858	3823	4794	3931	601	3464	4435	3916	4318	4132	4065	3422	3586	3367	5768	4133	3668	3683	3389	3479	4111	4762	3280	4087	4503	3668	4129	3973	4108	3363	3728	3997	3155	4137	3290	3346	3368	4332	4756	3570	4364	2964	3784	4095
chr1B	64000000		2628	2431	1891	1589	2258	2613	2164	113	2012	2413	2309	2466	2371	2309	1932	1920	2003	3413	2245	1915	1987	2033	1875	2627	2815	1869	2389	2494	2113	2439	2319	2341	2071	2224	2339	1793	2374	2011	1974	2072	2457	2575	2095	2576	1754	2272	2209
chr1B	65000000		3787	3404	2695	2455	3117	3741	3175	902	3105	3525	3326	3578	3486	3280	2682	3295	2853	4987	3195	2821	3007	2808	2654	3836	3838	2768	3278	3657	3173	3487	3291	3452	3126	3899	3110	2698	3402	2949	3371	3779	4251	4571	2955	3855	3334	3037	4438
chr1B	66000000		6638	6141	4915	4214	5780	6691	5439	393	4898	6351	5388	6050	5741	5534	4923	5246	4832	8720	5749	5514	5208	4770	4764	6085	6790	5063	5723	6305	5558	5855	5615	6180	4996	5332	5758	4801	5674	4881	4459	4942	6267	6540	5045	6124	4298	5328	5958
chr1B	67000000		9100	7915	6455	5564	7586	8863	7331	822	6689	8332	7459	7827	7641	7570	6496	7108	6232	11553	7755	7194	6985	6586	6520	8279	8914	6467	7770	8566	7345	7867	7676	7970	6806	6943	7397	6149	7655	6272	6022	6606	8093	8813	6873	8441	5660	7074	7687
chr1B	68000000		4678	4186	3193	2837	3726	4541	3682	375	3679	4328	3975	4259	4202	3963	3297	3434	3406	5783	3815	3534	3617	3302	3341	4260	4416	3282	3950	4475	3948	4006	3933	4004	3493	3718	3983	3136	3985	3329	3291	3383	4132	4601	3614	4447	3068	3660	3693
chr1B	69000000		4812	4389	3491	3133	3921	5093	4010	394	3862	4414	4110	4363	4648	4249	3320	3764	3494	6402	4117	3881	3949	3694	3517	4585	5018	3760	4297	4730	4161	4329	4229	4581	3852	4202	4098	3198	4427	3667	3510	3662	4410	4887	3841	4716	3359	3923	4171
chr1B	70000000		6245	5606	4612	3909	5182	6158	5044	501	4650	5892	5447	5401	5381	5363	4510	4944	4343	8071	5485	4880	4825	4563	4335	5944	6327	4731	5541	6030	5196	5447	5303	5522	4931	4896	5429	4176	5251	4464	4456	4681	5639	6083	4724	5896	4111	4943	5581
chr1B	71000000		2578	2407	1867	1560	2131	2578	2218	21	1972	2395	2230	2289	2312	2132	1806	1929	1908	3282	2139	1936	2074	1938	1808	2361	2602	1936	2133	2558	2224	2324	2108	2201	1961	2010	2084	1698	2215	1850	1870	1876	2452	2523	1935	2455	1749	2180	2217
chr1B	72000000		4610	4212	3490	3053	4011	4771	3992	236	3586	4617	4340	4278	4228	4160	3464	3847	3686	6230	4125	3766	3968	3576	3351	4593	4962	3454	4205	4595	3936	4246	4036	4257	4019	3964	3904	3158	4012	3324	3205	3517	4416	4810	3576	4783	3337	3976	4168
chr1B	73000000		4501	3851	3154	2721	3487	4485	3612	200	3370	4173	3583	3895	3885	3680	2956	3161	3270	5529	3624	3270	3445	3203	3121	3998	4354	3069	3681	4243	3564	3748	3591	3851	3118	3591	3677	2784	3694	3148	2969	3123	4108	4376	3225	4096	2801	3381	3945
chr1B	74000000		4362	4004	3323	2800	3719	4529	3689	221	3475	4322	3744	3890	4033	3925	3146	3331	3363	5765	3833	3582	3463	3336	3358	4429	4422	3238	4014	4306	3700	3975	3975	4041	3592	3682	3775	3008	3938	3240	3234	3375	4174	4454	3239	4438	2886	3529	3879
chr1B	75000000		2822	2782	2077	1721	2364	3358	2376	55	2203	2778	2486	2588	2523	2568	2058	2248	2151	3903	2385	2249	2505	2130	2046	2997	3164	2415	2744	2965	2499	2631	2529	2605	2297	2443	2581	2076	2589	2107	2032	2063	2832	3168	2343	2968	2031	2429	2718
chr1B	76000000		3814	3551	2891	2504	3306	4085	3358	86	3196	3791	3449	3581	3557	3327	2788	2939	2921	5134	2231	2962	3222	2862	2698	3636	3848	2923	3597	3922	3306	3491	3440	3558	2771	3281	3429	2702	3431	2879	2789	2945	3615	3917	3007	3817	2650	3174	3446
chr1B	77000000		4604	4157	3475	2959	3876	4468	3847	246	3683	4520	3963	4082	4326	4031	3327	3561	3445	6041	3212	3679	3645	3553	3220	4372	4648	3440	4175	4711	3929	4188	3937	4207	3478	3910	4082	3251	4095	3452	3348	3478	4562	4830	3616	4604	3077	3885	4129
chr1B	78000000		3590	3345	2588	2162	3106	3617	2915	113	2743	3399	3026	3187	3095	3058	2624	2810	2766	4767	2756	2859	2837	2787	2665	3543	3720	2592	3453	3685	3009	3147	3087	3246	2766	2943	3031	2622	3178	2659	2640	2575	3549	3570	2994	3383	2347	3059	3121
chr1B	79000000		3121	3060	2299	1827	2661	3295	2592	93	2470	2886	2762	2921	2783	2838	2265	2359	2265	3977	2299	2540	2409	2396	2271	2846	3301	2307	2819	3060	2628	2837	2692	3069	2429	2528	2710	2133	2784	2309	2166	2412	3090	3155	2494	3052	2083	2582	2824
chr1B	80000000		18729	19015	14386	8690	18727	22923	18239	9009	20224	22655	30962	18916	19906	17104	16215	14598	24167	33936	12361	10436	16381	24265	15241	14394	22714	15249	18159	26608	19898	21795	20730	20765	17526	12442	18865	11087	20009	12910	16681	17500	28469	31365	19259	21783	15616	11730	21819
chr1B	81000000		3650	3336	2620	2194	3099	3654	3035	185	2820	3361	3156	3114	3111	3228	2562	2841	2612	4561	2846	2757	2839	2814	2531	3434	3736	2710	3357	3626	3025	3245	3239	3177	2941	2942	3060	2620	3176	2650	2564	2664	3462	3743	2623	3422	2511	2932	3158
chr1B	82000000		4554	4280	3623	2977	4069	4862	3944	300	3855	4664	3935	4143	4143	4168	3401	3780	3424	6248	3897	3715	3775	3564	3451	4382	4861	3492	4151	4746	4030	4327	4202	4417	3857	3928	4147	3129	4266	3407	3387	3273	4693	4912	3702	4451	3141	4141	4395
chr1B	83000000		4120	3585	2895	2431	3439	4230	3351	438	3401	3753	3769	3677	3644	3478	2885	3321	2931	5203	3161	3210	3138	3072	2863	3926	4048	2955	3743	3948	3404	3614	3395	3673	3183	3323	3406	2667	3543	2944	3037	3009	3883	4124	3025	3911	2659	3321	3620
chr1B	84000000		4778	4502	3456	2958	4064	5055	3951	266	3915	4569	4304	4205	4326	4223	3499	3627	3392	6369	2547	3906	3988	3654	3588	4495	4823	3660	4232	4887	4084	4232	4135	4261	3160	4180	4319	3203	4004	3361	3341	3647	4587	4793	3807	4682	3193	3971	4267
chr1B	85000000		2307	2108	1769	1511	2047	2446	2024	117	1902	2107	2195	2076	2159	1925	1627	1834	1752	2936	1856	1804	1854	1691	1514	2149	2585	1687	1964	2304	2161	2003	1969	2083	1963	1859	2073	1613	2193	1686	1727	1752	2198	2332	1888	2328	1552	1937	2005
chr1B	86000000		4153	3751	3028	2478	3583	4224	3515	95	3246	4034	3590	3763	3822	3572	3100	3087	3156	5435	3133	3208	3422	3135	2916	3925	4147	2993	3684	4194	3544	3751	3593	3660	3016	3565	3408	2840	3538	3283	2977	3173	3804	4112	3184	4104	2678	3457	3636
chr1B	87000000		3493	3084	2434	2058	2772	3427	2737	123	2622	3190	2889	2969	2933	2898	2445	2604	2525	4322	2424	2615	2672	2514	2465	3074	3309	2393	2980	3198	2926	3036	2937	2738	2515	2622	2828	2264	3168	2510	2360	2469	3366	3527	2667	3211	2201	2881	3007
chr1B	88000000		3836	3464	2755	2279	3035	3927	3196	95	3120	3509	3401	3460	3490	3368	2739	3016	2927	5071	2925	3232	2863	2870	2717	3856	4015	2878	3528	3764	3328	3538	3335	3560	2794	3217	3285	2576	3449	2897	2734	2848	3764	3813	2990	3751	2542	3276	3350
chr1B	89000000		4627	4303	3325	3240	3923	4825	4160	234	4026	4643	4142	4237	4300	4040	3345	3695	3315	6209	3562	3979	3694	3371	3320	4678	4716	3440	4179	4584	4230	4181	4080	4165	3648	3923	4084	2985	4094	3542	3493	3551	4167	4606	3660	4320	2996	3735	3973
chr1B	90000000		5049	4543	3637	3265	4196	4926	4039	397	3738	4661	4190	4488	4377	4307	3598	3993	3563	6409	2938	3903	4039	3755	3578	4443	5029	3586	4417	4763	4090	4507	4194	4496	3413	4000	4652	3579	4137	3585	3607	3724	4590	4864	3715	4638	3240	4114	4262
chr1B	91000000		4060	3465	2902	2600	3591	3870	3340	235	3188	3712	3402	3633	3667	3437	3027	2976	2968	5336	2961	3130	3165	3032	2839	3782	4120	2917	3723	3898	3493	3598	3431	3656	3015	3512	3459	2836	3411	2872	2777	2958	3730	3952	2986	3787	2554	3122	3672
chr1B	92000000		4827	4601	3653	2973	4035	5086	4160	222	3723	4431	4158	4459	4416	4270	3662	3727	3675	6513	3305	4023	3816	3751	3627	4746	5145	3660	4436	4579	4324	4573	4296	4489	3595	4136	4331	3410	4425	3765	3688	3506	4637	5104	3711	4543	3289	4142	4252
chr1B	93000000		3276	3147	2492	2075	2931	3381	2794	113	2672	3067	2941	2979	3048	3002	2490	2502	2614	4220	2554	2695	2653	2466	2331	3145	3333	2461	3065	3169	2832	2969	3031	3029	2551	2884	2872	2368	2912	2349	2278	2489	3047	3335	2562	3274	2209	2759	2930
chr1B	94000000		4882	4908	3801	3234	4195	4976	4355	432	3830	4743	4450	4619	4596	4269	3720	3805	3703	6574	2109	3991	4051	3845	3751	4718	5212	3751	4672	4903	4223	4756	4273	4664	3282	4147	4388	3612	4318	3717	3569	3657	4873	5176	4006	4947	3551	4094	4544
chr1B	95000000		7481	6619	5451	4680	6150	7353	5921	633	5616	6849	6211	6691	6536	6103	5438	5673	5216	9559	4971	5852	5840	5316	5138	6866	7526	5333	6231	6900	6071	6274	6187	6472	5175	5847	6227	4702	6078	5282	5178	5179	6700	7152	5682	6908	4652	5964	6338
chr1B	96000000		3760	3730	2850	2454	3376	4257	3270	283	2990	3878	3442	3529	3519	3494	2934	2981	2860	5059	1434	3045	3256	2953	3066	3674	4047	3074	3436	3687	3409	3413	3320	3599	2498	3136	3398	2691	3415	2810	2784	2895	3800	4197	2904	3734	2263	3152	3571
chr1B	97000000		4477	4151	3287	2782	3781	4481	3926	216	3558	4409	3839	4034	4035	3658	3195	3389	3389	5930	2371	3475	3616	3360	3224	3985	4663	3410	4043	4421	3703	3996	3842	3993	3101	3587	3888	3168	4058	3253	3225	3347	4340	4312	3600	4432	3052	3701	4040
chr1B	98000000		5118	4483	3685	3128	4233	4802	4278	262	4139	4945	4492	4486	4591	4441	3689	3926	3765	6630	3271	4097	4047	3660	3486	5160	5338	3712	4552	4882	4406	4363	4460	4732	3573	4134	4406	3318	4349	3808	3521	3733	4875	5189	3805	4972	3249	4024	4454
chr1B	99000000		4168	3812	2868	2464	3599	4061	3141	200	3096	3938	3233	3666	3623	3559	2966	3070	3000	5125	2696	3153	3104	3072	2941	3758	4060	3093	3569	3866	3225	3514	3563	3715	2955	3339	3582	2568	3469	3034	2854	2902	3839	4149	3218	3851	2599	3315	3492
chr1B	100000000		5357	4743	3958	3111	4345	5494	4459	347	4161	5028	4481	4850	4719	4457	3685	3911	3589	6978	3848	4113	4017	3898	3738	4893	5187	3810	4424	5096	4281	4689	4564	4566	4055	4222	4531	3648	4607	3714	3640	3779	4968	5382	4060	5127	3405	4207	4590
chr1B	101000000		3522	3257	2608	2232	2915	3754	2973	179	2912	3492	3202	3120	3117	2924	2452	2742	2622	4701	2650	2693	2770	2540	2580	3243	3739	2539	3328	3642	3092	3222	3231	3307	2737	3021	2941	2414	3230	2635	2648	2440	3395	3687	2729	3484	2354	3000	3135
chr1B	102000000		3218	3068	2506	2032	2823	3470	2788	111	2667	3238	2902	3097	2947	2891	2267	2619	2416	4331	3491	2606	2812	2622	2475	3212	3388	2569	3055	3326	2908	2902	2945	3045	2976	2820	3002	2323	3003	2463	2412	2525	3217	3421	2496	3224	2347	2865	2846
chr1B	103000000		3191	2837	2233	1978	2720	3178	2582	151	2502	3068	2763	2854	2771	2729	2302	2368	2188	4105	2199	2386	2514	2381	2186	2910	3358	2176	2860	3064	2784	2711	2748	2896	2439	2693	2728	2055	2789	2311	2196	2293	2928	3117	2422	3028	2032	2653	2706
chr1B	104000000		3972	3636	2930	2549	3471	3886	3209	386	3229	3924	3324	3511	3488	3533	2842	3199	2843	5130	3118	3041	3242	2978	2835	3742	3959	2983	3639	3951	3385	3409	3414	3561	3090	3306	3310	2706	3616	2993	2739	2888	3533	3885	3035	3928	2522	3292	3510
chr1B	105000000		3853	3408	2790	2347	3127	3745	2973	152	2712	3358	3020	3187	3377	3037	2663	2634	2694	4804	2982	2776	2898	2660	2759	3373	3790	2713	3222	3570	3028	3261	3168	3182	2937	3005	3217	2465	3246	2798	2633	2692	3542	3754	2838	3550	2430	2947	3187
chr1B	106000000		3875	3439	2654	2439	3267	3946	3270	458	2990	3672	3380	3460	3622	3336	2761	2953	2846	5052	2520	3039	2951	2802	2615	3522	3800	2934	3527	3781	3261	3442	3268	3463	2831	3122	3395	2724	3410	2878	2620	2859	3584	3991	2984	3726	2576	3288	3426
chr1B	107000000		4256	4090	3417	2988	3888	4561	3837	310	3499	4415	3960	3907	4033	3733	3087	3581	3465	6023	3589	3561	3374	3407	3191	4213	4424	3225	3976	4360	3782	4234	3942	3876	3464	3678	3769	3172	3892	3337	3239	3435	4449	4406	3485	4340	2899	3796	3877
chr1B	108000000		3052	2641	2229	1881	2476	3046	2576	123	2350	2821	2547	2667	2634	2551	2080	2306	2178	3781	2375	2261	2258	2317	2103	2845	2856	2166	2776	2904	2525	2660	2577	2619	2268	2392	2570	2036	2557	2207	2130	2251	2815	3009	2160	2833	1856	2503	2605
chr1B	109000000		4406	3966	3032	2642	3530	4315	3782	240	3651	4170	3952	3821	4039	3727	3187	3353	3091	5586	3311	3284	3559	3267	3250	4105	4404	3094	3858	4290	3605	3988	3460	3879	3203	3664	3759	2964	3676	3248	3074	3302	3918	4260	3338	4034	2993	3627	3739
chr1B	110000000		3782	3302	2773	2259	3455	3778	3139	236	3035	3751	3194	3318	3256	3230	2804	3084	2863	5010	3115	3048	2998	2783	2707	3593	3741	2911	3420	3725	3359	3485	3394	3468	2884	3320	3444	2580	3435	2834	2720	2928	3621	3840	2918	3720	2590	3291	3536
chr1B	111000000		3812	3466	2796	2446	3261	3778	3229	155	2967	3707	3143	3316	3278	3325	2699	2901	2744	4930	2763	2643	3116	2795	2683	3512	3864	2740	3331	3714	3359	3351	3259	3248	2871	3071	3219	2534	3335	2566	2696	2698	3478	3909	2916	3591	2409	3056	3340
chr1B	112000000		4563	4030	3290	2837	3743	4702	3886	158	3671	4258	3898	4055	4208	3893	3135	3496	3512	5898	3510	3602	3541	3498	3186	4321	4609	3279	3985	4433	3823	4008	3947	4149	3424	3728	3924	3179	4057	3415	3134	3561	4251	4602	3498	4402	3057	3592	3947
chr1B	113000000		5100	4640	3690	3146	4224	4999	4380	213	3840	5017	4257	4545	4454	4508	3839	4042	3756	6637	3825	4129	3865	3930	3699	4743	5073	3824	4477	4904	4357	4671	4529	4686	3923	4201	4324	3350	4488	3644	3642	3726	4799	5341	3928	4886	3340	4028	4413
chr1B	114000000		3805	3591	2802	2374	3318	4026	3259	110	3128	3601	3393	3412	3533	3459	2882	2880	2922	4976	2867	3036	2969	2906	2924	3768	4052	2722	3458	3857	3391	3547	3456	3486	2960	3262	3480	2483	3526	2918	2742	2921	3798	3790	3039	3849	2583	3211	3524
chr1B	115000000		4999	4569	3848	3308	4409	5246	4342	476	4110	4895	4303	4810	4630	4464	3793	3878	3668	6534	3891	4088	4099	3777	3739	5020	5418	3571	4572	4958	4288	4561	4335	4525	3953	4458	4470	3464	4378	3663	3590	3812	4889	5237	3990	4873	3500	4221	4593
chr1B	116000000		4218	3673	2959	2549	3589	4295	3622	120	3481	3959	3544	3704	3748	3602	2955	3204	3066	5325	2909	3274	3168	3198	2982	3842	4302	2968	3792	4098	3555	3790	3692	3826	3180	3475	3493	2941	3728	3188	2973	3082	3895	4328	3107	4277	2674	3441	3639
chr1B	117000000		4772	4355	3448	2942	3771	4718	3959	621	3685	4249	3909	4272	4158	4086	3474	3599	3162	5907	2929	3637	3767	3462	3203	4521	4663	3531	4075	4489	3930	4029	3860	4163	3396	3951	3782	3208	4100	3283	3383	3273	4205	4868	3349	4464	2915	3860	4132
chr1B	118000000		5223	4914	3986	3470	4707	5513	4653	604	4116	5195	4699	4971	4885	4594	3981	4277	3840	7096	4889	4485	4296	4057	3970	5199	5380	4217	4836	5252	4597	4781	4696	5014	4277	4234	4543	3597	4708	3896	3616	3974	5040	5463	4120	5192	3611	4432	4926
chr1B	119000000		5457	5128	3990	3606	4672	5570	4603	461	4395	5251	4880	5023	4985	4869	4088	4217	3914	7183	3121	4340	4211	4103	3961	5301	5599	4185	5051	5170	4766	4892	4842	5007	3862	4706	4673	3921	4878	3980	3958	4044	5172	5461	4270	5320	3632	4335	4977
chr1B	120000000		5636	5308	4033	3518	4594	5738	4939	534	4410	5401	4703	5116	5141	5098	4139	4370	4069	7124	3958	4513	4519	4197	4111	5510	5889	4383	5061	5676	4784	5304	4923	5148	4045	4485	5008	3889	4916	4073	4005	4113	5466	5606	4357	5602	3675	4601	4978
chr1B	121000000		4955	4592	3984	3295	4333	5087	4417	314	4105	4655	4440	4417	4907	4299	3740	3819	3660	6458	4263	4282	4018	3942	3538	4982	5229	3694	4486	4860	4474	4428	4359	4671	3810	4101	4268	3432	4425	3660	3392	3747	4603	5446	3854	4775	3203	4251	4324
chr1B	122000000		3909	3690	3020	2498	3399	3923	3576	473	3333	3668	3724	3566	3935	3325	2817	3032	2773	4978	1055	3286	3309	2909	2752	3815	3895	3004	3394	3622	3629	3406	3362	3821	2503	1303	3461	2646	3472	1560	2689	2899	3635	4332	3025	3840	2493	3166	3617
chr1B	123000000		2403	2472	2630	2258	2131	2640	2957	326	2938	2411	3107	2301	3153	2549	1745	1918	1939	3215	496	2876	2048	2021	1847	3302	2917	1856	2331	2363	3042	2122	2202	3255	1956	1263	2231	1820	2193	1307	1800	1857	2390	3858	1920	2536	1741	2201	2149
chr1B	124000000		187	212	2444	1840	177	231	2584	151	2547	207	2765	215	2933	1188	154	160	125	235	201	2344	169	164	160	2986	1132	178	171	197	2770	211	202	2723	1625	187	173	187	140	128	139	144	209	3173	125	176	137	177	161
chr1B	125000000		94	148	2613	2140	85	162	2953	93	2724	93	2963	78	3242	1295	120	62	73	106	88	2655	129	87	96	3209	1145	117	106	84	3082	129	80	3013	1666	88	104	71	94	66	96	43	66	3506	83	75	82	91	68
chr1B	126000000		100	77	2092	1806	80	100	2382	65	2341	101	2436	57	2709	1041	45	49	50	106	75	2310	73	46	71	2691	971	65	102	62	2439	60	196	2559	1477	74	160	78	82	54	55	98	59	2901	70	58	46	88	87
chr1B	127000000		216	168	2793	2213	164	225	2997	179	2845	188	3012	169	3274	1297	150	144	188	257	168	2808	149	178	183	3377	1291	162	213	159	3099	180	170	3142	1796	153	160	113	153	160	186	139	160	3555	149	227	122	210	150
chr1B	128000000		92	67	1974	1723	73	62	2336	55	2101	70	2384	57	2405	911	47	103	47	76	72	2158	56	57	56	2588	887	44	54	65	2282	96	76	2557	1370	94	72	55	60	53	91	68	97	2837	43	64	40	49	79
chr1B	129000000		1725	1366	2656	2526	1441	1626	3325	189	3139	1535	3307	1569	3450	2122	1115	1242	1220	1919	1341	3104	1256	1230	1242	3514	2295	1188	1460	1566	3208	1447	1467	3518	2290	1308	1391	1118	1321	1214	1136	1217	1553	3857	1180	1486	1070	1336	1491
chr1B	130000000		6366	5617	4652	3936	5550	6183	5292	314	4998	5864	5298	5629	5492	5545	4555	5003	4525	8055	4643	5079	4947	4477	4517	5826	6374	4633	5616	6204	5245	5389	5416	5645	4687	4962	5431	4242	5360	4642	4468	4741	5927	6353	4922	6109	4116	5069	5533
chr1B	131000000		3451	3366	2470	2329	2959	3664	2923	99	2755	3545	3169	3242	3182	3220	2657	2782	2636	4424	1799	2777	2944	2582	2691	3381	3671	2636	3153	3661	3168	3211	3223	3425	2502	2948	3121	2322	3121	2738	2581	2868	3515	3779	2803	3528	2304	2979	3216
chr1B	132000000		7398	6622	5547	4715	6484	7784	6592	328	5869	7108	6059	6831	6574	6280	5704	5798	5603	9788	8059	5913	5978	5186	5330	7044	7683	5606	6583	7276	6370	6669	7010	7027	6109	5882	6517	4933	6487	5371	5091	5772	6890	7481	5722	6745	4857	6148	6423
chr1B	133000000		5431	5309	3932	3468	4590	5752	4582	408	4414	5143	4843	5195	5035	4833	3919	4392	4033	7464	3912	4319	4584	4035	4079	5255	5473	4166	5128	5411	4867	4966	4895	4974	4398	4513	4773	3930	4817	3930	3741	4107	5263	5932	4320	5351	3813	4475	5006
chr1B	134000000		4878	4291	3480	3024	4020	4833	4081	162	3553	4780	4127	4453	4192	4181	3557	3822	3441	6310	3446	3755	3813	3640	3509	4687	4903	3508	4226	4593	4123	4281	4242	4354	3567	4084	4218	3348	4159	3487	3411	3631	4585	4823	3725	4657	3151	4125	4358
chr1B	135000000		3745	3432	2938	2647	3240	3772	3396	84	3320	3676	3343	3176	3715	3406	2672	2909	2804	4967	2804	3107	2989	3000	2651	3807	3832	2882	3551	3879	3522	3421	3269	3676	3050	3179	3246	2472	3406	2829	2605	2802	3459	3734	3008	3692	2593	3008	3163
chr1B	136000000		3777	3342	2718	2372	3392	3795	2984	303	2897	3535	3255	3224	3342	3209	2544	2868	2898	4897	1479	2764	2938	2708	2743	3383	3719	2739	3377	3635	3073	3348	3394	3373	2396	3002	3130	2595	3280	2895	2678	2844	3546	3659	2864	3628	2596	2988	3222
chr1B	137000000		6723	6133	5030	4309	5665	6345	5470	832	4923	6125	5645	5870	5658	5481	4717	5193	4705	8456	5069	5278	5174	4916	4876	6364	6909	4942	5537	6505	5418	5983	5916	5924	5119	5371	5577	4454	5758	4776	4734	4677	5704	6428	5060	6313	4443	5103	5710
chr1B	138000000		3759	3330	2734	2203	3205	3830	3072	308	2969	3550	3342	3441	3311	3199	2717	2898	2796	4899	2700	2956	3068	2806	2800	3488	3852	2878	3405	3652	3192	3433	3229	3392	2737	3103	3327	2764	3293	2790	2740	2658	3482	3707	2972	3763	2484	3015	3312
chr1B	139000000		5405	5028	3971	3420	4543	5827	4801	533	4283	5271	4829	4947	5044	4779	3871	4175	3916	7430	3906	4384	4342	3957	3956	5035	5519	4225	4853	5506	4648	4841	4913	5123	4081	4493	4610	3708	4945	4218	3939	4138	5328	5747	4153	5393	3645	4484	4896
chr1B	140000000		2622	2452	2045	1675	2275	2708	2343	140	2175	2600	2395	2451	2457	2616	1889	2125	1998	3526	2215	2123	2147	2058	1967	2676	2806	2028	2389	2585	2273	2384	2353	2569	2207	2312	2308	1785	2442	2087	1869	2053	2632	2695	2161	2658	1767	2373	2509
chr1B	141000000		3907	3614	2920	2601	3361	3816	3476	254	3075	4015	3549	3582	3699	3466	3013	3193	2809	5118	3117	3014	3136	2897	2793	3768	4021	2838	3519	3925	3470	3716	3458	3640	2943	3225	3305	2739	3464	2786	2697	2874	3587	4175	3122	3910	2610	3088	3499
chr1B	142000000		6046	5595	4475	3981	5091	5959	5003	356	4523	5829	5373	5394	5540	5182	4330	4564	4442	7733	4287	4947	4757	4474	4447	5926	6278	4411	5323	6017	5050	5395	5309	5311	4526	4771	5256	4088	5504	4481	4189	4276	5769	6106	4782	5890	4033	4881	5455
chr1B	143000000		3719	3492	2764	2286	3192	3550	3171	223	2962	3844	3291	3626	3570	3299	2678	3126	2727	4514	2394	3003	2979	2827	2712	3503	3760	2731	3303	3842	3225	3495	3309	3726	2654	3036	3466	2551	3362	2689	2686	2630	3659	3695	3198	3864	2752	3350	3530
chr1B	144000000		4627	4436	3449	3024	3838	4807	4109	133	3771	4498	3985	4154	4186	4110	3429	3677	3430	6103	3337	3733	3922	3421	3396	4596	4897	3682	4233	4670	4137	4433	4116	4282	3565	4023	4077	3187	4230	3410	3429	3562	4551	4750	3645	4622	3193	3885	4166
chr1B	145000000		4468	4283	3213	2818	3734	4634	3765	307	3488	4262	3974	4027	3957	3940	3332	3508	3360	5739	3352	3610	3573	3426	3303	4219	4568	3424	4018	4414	3802	4209	4027	4112	3429	3643	3798	3088	3982	3258	3288	3379	4220	4563	3527	4536	2987	3892	4050
chr1B	146000000		4561	4170	3362	2719	3740	4715	3825	284	3730	4330	4065	4082	4037	3941	3329	3558	3261	6084	4798	3730	3554	3481	3265	4247	4601	3288	4060	4378	3843	4115	3893	4600	3982	3769	3845	3066	3997	3188	3352	3419	4269	4693	3605	4417	3030	3684	4103
chr1B	147000000		2831	2592	2065	1670	2399	2719	2281	87	2215	2614	2425	2316	2438	2397	1924	2290	1955	3627	2273	2008	2191	2091	1993	2684	2875	1985	2495	2838	2306	2425	2417	2442	2241	2227	2347	1869	2419	2077	2057	2036	2657	2820	2090	2743	1858	2357	2449
chr1B	148000000		5616	4987	4131	3459	4476	5525	4359	537	4335	5081	4608	4986	4838	4922	3971	4372	3948	7356	4301	4456	4077	4088	3854	5027	5747	4027	5008	5417	4679	5069	4890	4957	4129	4426	4744	3806	4760	3963	3912	4073	5110	5383	4339	5290	3669	4678	4842
chr1B	149000000		6202	5545	4349	3770	4818	6109	4943	409	4550	5404	4921	5389	5027	5107	4261	4710	3945	7474	4911	4609	4534	4366	4168	5723	5932	4366	5252	5752	5004	5211	5300	5422	4555	4700	5210	4059	5067	4450	4019	4386	5600	5793	4423	5644	4062	4799	5345
chr1B	150000000		5431	4994	3917	3483	4622	5412	4464	274	4152	5130	4760	4741	4633	4722	3780	4284	4031	7110	4488	4276	4276	4113	3958	5068	5437	4131	4751	5284	4514	5101	4837	4813	4141	4311	4727	3801	4718	4053	3701	4200	5207	5527	4335	5263	3695	4313	4703
chr1B	151000000		8297	7465	6011	5155	6706	7829	6625	519	6023	7578	6935	7102	6816	6953	5892	6236	5713	10577	6645	6366	6421	5900	5813	7549	8196	6057	7164	7752	6661	7083	6704	7301	6220	6312	6861	5351	6909	5727	5615	5899	7580	8018	6035	7497	5264	6599	7164
chr1B	152000000		6301	5750	4504	3940	5144	6254	5130	293	4710	5736	5318	5436	5345	5230	4417	4756	4673	7691	3338	4989	4793	4736	4263	5775	6148	4466	5430	6158	5259	5438	5372	5717	4258	5136	5178	4199	5363	4477	4404	4455	5793	6139	4664	5914	4051	5019	5423
chr1B	153000000		4157	3558	3028	2371	3566	4165	3666	164	3249	3799	3602	3618	3676	3429	2833	3105	3085	5267	3374	3281	3238	2964	2894	3900	4220	3180	3762	4084	3403	3613	3594	3598	3290	3479	3473	2910	3666	2950	2816	3021	3928	4242	3093	3879	2730	3399	3657
chr1B	154000000		4641	4107	3236	2947	3904	4662	3928	381	3638	4329	4122	4174	4191	4075	3242	3691	3388	5863	3718	3559	3698	3596	3404	4446	4830	3535	4133	4504	4109	4182	4212	4350	3756	3964	3829	3268	4217	3607	3370	3557	4580	4822	3607	4680	3274	4146	4330
chr1B	155000000		3693	3145	2705	2281	3225	3666	3210	166	2943	3332	3257	3272	3299	3177	2567	2819	2634	4745	3044	2934	2881	2783	2645	3531	3949	2632	3256	3798	3255	3289	3133	3420	2923	3139	3156	2568	3408	2704	2733	2779	3334	3773	2855	3351	2512	3003	3264
chr1B	156000000		4477	4108	3154	2567	3802	4480	3758	372	3539	4171	3829	3998	4121	3788	3387	3458	3251	5921	3370	3439	3588	3439	3160	4323	4470	3373	4057	4500	3745	3962	3926	4149	3388	3722	3824	3146	3941	3265	3174	3347	4241	4548	3390	4256	2887	3584	4035
chr1B	157000000		4000	3536	2908	2703	3545	3987	3434	135	3303	3906	3524	3600	3533	3250	2944	2991	2847	5133	3118	3316	3126	2877	2887	3837	4110	2892	3653	3890	3442	3568	3493	3587	3088	3269	3262	2809	3578	2845	2783	2983	3824	4065	3102	3930	2623	3213	3485
chr1B	158000000		2920	2671	2099	1799	2503	3018	2401	212	2217	2819	2506	2649	2507	2470	2188	2119	2084	3778	2460	2257	2387	2178	2030	2700	2946	2257	2554	2848	2437	2571	2616	2556	2253	2378	2582	2035	2577	2102	2043	2122	2771	2810	2271	2995	1832	2428	2614
chr1B	159000000		5721	5330	4404	3648	4737	5662	4992	379	4598	5397	5032	5095	4958	4891	4343	4586	4050	7707	5239	4763	4479	4191	4365	5745	5774	4200	5292	5444	5023	5301	5026	5068	4462	4812	4840	3914	5027	4230	4159	4186	5432	5785	4353	5570	3877	4636	4807
chr1B	160000000		4199	3879	2956	2714	3569	4216	3498	282	3334	4017	3678	3766	4024	3747	2937	3087	2992	5464	2907	3027	3410	3079	2980	3984	4219	3151	3872	4054	3438	3732	3754	3664	3051	3338	3487	2837	3621	3151	3032	2986	3918	4177	3336	4161	2773	3416	3572
chr1B	161000000		4306	3979	3218	2838	3739	4479	3599	236	3342	4127	3824	3893	3797	3587	3167	3423	3094	5649	3190	3377	3582	3267	3293	4020	4402	3151	3745	4304	3744	4087	3519	3887	3413	3574	3863	3040	3862	3088	3223	3159	3978	4461	3385	4421	2970	3759	3900
chr1B	162000000		4029	3924	3057	2508	3424	4019	3385	164	3369	3950	3626	3779	3729	3303	2779	3160	2984	5272	3355	3381	3267	3056	2886	3767	4033	3175	3613	3868	3518	3687	3658	3676	3162	3377	3519	2769	3643	3142	2901	3175	4072	4133	3135	3833	2537	3415	3439
chr1B	163000000		7292	6724	5262	4719	6005	7315	5939	313	5357	6432	5752	6239	6197	6237	5307	5291	4999	8910	6203	5723	5824	5123	5407	6547	7201	5400	6120	6875	5782	6245	6153	6670	5645	5645	6320	5067	5895	5048	4999	5134	6428	6867	5477	6601	4616	5795	6443
chr1B	164000000		2817	2567	2017	1674	2329	2778	2308	97	2306	2774	2472	2618	2551	2510	2009	2060	2045	3675	2467	2223	2097	2073	1953	2727	2884	2108	2570	2902	2308	2590	2392	2500	2414	2417	2341	1991	2584	2106	1915	2098	2701	2852	2316	2800	1917	2295	2500
chr1B	165000000		2483	2395	1928	1587	2077	2621	2084	105	2039	2329	2139	2393	2261	2246	1783	1961	1865	3210	2517	1946	2033	1961	1809	2423	2673	1965	2372	2597	2142	2364	2206	2295	2153	2094	2222	1778	2113	1816	1932	1905	2319	2555	1984	2433	1525	1979	2327
chr1B	166000000		3519	3628	2713	2302	3282	3947	3085	209	3127	3684	3194	3484	3418	3219	2705	2890	2639	4965	3080	2969	3010	2839	2642	3511	3880	2807	3318	3642	3210	3268	3340	3472	2865	3122	3129	2700	3188	2876	2692	2726	3629	3937	2906	3669	2559	3089	3303
chr1B	167000000		3749	3264	2613	2171	3017	3516	3057	204	2840	3476	3155	3252	3384	3032	2481	2868	2503	4785	3111	2906	2867	2661	2659	3557	3613	2578	3184	3456	3072	3194	3064	3171	2822	2930	3179	2376	3114	2506	2485	2788	3460	3534	2818	3404	2399	3002	3136
chr1B	168000000		4230	3683	2944	2568	3397	4101	3559	237	3173	3875	3513	3691	3669	3460	3090	3134	3002	5131	3469	3255	3097	3102	2933	3917	4222	3158	3722	4058	3438	3684	3637	3714	3231	3348	3396	2749	3505	2917	2647	2952	3684	4029	3032	3959	2591	3337	3442
chr1B	169000000		3812	3483	2965	2347	3315	4069	3218	195	2997	3603	3292	3371	3470	3450	2882	3038	2824	5142	3208	3190	2943	2973	2750	3431	3786	2865	3427	3836	3348	3543	3392	3523	3031	3126	3292	2658	3430	2732	2695	2857	3648	3995	2962	3808	2528	3097	3450
chr1B	170000000		4324	3803	3227	2613	3566	4299	3593	358	3510	4261	3735	3662	3819	3696	3244	3216	3095	5491	3464	3258	3327	3179	3179	4086	4405	3097	3846	4347	3960	3961	3702	3918	3423	3411	3804	2844	3898	3043	3117	3258	4015	4293	3345	4287	2885	3430	3854
chr1B	171000000		5456	4858	3962	3389	4533	5365	4346	430	4093	5048	4527	4719	4840	4509	3878	4020	3836	6818	4417	4242	4388	3974	4022	5003	5424	4122	4477	5315	4472	4713	4575	4842	4218	4478	4575	3682	4656	3792	3800	3880	5282	5427	3941	5077	3421	4383	4788
chr1B	172000000		4328	4073	3393	2733	3768	4340	3698	491	3521	4176	3760	3935	3877	3733	3199	3368	3247	5770	3350	3476	3387	3217	3072	4182	4493	3116	3788	4069	3674	3889	3754	3888	3362	3540	3855	2975	3754	3177	2978	3439	4337	4386	3365	4301	2913	3518	3929
chr1B	173000000		4297	3867	3070	2719	3602	4366	3483	173	3287	3923	3769	3774	3899	3629	3024	3397	2924	5457	3570	3243	3234	3082	2953	3904	4307	3056	3736	4023	3624	3895	3713	3880	3310	3491	3689	2894	3720	3110	3016	3045	4095	4173	3146	4169	2802	3444	3681
chr1B	174000000		4175	4099	3146	2704	3595	4322	3672	368	3485	4014	3893	4110	3910	3776	3243	3555	3149	5828	3587	3335	3575	3374	3206	4200	4584	3278	4019	4309	3751	3832	3885	3875	3440	3802	3753	3008	3859	3179	3175	3317	4078	4588	3403	4281	2884	3624	3816
chr1B	175000000		4044	3614	2917	2511	3466	4130	3400	144	3244	3824	3456	3560	3539	3433	2849	2896	2878	5257	3456	3095	3277	2969	2800	3988	4157	2822	3705	3886	3289	3653	3592	3669	3211	3370	3288	2754	3577	2906	3021	2977	3786	4103	3263	3984	2610	3479	3664
chr1B	176000000		2482	2202	1695	1497	1987	2328	2018	642	1887	2062	2086	2137	2086	1902	1606	1649	1610	3033	1844	1874	1881	1823	1638	2271	2398	1712	1994	2291	1989	2051	1936	2056	1900	2031	2015	1584	2062	1714	1582	1781	2232	2306	1816	2302	1543	1943	1953
chr1B	177000000		4257	4070	3294	2671	3486	4310	3858	201	3421	4190	3788	3909	4046	3914	3194	3482	3264	5928	3655	3513	3536	3343	3052	4306	4480	3317	3769	4446	3948	3952	3808	3896	3470	3569	3683	3076	3882	3258	3030	3338	4112	4543	3382	4316	2886	3433	3839
chr1B	178000000		3754	3487	2750	2240	3171	3750	2967	191	2811	3613	3221	3436	3255	3188	2583	2882	2662	4894	3098	2872	3033	2729	2686	3384	3917	2823	3143	3636	3039	3551	3180	3490	3007	3038	3181	2537	3468	2666	2658	2794	3553	3910	2928	3716	2573	3137	3281
chr1B	179000000		4160	3786	3146	2705	3413	4145	3829	287	3318	4002	3735	3755	3933	3594	3233	3404	3213	5343	3608	3375	3337	3371	2995	3957	4347	3387	3873	4171	3444	3900	4041	3943	3356	3547	3751	2984	3760	3158	2940	3184	4049	4184	3373	4070	2975	3626	3504
chr1B	180000000		4300	3887	3055	2784	3470	4416	3499	194	3373	3997	3711	3864	4016	3412	3044	3488	3103	5535	3493	3381	3457	3195	3091	4102	4303	3094	3895	4296	3437	3845	3718	4023	3217	3522	3630	2973	3618	2955	3101	3259	4071	4308	3274	4089	2742	3535	3827
chr1B	181000000		4480	4138	3286	2706	3782	4484	3871	393	3547	4283	3858	4036	4014	3983	3181	3444	3206	5933	3443	3395	3451	3238	3176	4200	4590	3315	3998	4373	3857	3950	3931	4097	3377	3736	3958	3133	4032	3271	3239	3530	4355	4496	3395	4258	2977	3639	4082
chr1B	182000000		3149	3082	2447	2066	2736	3411	2668	78	2601	2922	2761	2986	3023	2873	2260	2444	2447	4208	2802	2559	2639	2505	2375	3019	3497	2462	2806	3000	2719	2961	2869	2854	2694	2697	2768	2141	2790	2392	2091	2379	3001	3199	2367	3177	2123	2662	2959
chr1B	183000000		3527	3422	2617	2297	3029	3765	3029	169	2940	3433	3231	3316	3263	3070	2691	2729	2504	4640	2815	2698	2913	2736	2633	3554	3603	2639	3063	3554	3179	3144	3255	3256	2633	2970	3111	2615	3215	2534	2679	2810	3424	3540	2766	3451	2370	3075	3297
chr1B	184000000		3996	3495	2892	2440	3473	4064	3537	265	3150	3891	3351	3705	3622	3696	2854	3072	2883	5299	3150	3135	3093	2964	2896	3813	4110	2921	3656	3895	3413	3484	3728	3520	3122	3308	3526	2889	3740	2969	2950	2877	3732	4062	3232	3941	2571	3551	3645
chr1B	185000000		3526	3340	2831	2496	3015	3653	3180	217	3063	3503	3350	3238	3430	3219	2610	2734	2607	4425	2858	2868	2891	2742	2610	3697	3699	2650	3433	3557	3295	3301	3139	3309	2685	3011	3059	2662	3141	2705	2594	2677	3461	3723	2808	3552	2344	3109	3279
chr1B	186000000		3030	2800	2194	1937	2575	3078	2535	178	2455	2736	2680	2689	2768	2642	2071	2348	2268	3961	2281	2323	2363	2375	2183	2732	3128	2108	2831	2813	2685	2749	2647	2786	2333	2572	2550	2011	2606	2245	2192	2127	2804	3120	2440	3033	1921	2601	2786
chr1B	187000000		4657	4201	3281	2906	3859	4679	3801	387	3677	4289	3842	4121	4077	4094	3506	3682	3563	5957	3598	3624	3718	3528	3375	4456	4712	3285	4217	4496	4135	4110	4063	4068	3692	3774	3984	3085	4136	3471	3379	3344	4208	4695	3588	4599	3093	3828	4031
chr1B	188000000		5181	4761	3907	3062	4419	5271	4565	436	3963	4865	4401	4873	4527	4330	3602	4051	3676	6675	3710	4021	4144	3895	3803	4750	5269	3866	4591	5096	4336	4686	4411	4577	3890	4470	4347	3558	4431	3777	3719	3842	5035	5239	3929	5116	3366	4366	4590
chr1B	189000000		4117	3931	3145	2744	3694	4223	3591	133	3413	4103	3743	3792	3958	3632	3051	3406	2860	5486	3421	3441	3436	3227	2989	4041	4365	3197	3954	4188	3657	3810	3530	3761	3365	3673	3723	2980	3644	3075	3057	3328	4216	4227	3239	4102	2880	3567	3765
chr1B	190000000		3417	3083	2392	2342	2821	3488	2906	103	2868	3344	2830	2990	3072	3101	2314	2664	2309	4317	2772	2555	2696	2635	2495	3129	3474	2639	3098	3351	3071	3025	3041	3110	2746	2762	3006	2285	3126	2574	2477	2339	3214	3464	2564	3357	2296	2952	2993
chr1B	191000000		3660	3357	2657	2351	3118	3879	3066	175	2749	3467	3059	3264	3189	3006	2628	2752	2660	4698	2685	2876	2903	2604	2674	3481	3689	2807	3283	3557	3198	3293	3215	3367	2862	2845	3164	2540	3289	2752	2652	2689	3439	3655	2842	3465	2517	2973	3355
chr1B	192000000		5773	5203	4200	3496	4970	5883	4816	221	4589	5406	5009	5157	5253	5020	4224	4475	4086	7540	5190	4563	4497	4366	4260	5408	5871	4338	5082	5691	4885	5080	4917	5294	4829	4740	5072	4096	5292	4319	4297	4346	5429	5767	4630	5820	3818	4750	5117
chr1B	193000000		4714	4426	3587	3122	4376	5024	3900	423	3859	4653	4379	4300	4350	4328	3449	3936	3689	6143	3865	4013	3937	3754	3568	4564	4883	3607	4505	4717	4038	4582	4125	4453	3674	4054	4559	3269	4430	3403	3473	3802	4656	5406	3871	4601	3267	4164	4172
chr1B	194000000		2826	2687	2090	1829	2394	2904	2421	205	2420	2828	2503	2566	2608	2478	2141	2122	1944	3559	2224	2396	2150	2184	2074	2733	2973	2171	2518	2772	2361	2571	2503	2697	2230	2508	2408	1890	2611	2140	2000	2121	2649	2940	2012	2775	1904	2323	2671
chr1B	195000000		4114	3947	3032	2614	3715	4333	3592	244	3142	4085	3684	3799	3638	3658	3114	3164	3057	5323	3315	3162	3334	3095	2976	3933	4253	3305	3706	4081	3686	3657	3657	3678	3255	3538	3442	2895	3791	3084	2982	3077	3849	4186	3167	4044	2671	3483	3868
chr1B	196000000		4127	3820	3237	2630	3585	4397	3499	239	3527	4180	3732	3792	3885	3641	3098	3231	3118	5639	3456	3307	3286	3180	3003	4101	4494	3249	3639	4134	3680	3934	3837	3981	3307	3509	3571	2922	3781	3039	3037	3187	4032	4411	3425	4145	2892	3544	3868
chr1B	197000000		3981	3655	2958	2576	3397	3961	3154	72	3160	3577	3376	3482	3495	3425	2861	3019	2589	4993	3160	3091	3017	2778	2792	3651	3952	2846	3471	3706	3288	3533	3249	3398	3095	3219	3240	2635	3252	2818	2805	3064	3629	3913	3060	3610	2499	3151	3436
chr1B	198000000		4681	4341	3587	2933	3943	4655	4007	257	3590	4309	4044	4228	4241	3962	3339	3655	3296	6138	3721	3764	3765	3510	3307	4244	4683	3587	4081	4428	3926	4280	3929	4211	3642	3685	4004	3304	4121	3422	3240	3522	4537	4909	3647	4510	3250	3822	4178
chr1B	199000000		3540	3209	2745	2278	3103	3760	3007	127	2929	3485	3141	3306	3196	2935	2602	3036	2625	4780	3044	2825	2784	2600	2717	3492	3524	2751	3248	3557	3154	3208	3249	3440	2918	2966	3035	2657	3282	2662	2598	2715	3492	3577	2716	3501	2473	3099	3224
chr1B	200000000		5457	5036	4005	3306	4716	5683	4579	264	4316	5255	4721	5117	4926	4692	4046	4082	4140	6975	4734	4209	4352	3941	3955	5031	5576	3989	4946	5456	4634	5020	4896	5089	4170	4220	4841	3753	4857	4141	3799	4054	5158	5566	4302	5130	3675	4612	4816
chr1B	201000000		3695	3363	2744	2207	2990	3689	3056	116	2824	3412	3201	3312	3279	2941	2492	2771	2630	4643	3010	2849	2821	2644	2559	3581	3791	2687	3183	3601	3039	3264	3118	3277	2866	2894	3098	2556	3233	2618	2591	2717	3211	3655	2857	3634	2300	3031	3180
chr1B	202000000		3050	2906	2136	1844	2862	3173	2563	220	2597	2923	2803	2769	2867	2814	1781	2310	2278	3904	2682	2463	2394	2317	2193	2998	3282	2305	2851	3180	2629	2685	2692	2820	2533	2563	2760	2164	2808	2343	2286	2336	3082	3093	2504	3278	1986	2543	2742
chr1B	203000000		4370	4031	3192	2764	3648	4548	3590	78	3428	4297	3782	3889	3943	3713	3144	3322	3187	5700	3430	3431	3487	3151	3174	4147	4391	3225	3922	4245	3793	3789	3681	4024	3432	3588	3702	2977	3939	3046	3084	3305	4160	4314	3315	4107	2986	3552	3860
chr1B	204000000		3387	3150	2519	2249	2917	3404	2726	108	2719	3185	2920	3082	3016	2891	2434	2486	2558	4372	2761	2476	2653	2508	2347	3213	3553	2509	3041	3308	2896	3120	2868	3020	2648	2928	2911	2246	3126	2462	2367	2662	3292	3592	2569	3340	2297	2889	2990
chr1B	205000000		3737	3470	2685	2478	3066	3547	3220	102	3102	3513	3309	3399	3269	3020	2526	2864	2694	4765	2932	3135	2811	2841	2666	3452	3742	2794	3382	3849	3160	3200	3338	3427	2907	3037	3371	2610	3431	2796	2619	2620	3564	3935	2948	3526	2429	2957	3342
chr1B	206000000		4546	4198	3435	2855	3812	4607	3733	366	3439	4271	3851	3900	4040	3875	3349	3714	3211	5958	3523	3453	3533	3490	3183	4280	4523	3207	3914	4493	3790	4210	4031	4079	3475	3713	4007	3140	4130	3359	3299	3354	4325	4417	3483	4352	2970	3851	3851
chr1B	207000000		4568	4238	3068	2808	3907	4492	3785	500	3395	4389	3931	4098	3898	3856	3200	3471	3021	5711	3483	3385	3641	3212	3123	4233	4410	3260	3932	4479	3803	4051	3740	4111	3497	3717	3751	3098	4050	3269	3210	3351	4249	4374	3410	4196	3049	3626	4078
chr1B	208000000		4311	4140	3276	2799	3969	4642	3804	220	3435	4157	3703	4034	4027	3814	3194	3494	3088	5568	3569	3569	3477	3282	3220	4205	4572	3212	4041	4283	3810	3918	3814	3877	3492	3580	3967	2929	3938	3321	3275	3238	4090	4464	3488	4300	2935	3536	4144
chr1B	209000000		3056	2710	2227	2015	2432	3146	2605	99	2476	3026	2655	2680	2810	2635	2092	2222	2044	3690	2500	2318	2385	2416	2023	2890	3112	2225	2556	2835	2532	2625	2561	2712	2516	2512	2527	2037	2737	2227	2254	2255	3000	3007	2316	2906	2045	2489	2658
chr1B	210000000		3480	3199	2654	2168	2949	3640	3071	170	2816	3441	3095	3290	3046	3081	2651	2592	2634	4667	2834	2721	2816	2612	2488	3344	3694	2638	3196	3494	3010	3130	2975	3234	2752	2945	2998	2441	3248	2525	2556	2622	3466	3568	2896	3361	2394	2972	3230
chr1B	211000000		4128	3714	3130	2557	3540	4215	3569	143	3429	4072	3683	3885	3742	3627	2958	3165	3261	5551	3497	3374	3528	3219	3016	4061	4315	3060	3778	4042	3492	3808	3646	3802	3393	3437	3576	2922	3884	3025	3064	3072	4080	4249	3186	4101	2867	3522	3741
chr1B	212000000		5148	4460	3710	3135	4320	4947	4095	137	3902	4605	4272	4518	4354	4193	3597	3869	3603	6586	4186	3921	3926	3576	3654	4527	4904	3601	4359	4749	4374	4386	4519	4327	4005	4038	4173	3477	4485	3587	3361	3649	4687	4783	3890	4827	3167	4055	4310
chr1B	213000000		4302	3825	3158	2661	3576	4192	3359	381	3339	4006	3702	3803	3738	3550	3117	3348	2992	5427	3404	3473	3325	3019	3164	4204	4128	3063	3640	4005	3706	3850	3638	3863	3149	3470	3608	2862	3804	3104	3095	3187	3979	4196	3327	3998	2679	3596	3653
chr1B	214000000		3242	3020	2379	2034	2813	3321	2703	1107	2484	3229	2942	2966	3072	2787	2388	2484	2622	4283	2757	2560	2417	2487	2426	3211	3200	2261	3043	3212	2787	2936	2938	2869	2608	2753	2660	2217	2944	2514	2485	2319	3175	3274	2607	3171	2208	2660	2854
chr1B	215000000		2544	2338	1877	1633	2242	2724	2232	418	2120	2449	2227	2316	2274	2226	1873	1942	2074	3238	2092	1969	2065	2097	1894	2389	2567	1866	2361	2655	2422	2342	2342	2378	2087	2232	2246	1768	2372	1933	1851	1908	2444	2650	2143	2544	1681	2287	2308
chr1B	216000000		4666	4600	3589	2871	3998	4826	4003	273	3953	4546	4004	4263	4288	4080	3324	3691	3479	6078	3918	3805	3750	3572	3525	4496	4776	3520	4253	4655	4114	4291	4281	4309	3686	4083	4184	3197	4269	3494	3349	3499	4478	4676	3800	4521	3199	4000	4189
chr1B	217000000		7314	6511	5208	4374	5997	7252	5891	595	5496	6887	5989	6294	6177	6097	5344	5732	5307	9206	5986	5957	5773	5190	5397	6575	7221	5558	6563	7020	5908	6351	6294	6445	5274	5697	6245	4965	6323	5322	5137	5411	6523	7320	5484	6851	4697	5685	6194
chr1B	218000000		4599	4334	3295	2914	3936	4707	3737	217	3706	4378	3923	4174	4128	3930	3348	3459	3382	5699	3807	3657	3577	3540	3268	4281	4603	3451	3970	4438	3953	4128	4037	4072	3680	3850	4062	3149	4060	3298	3158	3390	4200	4638	3487	4432	2895	3787	4010
chr1B	219000000		4056	3717	3005	2716	3513	4194	3452	180	3356	4048	3712	3869	3914	3704	2988	3171	3167	5388	3380	3172	3329	3182	2990	3888	4206	3030	3720	4212	3625	3795	3580	3766	3296	3463	3617	2981	3826	3067	3024	3245	3969	4330	3369	4017	2787	3460	3656
chr1B	220000000		4040	3576	2987	2512	3227	4073	3354	114	3259	3747	3596	3577	3638	3358	2846	2906	2860	5135	3271	3139	3221	2964	2895	3786	3995	2982	3477	3747	3470	3632	3467	3658	3163	3378	3497	2772	3554	2901	2727	2875	3854	4087	3223	3884	2702	3263	3508
chr1B	221000000		5918	5548	4382	3782	5059	5866	5037	190	4776	5768	5246	5472	5475	5035	4323	4705	4382	7581	5022	4663	4814	4456	4415	5739	6072	4418	5522	5768	5124	5497	5177	5351	4612	4832	5275	4269	5359	4208	4274	4447	5729	6145	4754	5742	3920	4930	5425
chr1B	222000000		4947	4568	3664	3304	4461	5193	4255	244	4110	4922	4379	4658	4500	4278	3834	4103	3643	6867	4165	3869	4213	4002	3604	4711	5289	3931	4621	5142	4358	4914	4580	4576	3804	4351	4239	3449	4562	4155	3771	3936	4949	5489	4152	5222	3313	4419	4715
chr1B	223000000		5024	4831	3671	3142	4335	5284	4271	357	4114	4899	4609	4726	4661	4604	3732	3889	3781	7119	4322	4124	4207	3887	3778	5048	5288	3843	4826	5065	4357	4653	4421	4953	4081	4252	4480	3601	4494	3830	3876	3850	5022	5270	3996	5010	3509	4369	4566
chr1B	224000000		3567	3465	2736	2314	3088	3803	3223	350	2954	3680	3279	3297	3585	3090	2674	2914	2915	4880	3078	2954	3041	2737	2664	3690	3788	2745	3432	3779	3289	3319	3312	3289	2982	3234	3254	2661	3357	2888	2662	2772	3665	3850	2997	3685	2443	3105	3449
chr1B	225000000		3654	3405	2762	2389	3212	3931	3227	166	3072	3544	3255	3530	3549	3132	2705	2830	2716	4812	2987	3029	2987	2935	2703	3655	3904	2791	3429	3796	3373	3503	3492	3546	2990	3059	3325	2575	3313	2915	2693	2886	3705	3812	3031	3635	2523	3194	3453
chr1B	226000000		3798	3376	2747	2356	3295	3840	3173	130	3072	3770	3136	3451	3478	3199	2645	2990	2696	4904	3285	2952	2978	2924	2654	3534	3820	2775	3468	3772	3288	3348	3330	3492	2987	3062	3168	2545	3504	2648	2795	2820	3686	3738	2919	3851	2493	3262	3402
chr1B	227000000		4492	4069	3298	2893	3869	4664	3756	91	3737	4326	3935	4096	4033	3929	3159	3456	3184	5666	3679	3421	3627	3476	3246	4421	4637	3362	4075	4497	3913	4393	4127	4090	3678	3911	3816	2992	4034	3333	3214	3486	4417	4341	3482	4441	3014	3715	4042
chr1B	228000000		4587	4398	3476	2926	4000	4971	3956	157	3939	4580	4200	4282	4326	4061	3409	3791	3604	6028	4079	3613	3732	3586	3299	4708	5003	3650	4248	4601	3991	4400	4147	4260	3900	3968	4136	3303	4284	3420	3401	3661	4353	4785	3721	4660	3250	4185	4177
chr1B	229000000		6433	6071	4933	4226	5553	6496	5739	214	5327	6369	5607	6139	6106	5807	4766	4957	4605	8617	5390	5129	5349	4960	4919	6464	6729	4959	6048	6742	5757	6008	5715	5950	5165	5475	5480	4611	5873	4878	4843	4958	6154	6666	5067	6523	4547	5430	6049
chr1B	230000000		4182	3843	2933	2582	3577	4311	3431	143	3226	4012	3632	3754	3586	3610	3032	3135	2954	5484	3397	3155	3325	3244	3019	3921	4219	3114	3869	4005	3393	3828	3638	3726	3386	3306	3600	2814	3768	3083	2972	3201	3959	4351	3233	4207	2720	3580	3593
chr1B	231000000		4758	4275	3502	3032	4042	4769	4017	396	3882	4497	4127	4303	4220	4015	3355	3764	3424	6019	3886	3680	3782	3575	3495	4370	4602	3595	4257	4573	4090	4315	4057	4270	3859	3916	4263	3264	4209	3418	3336	3473	4397	4757	3761	4768	3136	3948	4353
chr1B	232000000		3768	3761	2752	2489	3290	4042	3390	95	3156	3916	3343	3690	3525	3444	2801	3109	2909	4969	3203	3101	3143	2861	2857	3868	4063	2831	3549	3801	3483	3524	3379	3678	3183	3214	3315	2867	3554	2851	2777	2699	3652	3929	3066	3941	2638	3239	3533
chr1B	233000000		4439	4217	3391	3012	3958	4796	3995	156	3877	4411	4047	4163	4280	4145	3425	3478	3424	5920	3766	3660	3652	3544	3443	4435	4723	3506	4141	4472	3960	4242	4045	4348	3780	3706	3899	3227	4202	3336	3427	3517	4274	4751	3872	4499	3089	4049	4105
chr1B	234000000		1842	1577	2581	2177	1410	1740	2851	710	2879	1598	3095	1540	3247	2124	1223	1249	1249	2105	2908	2696	1310	1351	1231	3147	2420	1252	1423	1658	2863	1470	1459	3024	2652	1399	2708	1216	1580	1234	1277	1218	1644	3550	1313	1738	1133	1475	1518
chr1B	235000000		3135	2859	3687	3151	2658	3060	4380	2222	3966	2984	4481	2774	4630	3410	2215	2448	2254	3986	4319	4170	2516	2427	2291	4757	3831	2356	2881	3223	4332	2753	2673	4626	4129	2665	4276	2288	2921	2396	2317	2293	2963	5220	2415	3002	2156	2618	2741
chr1B	236000000		4746	4389	4934	4250	4072	4973	5715	257	5454	4332	5682	4438	6168	4657	3317	3614	3417	6239	3956	5160	3599	3605	3495	6380	5419	3561	4331	4553	5776	4366	4255	6247	3708	3804	5575	3270	4316	3543	3295	3604	4650	4760	3708	4724	3116	4005	4219
chr1B	237000000		6854	6244	6288	5373	5813	7150	7324	268	6847	6529	7315	6418	7885	6725	4742	5286	4881	8802	3503	6652	5376	5207	4728	7948	7450	5140	6062	6658	7552	6066	6018	7071	3575	5774	6523	4508	6350	5182	4976	5066	6583	4553	5321	6792	4613	5693	6156
chr1B	238000000		4716	4550	3388	3058	3928	4803	3978	347	3746	4727	4119	4363	4468	4044	3367	3611	3624	5917	3379	3706	3866	3691	3442	4586	4926	3587	4451	4879	4024	4395	4100	3645	3315	3952	3551	3332	4294	3542	3386	3665	4528	4209	3758	4607	3053	4089	4415
chr1B	239000000		3984	3689	2997	2754	3485	4244	3524	2289	3609	4197	3717	3898	4049	3610	2956	3304	2937	5401	2764	3309	3392	3209	2982	4211	4339	3188	3773	4091	3621	3760	3602	3753	3268	3424	3855	3140	3866	3194	2879	3071	4124	4349	3323	4086	2831	3564	3683
chr1B	240000000		2963	2858	2144	1797	2430	3056	2424	2418	2512	2856	2470	2743	2768	2659	2016	2332	2159	3818	2350	2308	2419	2347	2178	2777	2887	2250	2623	2995	2528	2672	2463	2433	2350	2470	2363	2108	2708	2227	2161	2157	2939	2826	2363	2985	1859	2503	2476
chr1B	241000000		6545	5827	4768	4033	5624	6643	5657	5335	5226	6151	5548	5890	6038	5642	4697	5052	4682	8511	5255	5095	5189	4992	4885	6380	6516	4973	6025	6478	5570	6067	5709	5373	5121	5344	5245	4543	5655	4521	4795	4954	6136	6608	5050	6427	4253	5458	5742
chr1B	242000000		4425	4418	3420	2953	4026	4936	4219	3786	3697	4580	4163	4274	4276	3967	3387	3539	3306	6028	4176	3746	3608	3616	3403	4632	4789	3690	4134	4649	3993	4400	3933	3975	3613	3857	3960	3242	4295	3323	3313	3377	4540	4768	3620	4701	3292	3870	4335
chr1B	243000000		3164	2904	2378	2091	2623	3534	2882	2680	2655	3048	2984	2814	3038	2835	2417	2636	2286	4293	2706	2492	2544	2469	2414	2970	3451	2381	2873	3264	2783	2981	2924	2926	2521	2764	2925	2272	2841	2347	2363	2286	3146	3433	2552	3273	2156	2634	2940
chr1B	244000000		2668	2601	2122	1883	2526	3072	2638	2472	2499	2912	2810	2634	2913	2605	2102	2182	1971	3879	1864	2316	2233	2278	2092	2774	3177	2341	2632	2995	2444	2756	2590	2630	1935	2273	2632	1933	2490	2271	2030	2128	2891	2627	2389	2941	2074	2441	2717
chr1B	245000000		2989	3055	2270	1874	2774	3430	2678	2526	2715	3000	2817	3063	2984	2825	2298	2427	2306	4158	2388	2599	2568	2441	2367	3082	3341	2510	2970	3286	2750	3018	2854	2897	2527	2705	2708	2198	2915	2363	2313	2270	3110	3229	2496	3168	2094	2666	2843
chr1B	246000000		6350	5939	4654	3931	5530	6408	5402	5764	5232	6156	5647	5884	5784	5649	4870	5123	4554	8608	5590	4896	5343	4820	4575	6195	6690	4916	5966	6292	5752	5886	5860	5826	5392	5087	5402	4557	5775	4739	4652	4649	6021	6653	5023	6208	4370	5303	5681
chr1B	247000000		5082	4869	3826	3264	4223	5285	4496	4330	4427	5067	4644	4879	4874	4769	3790	4094	3822	6739	4137	4072	4120	3956	3652	5067	5304	3935	4763	4976	4384	4739	4474	4546	4076	4301	4304	3553	4596	3700	3611	3860	4596	5348	4133	5006	3421	4454	4653
chr1B	248000000		4627	4368	3120	2890	3957	4796	3722	3379	3722	4325	3512	3923	3820	3823	3431	3412	3325	5930	3551	3357	3800	3433	3431	4243	4637	3462	3937	4648	3753	4130	4238	4603	3373	3826	4268	3242	4075	3420	3514	3438	4176	4592	3447	4426	3058	3855	4273
chr1B	249000000		5389	4881	3873	3352	4404	5444	4475	4573	4268	5121	4572	4703	4818	4684	3833	4101	3776	6713	4255	3980	4147	4014	3873	4896	5306	3784	4556	5211	4478	4667	4523	4767	4131	4391	4474	3750	4650	3591	3802	3693	4935	5288	4164	5181	3569	4214	4726
chr1B	250000000		4726	4349	3386	3096	4093	4707	3910	3664	3764	4294	4224	4348	4348	3977	3293	3645	3423	6061	3883	3708	3784	3440	3413	4450	4725	3502	4193	4593	4121	4082	4133	4230	3759	3954	4038	3186	4161	3427	3198	3292	4437	4715	3630	4540	3107	3751	4107
chr1B	251000000		5109	4654	3776	3493	4115	5330	4571	3802	4369	4583	4130	4740	4933	4540	3632	3816	3539	6277	4043	4056	4218	3850	3831	4700	5360	4055	4363	4937	4434	4340	4269	4571	3851	4085	4478	3597	4445	3685	3596	3543	4931	5284	3877	5059	3335	4169	4736
chr1B	252000000		4863	4253	3519	2971	3980	4792	3910	3856	3868	4506	4115	4146	4277	4286	3414	3651	3376	6089	3941	3685	3751	3700	3545	4402	4711	3626	4220	4824	4032	4206	3990	4272	3804	3893	4055	3157	4267	3452	3247	3623	4615	4894	3656	4678	3234	3790	4242
chr1B	253000000		7089	6516	5256	4636	5089	7237	4888	4735	5750	5603	6032	6415	5369	5847	5142	4822	5184	7486	4736	5587	5682	4449	5151	6883	7162	5273	6585	7124	5285	6010	6481	6454	4436	5009	6091	4958	5256	4359	4265	4474	6985	6965	5460	6759	4642	5823	6333
chr1B	254000000		6007	5787	4391	3953	5185	6168	5248	4912	5073	5900	5409	5595	5674	5270	4424	4705	4330	8053	5292	4793	4851	4626	4284	5840	6227	4529	5575	5935	5292	5519	5478	5536	5005	4830	5349	4239	5364	4454	4452	4546	5914	6229	4672	5920	4048	5202	5304
chr1B	255000000		6470	6023	4734	4089	5410	6743	5472	5374	5085	6092	5527	5886	5929	5635	4635	4945	4650	8328	5335	5028	5089	4979	4492	6380	6397	4997	5856	6342	5641	5903	5637	5592	5069	5316	5416	4420	5561	4682	4583	4840	6225	6616	5015	6272	4498	5344	5736
chr1B	256000000		4594	4231	3527	2926	3788	4678	3985	3858	3481	4365	4087	4116	4181	3954	3238	3620	3267	5874	4059	3636	3597	3560	3383	4343	4686	3466	4138	4475	4066	4249	3766	4113	3827	3706	3914	3119	4295	3316	3271	3368	4438	4767	3772	4530	3189	3856	4070
chr1B	257000000		3506	3012	2514	2187	3019	3594	2952	2741	2790	3211	2978	3129	3129	2996	2558	2576	2499	4499	2892	2697	2695	2592	2405	3352	3502	2538	3038	3429	2924	3208	2932	3055	2732	2851	2989	2292	3105	2396	2380	2505	3112	3685	2778	3360	2204	2952	3009
chr1B	258000000		3386	3093	2412	2144	3002	3360	2742	2644	2700	2996	2975	3060	3088	2834	2365	2540	2552	4280	2761	2559	2667	2590	2447	3126	3245	2516	2973	3348	2931	3053	2868	2948	2692	2891	2958	2254	3007	2315	2464	2563	3157	3362	2617	3303	2297	2748	3066
chr1B	259000000		4516	4196	3349	2887	3910	4808	3811	3872	3718	4324	3933	4180	4086	4017	3329	3540	3425	6000	3803	3676	3699	3393	3387	4461	4646	3302	4181	4594	3914	4225	4074	4510	3652	3861	4223	3230	4070	3489	3170	3437	4367	4715	3581	4429	3104	3794	4057
chr1B	260000000		4435	4275	3313	3035	3839	4707	3661	3632	3613	4390	3923	4042	3942	4003	3173	3435	3257	5915	3557	3442	3470	3475	3232	4133	4621	3316	4165	4495	3923	4096	4006	4032	3517	3774	3855	3088	4109	3286	3187	3361	4296	4589	3660	4414	2892	3685	4121
chr1B	261000000		4793	4362	3496	3161	4066	4849	3873	3909	3716	4617	4064	4352	4328	4112	3528	3766	3391	5959	3801	3719	3893	3633	3471	4621	4834	3517	4288	4648	3947	4325	4196	4317	3868	3925	3973	3018	4271	3479	3406	3564	4572	4720	3644	4671	3163	3906	4435
chr1B	262000000		4336	3880	3169	2644	3632	4400	3502	3328	3325	3888	3747	3623	3795	3679	3059	3203	3027	5406	3358	3244	3230	3130	2990	3929	4328	3061	3678	4049	3368	3728	3679	3759	3327	3354	3617	2992	3743	3271	3055	3237	3843	4276	3158	4124	2706	3627	3621
chr1B	263000000		4571	4211	3323	2966	4000	4596	3916	3745	3859	4427	4147	4045	4255	4059	3324	3675	3363	6095	3947	3591	3695	3357	3261	4412	4703	3421	3991	4634	3980	4155	3975	4198	3659	3915	4181	3144	4175	3377	3345	3447	4275	4814	3708	4673	3255	3880	4284
chr1B	264000000		4606	4168	3178	2892	3868	4504	3833	3641	3563	4291	3789	4042	3997	3918	3140	3493	3002	6037	3693	3524	3622	3431	3220	4176	4629	3395	3961	4458	3905	4037	3776	4112	3492	3690	3793	3081	3949	3299	3340	3313	4292	4630	3494	4444	2934	3630	3970
chr1B	265000000		3839	3607	2827	2436	3139	3880	3155	3146	3063	3755	3307	3533	3472	3387	2779	2978	2760	4975	3415	3145	3134	2887	2712	3649	4068	3054	3495	3823	3364	3253	3411	3589	3119	3222	3224	2617	3434	2897	2772	3057	3603	3789	2901	3994	2609	3281	3476
chr1B	266000000		4565	4161	3298	2840	3777	4793	3839	3907	3651	4393	3852	4034	4132	3988	3179	3484	3325	6115	3692	3662	3684	3349	3292	4241	4648	3461	3974	4422	3990	4223	4003	4235	3651	3880	4047	2951	4079	3395	3347	3461	4302	4603	3592	4646	2952	3828	4133
chr1B	267000000		4005	3673	2877	2666	3392	4140	3457	3332	3268	3764	3593	3451	3622	3462	2874	3184	2921	5088	3577	3245	3307	3056	2918	3787	4090	3016	3776	3892	3414	3544	3629	3747	3315	3482	3474	2863	3531	3037	2854	3020	3913	4081	2919	3973	2681	3519	3702
chr1B	268000000		6056	5422	4483	3673	5084	5980	5123	5058	4844	5777	5220	5548	5442	5113	4457	4872	4515	7786	4968	4781	4985	4627	4431	5673	6209	4413	5552	5913	5103	5266	5359	5583	4943	4901	5173	4255	5258	4512	4299	4384	5722	6027	4797	5885	4219	5040	5453
chr1B	269000000		6760	6246	4959	4069	5746	6812	5752	5516	5308	6583	5506	6202	5896	5915	4861	5300	4888	8717	5770	5317	5187	5226	4770	6038	6549	4915	5905	6547	5727	6074	5838	6023	5267	5363	6000	4686	5988	4959	4784	4813	6276	6606	5129	6526	4372	5723	5836
chr1B	270000000		3612	3224	2549	2141	3033	3627	2996	2877	2910	3555	3119	3126	3138	2990	2504	2677	2461	4600	2983	2565	2831	2634	2558	3320	3642	2644	3277	3600	3013	3199	3113	3064	2957	2828	2899	2492	3269	2579	2472	2569	3411	3506	2638	3574	2411	2965	3062
chr1B	271000000		3823	3449	2840	2430	3336	4041	3353	3268	3181	3778	3462	3553	3444	3466	2855	2887	2655	4958	3221	2868	3158	2991	2628	3736	4133	2803	3406	3782	3376	3522	3305	3621	3227	3297	3261	2828	3499	2821	2784	2920	3799	3810	2960	3964	2604	3245	3472
chr1B	272000000		3280	2794	2406	1950	2673	3147	2629	2450	2617	2962	2736	2896	2851	2795	2233	2353	2355	4077	2531	2494	2460	2468	2256	3032	3255	2425	2909	2968	2624	2758	2740	2838	2511	2658	2700	2347	2806	2341	2222	2455	3047	3184	2408	3170	2085	2771	2859
chr1B	273000000		4073	3903	2998	2629	3331	4280	3526	3412	3533	3983	3819	3880	3784	3720	2871	3261	3068	5394	3471	3288	3279	3207	3111	3965	4180	3111	3763	3987	3723	3945	3723	3764	3497	3575	3687	2931	3750	3051	3093	3158	3999	4257	3319	4127	2743	3416	3703
chr1B	274000000		3288	2917	2446	1988	2846	3336	2960	2527	2672	3100	2821	2905	3165	2823	2320	2420	2462	4338	2888	2565	2503	2504	2295	3150	3308	2450	3124	3153	2937	2926	2916	3078	2685	2768	2769	2363	2848	2431	2490	2356	2923	3265	2487	3357	2231	2658	2944
chr1B	275000000		4023	3734	3005	2631	3673	4350	3662	3553	3548	3997	3685	3890	3912	3820	3002	3129	3207	5574	3784	3126	3386	3279	2973	4165	4333	3065	3831	4124	3538	3932	3649	3749	3541	3479	3822	2881	3709	3113	3076	3007	4063	4387	3336	4206	2931	3468	3712
chr1B	276000000		3285	2982	2503	2025	2910	3403	2877	2699	2733	3123	3011	3180	3030	2898	2388	2646	2440	4583	2761	2566	2578	2564	2402	3191	3458	2509	3087	3158	2741	3071	2856	2951	2609	2730	2955	2210	3027	2470	2331	2402	3183	3456	2605	3270	2190	2850	3011
chr1B	277000000		5460	5167	4115	3271	4532	5452	4661	4587	4332	5094	4749	4743	4764	4753	4081	4336	4025	6944	4610	4358	4385	3971	4004	5234	5326	4299	4913	5363	4522	4879	4783	4834	4479	4438	4679	3785	4823	3948	3969	3953	5071	5458	4256	5393	3510	4348	4855
chr1B	278000000		4992	4511	3600	3297	4189	5085	4303	4118	3954	4773	4303	4671	4583	4302	3536	3943	3593	6438	4332	3795	4028	3597	3455	4601	5104	3792	4588	4862	4397	4486	4257	4504	3987	4156	4101	3297	4399	3657	3612	3586	4611	5004	4022	4701	3328	4150	4369
chr1B	279000000		3859	3455	2764	2495	3223	4039	3500	3318	3235	3548	3434	3526	3597	3475	2880	3111	3091	5243	3432	3294	3109	2931	2854	4009	3887	2820	3421	3909	3414	3431	3356	3477	3133	3222	3247	2671	3444	3108	2689	2923	3620	4074	3139	3810	2545	3224	3565
chr1B	280000000		4791	4195	3528	3039	3978	4462	3971	3780	3500	4367	3959	4336	4272	3860	3335	3606	3386	5864	3821	3767	3638	3533	3276	4499	4763	3456	3971	4548	3763	4311	4016	4539	3779	3934	3999	3170	4119	3236	3333	3469	4500	4693	3697	4384	3064	3874	4257
chr1B	281000000		3581	3260	2851	2119	3063	3661	3011	2792	2899	3634	3091	3279	3186	3072	2575	2747	2842	4493	2890	2605	2808	2737	2560	3414	3515	2918	3367	3421	2988	3161	3024	3348	2891	2957	3027	2448	3013	2702	2481	2623	3351	3505	2944	3376	2210	2972	3035
chr1B	282000000		5356	4889	3791	3319	4519	5450	4656	4218	4070	5067	4561	4688	4689	4543	3738	3916	3937	6515	4428	4079	4044	3920	3820	4979	5282	3956	4678	5136	4349	4697	4533	4617	4204	4248	4408	3551	4436	3755	3741	3825	5039	5133	4041	4694	3323	4158	4591
chr1B	283000000		4603	4244	3459	2843	3893	4544	3694	3661	3612	4363	3783	4066	4100	3999	3155	3523	3275	5871	3878	3672	3511	3450	3199	4420	4498	3402	3995	4557	3924	4036	4061	4051	3490	3705	3938	3102	4064	3262	3284	3423	4294	4569	3656	4437	2951	3804	3859
chr1B	284000000		3269	3168	2529	2043	2837	3430	2721	2585	2573	3152	2964	2879	3063	2799	2366	2598	2529	4429	2903	2677	2549	2524	2485	3279	3267	2654	2918	3365	2813	2975	2840	2936	2748	2728	2809	2421	2884	2436	2402	2504	3201	3334	2679	3248	2152	2728	2909
chr1B	285000000		4084	3815	2901	2474	3563	4285	3409	3188	3057	3915	3467	3578	3589	3547	3005	3122	2947	5344	3527	3152	3246	3148	3065	3811	4183	2997	3814	4029	3329	3592	3538	3694	3157	3426	3540	2779	3532	3165	2867	3027	4008	4001	3197	4116	2662	3436	3675
chr1B	286000000		4133	3857	2953	2616	3562	4113	3503	3406	3458	4019	3594	3858	3572	3554	3080	3069	2953	5241	3375	3285	3306	3065	2837	3809	4367	3133	3751	4151	3817	3768	3550	3651	3242	3376	3563	2936	3577	3047	2913	3107	3935	4269	3262	4365	2810	3384	3843
chr1B	287000000		2955	2722	2309	1878	2685	3340	2716	2471	2581	3104	2718	2835	2761	2737	2202	2299	2134	3996	2598	2291	2572	2432	2312	2996	3353	2356	2956	3076	2595	2859	2649	2867	2506	2431	2760	2127	2811	2367	2200	2211	2977	1268	2540	3128	2082	2637	2812
chr1B	288000000		5049	4810	3698	3098	4363	5094	4157	3890	4016	4925	4296	4509	4620	4279	3663	3968	3524	6322	4262	4074	4003	3777	3616	4884	5155	3790	4574	5019	4368	4674	4289	4442	4045	4129	4381	3454	4435	3658	3739	3913	4713	4933	3925	4909	3444	4067	4363
chr1B	289000000		4010	3741	2841	2516	3063	4098	3034	3269	3126	3814	3470	3545	3482	3433	2817	2921	2740	5023	3118	3021	3301	3006	2858	3549	3973	2991	3548	3770	3321	3615	3537	3639	3041	3203	3342	2666	3354	2827	2891	2944	3886	4150	3008	3817	2641	3333	3325
chr1B	290000000		5127	4677	3625	3227	4406	4969	4215	3949	4158	4581	4233	4525	4650	4297	3700	3886	3576	6505	4275	3950	3956	3698	3590	4765	5012	3795	4412	4963	4252	4638	4470	4723	3847	4211	4406	3355	4317	3720	3592	3548	4900	5352	3668	4820	3297	4328	4536
chr1B	291000000		2933	2618	2110	1763	2453	2898	2375	2317	2254	2802	2601	2576	2822	2508	1946	2213	2176	3682	2292	2103	2332	2242	2028	2910	2944	2096	2589	2769	2511	2716	2645	2718	2484	2479	2654	1994	2810	2113	2080	2123	2610	3160	2283	2734	1845	2379	2531
chr1B	292000000		3211	3078	2517	1958	2666	3343	2601	2567	2554	3012	2954	2785	2911	2817	2353	2480	2261	4088	2703	2627	2540	2431	2227	3244	3193	2451	2941	3200	2631	2912	2973	3059	2579	2618	2805	2231	2827	2430	2259	2393	3099	3329	2450	2999	2050	2701	2934
chr1B	293000000		2195	1898	1644	1387	1941	2311	1896	1819	1774	1974	2004	2039	2167	1880	1478	1732	1645	2813	1771	1713	1698	1710	1559	2056	2336	1662	1992	2089	1914	1928	2010	2040	1777	1884	2093	1509	1962	1628	1579	1602	2209	2291	1806	2079	1407	1830	1963
chr1B	294000000		3971	3776	2863	2591	3485	4309	3547	3094	3324	3865	3527	3692	3755	3419	2871	3193	2900	5225	3298	3140	3297	3057	2841	4082	4217	3055	3670	3994	3493	3620	3527	3872	3401	3355	3662	2741	3689	2892	3050	3003	3879	4355	3218	3898	2666	3406	3628
chr1B	295000000		5050	4687	3807	3357	4295	5200	4351	3974	3918	4974	4341	4613	4562	4268	3502	3999	3552	6526	3544	4167	3863	3894	3611	4772	5120	3606	4577	4967	4562	4642	4460	4573	3680	4111	4554	3621	4371	3719	3670	3840	4844	5126	3937	5037	3410	4069	4375
chr1B	296000000		4333	3953	3190	2665	3675	4448	3544	3482	3544	4156	3771	3739	3607	3692	3260	3342	3188	5398	4792	3419	3428	3379	3204	4078	4620	3299	3907	4120	3690	3834	3654	3897	3737	3448	3698	2982	3921	3141	3101	3316	4090	4443	3326	4187	2958	3507	3652
chr1B	297000000		3684	3332	2652	2337	3160	3599	2912	2871	2824	3687	3106	3369	3359	3161	2803	2875	2634	4776	3530	2793	2917	2718	2743	3516	3862	2647	3257	3670	3057	3302	3071	3377	3209	3050	3186	2574	3282	2643	2574	2865	3472	4794	2782	3485	2514	2936	3473
chr1B	298000000		3054	2726	2148	1842	2614	3150	2547	2455	2490	2763	2649	2637	2766	2706	2103	2312	2283	3898	2843	2521	2448	2249	2204	2850	3049	2193	2774	3032	2499	2760	2555	2755	2567	2517	2639	2145	2609	2347	2382	2310	2999	3523	2336	2896	1976	2582	2724
chr1B	299000000		5138	4682	3734	3344	4495	5234	4238	4186	3927	4771	4483	4960	4765	4374	3774	4242	3620	6759	4723	4311	4123	3785	3752	5002	5187	3846	4539	5037	4341	4389	4367	4495	3996	4156	4306	3549	4581	3778	3692	3717	4780	5602	3958	4985	3328	4121	4577
chr1B	300000000		3581	3246	2650	2297	3170	3491	3123	2783	2782	3509	3222	3259	3201	3123	2677	2859	2568	4518	3213	2806	2730	2801	2701	3264	3583	2591	3141	3559	2990	3167	3136	3168	2812	2818	3253	2481	3303	2714	2474	2571	3439	3717	2884	3468	2399	2883	3186
chr1B	301000000		2451	2432	1856	1618	2093	2520	2062	2088	1871	2295	1996	2104	2210	1993	1691	1959	1683	3215	4526	1998	1995	1727	1847	2312	2573	1894	2204	2426	2066	2248	2243	2268	2935	1960	2068	1730	2066	1777	1680	1909	2439	5219	1855	2221	1568	2013	2069
chr1B	302000000		3811	3482	2811	2354	3206	3709	3187	3179	2909	3625	3216	3395	3369	3292	2713	3008	2711	4944	4917	3118	3156	2726	2679	3542	3843	2911	3389	3631	3258	3341	3275	3352	3562	3041	3164	2550	3367	2945	2780	2850	3569	5748	3047	3644	2498	2977	3318
chr1B	303000000		4291	3914	3071	2626	3478	4190	3523	3364	3453	4002	3591	3799	3848	3475	3136	3248	3111	5421	3770	3271	3292	3181	3231	3911	4195	2942	3764	3955	3735	3627	3638	3796	3581	3475	3685	2874	3669	3135	3024	3110	3937	4623	3212	4107	2791	3412	3788
chr1B	304000000		4709	4391	3558	2971	3955	4926	3893	3635	3542	4462	4205	4292	4343	4168	3326	3579	3424	6215	4593	3803	3797	3359	3257	4610	5079	3572	4253	4762	4081	4220	4148	4294	3805	3846	4208	3195	4254	3424	3399	3433	4543	5367	3590	4555	3052	3816	4227
chr1B	305000000		1829	1591	1351	1198	1597	1776	1531	1511	1318	1746	1503	1550	1606	1482	1317	1369	1342	2380	4461	1569	1451	1329	1203	1660	1803	1259	1740	1855	1532	1501	1465	1578	2491	1476	1490	1139	1445	1384	1332	1296	1641	5311	1336	1685	1120	1419	1652
chr1B	306000000		807	885	612	544	832	873	681	653	660	735	699	703	716	704	632	597	558	1162	3356	726	725	701	558	758	878	596	723	713	699	856	635	755	1681	599	689	521	698	578	715	569	778	3936	591	858	533	642	773
chr1B	307000000		1536	1370	1075	999	1447	1572	1342	1198	1170	1515	1329	1457	1379	1256	1161	1242	1147	1877	4723	1215	1238	1235	1055	1465	1544	1171	1356	1559	1385	1532	1258	1334	2488	1154	1316	1052	1311	1131	1075	991	1477	5302	1171	1448	1020	1221	1196
chr1B	308000000		1181	1018	832	753	992	1111	938	870	896	1115	885	1014	927	982	834	906	806	1413	4028	899	834	835	850	1034	1180	803	1052	1149	938	1062	1049	975	2074	919	970	771	937	860	827	871	1131	4825	905	1104	742	996	998
chr1B	309000000		3951	3768	2891	2492	3454	4178	3509	3278	3332	3829	3614	3601	3686	3473	2970	2960	3013	5135	3904	3231	3265	2964	2872	3857	4106	2948	3703	4106	3586	3604	3631	3769	3329	3366	3470	2816	3728	3097	2934	3019	3746	4326	3081	3955	2663	3623	3628
chr1B	310000000		4857	4509	3604	3109	4215	5152	4179	4034	3832	4685	4386	4653	4630	4214	3665	3974	3454	6441	4238	4040	3955	3758	3681	4625	5188	3825	4426	4929	4243	4372	4150	4379	3796	4077	4217	3482	4493	3915	3498	3569	4714	4755	3918	4809	3211	4121	4261
chr1B	311000000		3628	3295	2564	2366	3162	3755	3050	3005	3003	3430	3099	3261	3467	3084	2595	2790	2553	4587	3214	2902	2793	2806	2507	3538	3619	2822	3184	3513	3049	3198	3122	3258	2918	2979	3152	2524	3214	2692	2520	2666	3469	3790	2816	3624	2499	2988	3106
chr1B	312000000		2763	2525	1911	1726	2370	2900	2266	2244	2255	2803	2253	2574	2571	2568	1819	2126	2104	3554	2547	2175	2252	2161	1883	2668	2792	2033	2517	2712	2324	2562	2460	2455	2372	2231	2388	1929	2445	2115	1980	2123	2619	3075	2143	2868	1823	2325	2543
chr1B	313000000		3351	3129	2440	2136	2761	3436	2739	2565	2825	3234	2809	3081	2951	2938	2354	2587	2482	4089	3230	2746	2752	2431	2306	3122	3576	2494	3057	3497	2850	2818	2822	3043	2702	2897	2766	2342	2963	2508	2417	2603	3255	4249	2578	3656	2289	2796	3277
chr1B	314000000		2592	2263	1794	1532	2213	2613	2122	1987	1917	2561	2014	2278	2303	2145	1859	2111	1723	3257	2915	2110	1908	1870	1765	2361	2614	1807	2229	2449	2147	2303	2077	2198	2327	2041	2183	1738	2236	1831	1838	1796	2295	3588	1951	2344	1592	1920	2174
chr1B	315000000		973	790	618	605	750	898	729	860	702	963	772	820	780	763	751	692	634	1120	3783	711	741	582	638	804	958	706	783	903	680	926	701	767	1847	580	818	669	758	632	661	646	807	4475	710	814	598	739	819
chr1B	316000000		972	846	461	594	788	977	801	751	722	898	750	845	765	784	702	772	444	1284	3035	704	809	629	768	842	958	738	837	630	816	782	858	780	1420	540	778	466	857	500	560	651	911	3668	707	977	647	782	806
chr1B	317000000		2172	2143	1626	1363	1837	2315	1905	1833	1769	2118	1728	2062	1970	1890	1561	1807	1569	2638	3094	1767	1798	1593	1684	1999	2274	1704	1941	2155	1932	1986	1975	1923	2215	1800	1966	1487	1894	1653	1593	1635	2220	3691	1782	2072	1510	1872	2060
chr1B	318000000		118	145	110	119	105	168	124	95	103	130	80	165	161	127	62	76	76	133	93	95	91	96	88	126	133	83	148	108	116	100	107	155	75	78	120	101	75	93	105	117	136	115	91	112	119	119	162
chr1B	319000000		452	483	385	387	329	637	373	397	881	404	309	447	476	426	316	322	291	578	557	373	393	270	377	471	550	371	406	541	435	367	466	575	357	367	444	372	411	338	362	715	508	493	379	426	413	486	517
chr1B	320000000		125	167	116	100	225	185	229	111	181	127	130	139	203	175	50	124	238	404	178	117	122	101	185	173	166	120	168	102	208	193	200	180	143	103	203	94	262	146	139	188	144	219	115	142	106	106	230
chr1B	321000000		1439	1220	1088	769	833	1372	987	654	996	883	1075	1081	961	1144	902	1070	935	1685	638	1095	975	879	976	1185	1122	1071	919	1093	944	1121	1013	1092	929	1059	972	854	1023	930	901	1028	1029	1158	739	1047	606	1105	898
chr1B	322000000		4033	3805	3066	2464	3439	4043	3320	3308	3030	3811	3345	3656	3570	3328	2820	3103	2809	5086	3440	3162	3222	3069	2881	3685	4018	3014	3549	3727	3353	3507	3315	3721	3109	3160	3413	2818	3402	2964	2756	2909	3922	4031	3100	3854	2689	3191	3399
chr1B	323000000		3112	2727	2534	2167	2605	3253	2787	2764	2599	3012	3023	2864	3059	2827	2128	2393	2349	4284	2555	2624	2473	2316	2168	3260	3201	2347	2791	3092	2903	3013	2796	3009	2514	2621	2804	2230	2849	2548	2325	2371	3118	3336	2519	3226	2356	2815	2752
chr1B	324000000		4263	3673	3025	2723	3529	4438	3426	3256	3413	4022	3580	3776	3779	3567	2937	3017	3330	5332	3689	3155	3291	3275	3039	3786	4182	3127	3723	4283	3421	3786	3485	3774	3591	3490	3597	2917	3736	3053	2999	3112	4086	4287	3520	4279	2841	3444	3593
chr1B	325000000		5131	4601	3756	3214	4177	5132	4090	4072	4014	4847	4362	4551	4496	4280	3653	3776	3718	6502	4320	4271	3883	3923	3643	4756	5013	3757	4568	5101	4231	4710	4391	4465	3846	4240	4321	3439	4693	3787	3660	3860	4640	5020	4130	4803	3542	4342	4599
chr1B	326000000		5353	5080	3645	3242	4572	5513	4421	4234	4033	4992	4481	5015	4634	4491	3960	4492	3362	7116	4187	4160	4328	4153	4169	4938	5465	4078	4689	4498	4459	4769	4676	4888	4191	3666	4702	3719	3990	3452	3742	4145	5144	5153	3633	5164	2798	4420	4774
chr1B	327000000		6249	5722	4555	3919	5327	6164	4995	4998	4861	5984	5238	5537	5581	5224	4604	4759	3289	7991	3136	4891	4778	4481	4569	5854	6308	4651	5405	4458	5242	5618	5322	5300	4030	3807	5289	4164	3890	3597	4519	4384	5758	6472	3641	5896	3023	4961	5362
chr1B	328000000		4008	3771	3070	2554	3440	4209	3459	3459	3311	4067	3704	3661	3738	3508	2920	3142	3122	5370	3670	3134	3283	3187	3039	3768	4185	3120	3613	4351	3461	3631	3427	3785	3323	3478	3599	2698	3799	3107	3014	3050	3976	4257	3383	3962	2732	3467	3480
chr1B	329000000		4281	4189	3117	2757	3594	4254	3551	3460	3463	4045	3745	3733	3788	3523	3241	3457	3167	5736	3693	3522	3494	3226	3027	4155	4438	3140	3891	4397	3687	3997	3651	3820	3354	3515	3705	2838	3902	3274	3014	3190	3911	4302	3395	4121	2809	3507	3472
chr1B	330000000		2815	2714	2157	1949	2544	3041	2447	2287	2253	2862	2549	2582	2561	2561	2161	2154	2056	3722	4353	2398	2448	2105	2129	2724	2959	2086	2657	2908	2496	2593	2551	2655	3174	2271	2537	1965	2605	2022	2117	2072	2831	3051	2240	2825	1909	2420	2427
chr1B	331000000		4216	3986	3051	2649	3598	4471	3539	3577	3470	4106	3936	3963	3998	3634	3149	3328	3091	5530	3086	3291	3332	3265	3014	4120	4512	3122	3732	4369	3746	3962	3983	4021	3193	3694	3668	2877	3870	3186	3029	3058	4252	4418	3519	4433	3046	3561	3880
chr1B	332000000		4611	4258	3730	3155	4240	4997	3983	3799	3695	4391	4131	4255	4293	4286	3405	3661	3737	6010	4295	4060	4161	3771	3679	4598	5322	3623	4411	5072	4041	4248	4205	4248	3828	4212	4171	3457	4424	3811	3429	3688	4423	5210	4118	4589	3335	4033	4564
chr1B	333000000		3463	3309	2722	2264	2979	3636	3008	2892	2814	3187	3169	3270	3326	3113	2704	2737	2608	4565	2894	2759	2775	2773	2662	3391	3796	2553	3103	3499	3094	3100	3165	3050	2701	3040	3141	2487	3232	2593	2436	2576	3353	3597	2745	3360	2432	2915	3056
chr1B	334000000		4245	3904	3231	2761	3756	4262	3686	3479	3421	3970	3643	3916	3903	3756	3171	3357	3117	5565	3466	3435	3448	3284	3103	4048	4288	3248	3887	4127	3573	3907	3689	3907	3143	3557	3819	3073	3782	3349	3066	3243	4135	4545	3199	4206	2860	3490	3740
chr1B	335000000		3036	2626	2116	1849	2511	2792	2307	2305	2252	2775	2456	2765	2617	2535	2177	2164	1970	3617	2392	2241	2334	2047	2093	2909	3074	2195	2558	2817	2480	2518	2517	2570	2269	3447	2524	1974	2548	2753	1989	2201	2755	3003	2229	2888	1826	2382	2618
chr1B	336000000		4177	4115	3223	2699	3579	4235	3531	3415	3461	4036	3803	3804	3933	3628	3233	3181	3061	5331	3485	3353	3336	3105	2955	4198	4411	3132	3834	4315	3591	3895	3696	3883	3313	4425	3594	3016	3720	3704	3045	3121	4135	4379	3355	4087	2797	3527	3756
chr1B	337000000		3794	3514	2891	2530	3348	3796	3323	3165	3030	3663	3399	3436	3381	3378	2837	2891	2842	5191	2694	3013	3107	2841	2683	3681	3830	2863	3395	3871	3278	3506	3410	3454	2962	3090	3325	2590	3253	2788	2760	2932	3656	3907	2982	3796	2532	3335	3344
chr1B	338000000		4246	4056	3011	2843	3759	4354	3631	3494	3410	4276	3796	4013	4006	3623	3276	3581	3139	5516	3423	3383	3613	3104	3016	4151	4329	3198	3893	4367	3706	4044	3783	3778	3316	3688	3793	3015	3845	3120	3096	3218	4274	4499	3418	4142	2932	3546	3953
chr1B	339000000		3664	3484	2726	2258	3255	3799	3167	3112	3058	3580	3221	3423	3398	3214	2632	2903	2643	4876	2910	2938	2858	2774	2620	3638	3728	2722	3293	3604	3163	3209	3216	3380	3040	3111	3098	2505	3275	2965	2576	2656	3638	3600	2865	3664	2359	3245	3212
chr1B	340000000		4564	3890	3215	2840	3730	4386	3800	3345	3363	4186	3683	3737	4044	3804	3268	3476	3044	5682	3312	3353	3466	3303	2963	4190	4470	3156	3943	4127	3812	3867	3900	3810	3427	3819	3883	3027	3885	3334	2999	3100	4222	4556	3269	4258	2795	3614	3929
chr1B	341000000		4032	3812	2903	2591	3369	4093	3443	3131	3135	3677	3339	3610	3586	3317	2944	2934	2875	5226	3300	3033	3158	3081	2806	3807	3946	2955	3650	4092	3388	3696	3599	3798	3288	3388	3469	2623	3368	3026	2802	3075	3844	4308	3124	3950	2578	3345	3679
chr1B	342000000		4065	3753	2830	2458	3406	4054	3368	3192	3323	3847	3444	3604	3631	3471	2825	3003	2727	5022	3380	3130	3169	3016	2797	3663	4020	2840	3370	3892	3419	3596	3434	3527	3118	3571	3528	2679	3565	2981	2794	2872	3796	4112	3047	3952	2530	3400	3497
chr1B	343000000		3555	3167	2732	2313	3045	3372	3019	2708	2660	3370	2926	3251	3216	3065	2461	2759	2616	4612	2990	2699	2865	2813	2391	3365	3492	2502	3086	3543	3058	3128	3090	3179	2751	3208	3008	2548	3140	3048	2403	2529	3409	4438	2802	3336	2268	2990	3266
chr1B	344000000		4122	3965	3114	2729	3526	4282	3538	3395	3562	4188	3557	4004	3986	3809	3064	3334	3031	5569	3592	3468	3469	3088	3122	4290	4325	3167	3760	4254	3782	3828	3723	3917	3271	3495	3646	2881	3798	3102	3043	3096	4015	4380	3437	4154	2711	3529	3872
chr1B	345000000		4452	3773	2942	2760	3515	4152	3483	3410	3247	3940	3520	3851	3751	3555	3167	3305	2899	5400	3479	3368	3279	3123	3065	4094	4054	3002	3597	4019	3430	3868	3877	3784	3055	3519	3446	2982	3555	2935	3034	3094	3838	4194	3249	4096	2874	3507	3610
chr1B	346000000		4614	4398	3428	2847	3934	4953	3852	3889	3718	4458	3982	4239	4162	4146	3399	3662	3559	6306	3598	3824	3767	3518	3437	4531	4876	3355	4399	4773	4012	4281	4218	4329	3721	3945	4183	3435	4375	3539	3380	3628	4482	4785	3620	4566	3324	3990	4193
chr1B	347000000		3331	3016	2386	2020	2933	3308	2720	2721	2779	3169	2871	3070	3011	2847	2400	2585	2441	4417	2630	2635	2590	2496	2367	3109	3200	2377	3152	3094	2770	2899	2924	3025	2599	2887	2846	2269	2881	2573	2358	2374	3169	3599	2562	3275	2151	2695	2882
chr1B	348000000		5271	4594	3571	3230	4418	5100	4245	3990	3923	4602	4397	4545	4542	4298	3536	3957	4062	6553	3859	4002	3915	3678	3683	4824	4908	3788	4494	4829	4164	4653	4474	4497	3830	4076	4403	3540	4410	3693	3610	3702	4921	5295	3932	4791	3190	4089	4317
chr1B	349000000		3131	2865	2375	2008	2838	3288	2616	2480	2672	3133	2815	2924	3042	2648	2244	2459	2349	4408	2356	2513	2595	2365	2285	3184	3292	2386	2908	3148	2801	2844	2634	3017	2347	2687	2834	2287	2800	2556	2430	2494	3138	3418	2443	3157	2186	2751	2842
chr1B	350000000		4058	3686	3010	2581	3335	4145	3426	3359	3247	3866	3650	3578	3750	3594	2972	3254	3012	5424	3327	3251	3251	2940	2837	3886	4069	2981	3648	3870	3461	3687	3589	3769	3173	3471	3512	2795	3717	2975	2937	3024	3776	4206	3274	4099	2718	3333	3647
chr1B	351000000		2218	1897	1528	1358	1764	2076	1748	1717	1753	2136	1900	2059	1826	1905	1449	1562	1575	2851	1195	1586	1621	1805	1487	2080	2095	1547	1907	2127	1860	1873	1942	1795	1579	1850	1904	1484	1937	1490	1440	1592	2080	2299	1711	2210	1357	1724	1911
chr1B	352000000		4043	3625	2956	2581	3476	4027	3385	3079	3268	3865	3425	3709	3515	3441	2792	2993	2928	5218	3219	3333	3189	3140	2874	3875	4193	3033	3667	4032	3403	3807	3474	3668	3059	3340	3346	2783	3587	2937	2950	3000	3854	4198	3113	3989	2674	3397	3532
chr1B	353000000		4883	4449	3579	2997	4082	4911	3957	3981	3864	4634	4157	4370	4386	4392	3557	3634	3761	6291	3684	3771	3923	3762	3594	4723	4914	3537	4509	4779	4293	4273	4145	4234	3861	4039	4217	3184	4229	3390	3402	3450	4666	4798	3745	4656	3194	3946	4206
chr1B	354000000		4800	4234	3379	3053	3957	4828	4021	3878	3817	4660	4077	4453	4396	4045	3430	3580	3365	6215	3730	3737	3778	3527	3489	4546	4900	3362	4351	4657	3973	4227	4177	4183	3443	3975	3986	3265	4236	3603	3399	3515	4507	4989	3746	4743	3189	4045	4109
chr1B	355000000		4170	3658	2957	2548	3481	4110	3288	3222	3252	3788	3544	3676	3484	3398	2927	2964	2822	5148	2996	3100	3147	2928	2929	3797	4012	2929	3495	4011	3349	3716	3480	3746	3099	3377	3515	2767	3429	2937	2745	2959	3863	4006	3126	3929	2697	3286	3397
chr1B	356000000		4358	3995	3061	2577	3736	4305	3656	3267	3292	4065	3761	3834	3918	3718	3155	3380	3191	5647	3272	3314	3237	3113	3135	4059	4463	3130	3817	4295	3670	3836	3969	3851	3279	3440	3888	2959	3965	3097	2965	3228	4080	4373	3211	4306	2761	3580	3880
chr1B	357000000		5026	4535	3710	3188	4276	4948	4210	4006	3903	4627	4366	4531	4609	4276	3628	4030	3709	6523	3981	3917	4054	3916	3775	4800	5028	3760	4578	4969	4209	4611	4295	4604	3898	4211	4295	3496	4528	3779	3620	3753	4885	5286	3998	4846	3353	4086	4332
chr1B	358000000		5308	4827	3680	3305	4461	5341	4360	4146	4094	4873	4450	4810	4490	4675	3828	4182	3559	6753	3925	4211	4160	3910	3749	5094	5336	3901	4734	5141	4469	4641	4486	4608	3882	4238	4592	3533	4511	3878	3656	3825	4811	5373	3891	4978	3402	4191	4508
chr1B	359000000		6033	4685	3904	3520	4963	5476	4363	4213	4618	5601	5140	5434	4688	4705	3906	3993	3792	7444	4658	4264	4563	3920	4339	4957	5751	4392	5257	5205	4390	5026	5108	4755	4273	4686	4851	4125	4505	4047	3711	3879	5586	5439	4697	5579	3901	4666	5375
chr1B	360000000		3924	3506	2735	2310	3214	3795	2982	2989	2925	3610	3078	3293	3490	3222	2689	2868	2704	4907	2872	2848	2913	2745	2807	3417	3915	2758	3237	3531	3143	3231	3232	3186	2609	3043	3121	2429	3296	2701	2637	2726	3522	3852	2863	3600	2479	3007	3392
chr1B	361000000		3752	3397	2628	2385	2957	3783	2971	3019	3025	3480	2977	3147	3412	3098	2690	2751	2743	4595	2850	2744	2914	2763	2719	3383	3542	2774	3110	3694	2913	3286	3067	3454	2796	3117	3162	2374	3248	2656	2684	2677	3504	3761	2968	3580	2500	3127	3434
chr1B	362000000		4786	4256	3478	3030	3787	4821	4037	3876	3597	4396	3847	4241	4202	4165	3368	3479	3459	6042	3637	3667	3625	3507	3293	4336	4604	3547	4250	4662	4022	4361	3969	4119	3502	3676	3868	3253	4129	3593	3268	3344	4577	4672	3611	4734	3148	3705	4181
chr1B	363000000		4290	4077	3313	2559	3882	4408	3553	3389	3399	4106	3824	4033	3836	3707	3116	3308	3261	5669	3538	3457	3534	3267	3219	4091	4277	3348	3921	4370	3776	3945	3852	4127	3422	3672	3677	2829	4012	3319	3059	3315	4226	4478	3423	4422	2915	3575	3895
chr1B	364000000		4659	4091	3394	2870	3899	4599	3875	3582	3765	4300	3834	4160	4148	3848	3265	3561	3279	6000	3954	3674	3753	3373	3352	4367	4503	3502	3979	4557	3788	4095	4099	4135	3691	4152	3992	3086	3985	3604	3329	3269	4268	5083	3487	4266	2928	3689	4051
chr1B	365000000		4165	3593	2920	2598	3314	3948	3259	2977	3127	3881	3583	3653	3668	3536	2912	3108	2893	5205	3482	3037	3160	3116	2909	3868	4093	2955	3523	3870	3348	3648	3524	3523	3223	3318	3510	2692	3502	3063	2901	2964	3776	4224	2990	3919	2537	3404	3526
chr1B	366000000		3166	2869	2298	1952	2769	3323	2668	2576	2565	3177	2815	2914	2997	2683	2425	2504	2336	4065	2864	2521	2445	2306	2297	3150	3305	2378	2826	3227	2862	2954	2733	2832	2697	3042	2726	2167	2714	2486	2335	2458	2873	3652	2483	3288	2184	2504	2937
chr1B	367000000		3388	2942	2415	1927	2719	3351	2809	2611	2580	3221	2900	3107	2904	2810	2273	2417	2151	4146	2755	2592	2594	2513	2306	3051	3361	2429	2937	3313	2693	2972	2949	2843	2702	2770	2855	2191	3009	2480	2347	2496	3098	3730	2497	3103	2167	2715	2822
chr1B	368000000		4864	4223	3463	3065	4129	5015	4080	3971	3821	4591	4115	4367	4187	4177	3456	3810	3331	7449	3932	3865	3949	3602	3427	4592	4892	3484	4339	4839	4042	4286	4364	4344	3719	4162	4067	3228	4228	3689	3401	3450	4408	5101	3709	4676	3217	3644	4442
chr1B	369000000		3364	3117	2538	2078	2831	3482	2832	2791	2767	3302	3078	3136	3060	3061	2541	2701	2538	4477	2815	2588	2764	2599	2450	3317	3447	2550	2971	3284	2828	2936	3108	2976	2713	2799	2811	2409	2978	2546	2476	2492	3128	3446	2755	3424	2303	2893	3038
chr1B	370000000		4444	4070	3147	2670	3702	4637	3693	3480	3439	4197	3789	3915	3945	3845	3155	3395	3209	5544	3757	3536	3608	3292	3115	4140	4382	3311	3831	4311	3628	3942	3895	3967	3349	3645	3679	2928	3892	3240	3019	3249	4101	4741	3466	4265	2894	3653	3887
chr1B	371000000		3296	2942	2384	2074	2894	3191	2683	2698	2592	3196	2816	2869	3013	2727	2321	2641	2412	4241	2792	2560	2634	2444	2366	3058	3402	2413	3004	3210	2782	2944	2931	2935	2688	2851	2783	2227	2978	2471	2388	2333	3047	3550	2648	3193	2180	2714	2924
chr1B	372000000		4502	4290	3332	2892	3835	4627	3860	3572	3524	4255	3941	4112	4151	3968	3310	3445	3266	5899	3763	3634	3529	3421	3467	4332	4720	3495	3894	4229	3899	4060	4021	4242	3519	3981	3989	3193	4186	3382	3235	3329	4241	4611	3479	4328	2960	3665	4115
chr1B	373000000		3824	3518	2921	2384	3341	4037	3393	3142	2909	3743	3286	3523	3501	3450	2768	2950	2868	4958	3131	2911	3142	3017	2768	3559	3885	2856	3461	3785	3322	3385	3199	3593	2999	3676	3411	2643	3497	3010	2695	2732	3656	4515	3082	3554	2496	3244	3409
chr1B	374000000		3575	3277	2560	2363	3135	3645	2985	2844	2742	3319	2941	3330	3279	2995	2691	2753	2571	4544	3073	2925	2978	2636	2386	3394	3777	2786	3174	3326	2927	3218	3132	3240	2807	4371	2923	2427	3099	3543	2419	2660	3328	5226	2774	3378	2302	2827	3132
chr1B	375000000		3677	3624	2580	2346	3218	3671	3078	2940	3096	3362	3305	3371	3489	3350	2677	2940	2647	4907	2998	2912	3032	2850	2744	3605	3742	2726	3208	3574	3276	3353	3252	3244	2864	3350	3294	2512	3264	2851	2831	2826	3591	4387	2907	3644	2413	3267	3369
chr1B	376000000		3281	3028	2352	2120	2988	3549	2921	2678	2652	3175	2889	3018	2990	2855	2390	2496	2488	4107	2931	2783	2562	2462	2317	3063	3221	2517	2957	3320	2798	2972	2877	2997	2719	2977	2746	2366	2958	2635	2313	2535	3215	3832	2557	3131	2198	2773	3040
chr1B	377000000		3325	3189	2408	2254	2842	3410	2927	2800	2499	3261	2912	2931	3073	2987	2462	2718	2429	4211	2930	2717	2764	2494	2575	3036	3433	2626	2998	3336	2709	2990	2911	3006	2646	3338	2918	2328	2833	2917	2267	2442	3257	4181	2578	3212	2215	2751	3091
chr1B	378000000		4109	3689	2867	2682	3481	4237	3539	3408	3251	3989	3594	3637	3721	3514	2875	3078	3006	5414	3593	3163	3223	3115	2878	3983	4248	2932	3695	4235	3434	3799	3566	3720	3306	3599	3563	2877	3722	3239	2988	3078	3898	4641	3038	4073	2757	3442	3760
chr1B	379000000		3562	3233	2513	2211	3046	3617	2946	2727	2818	3348	2947	3178	3189	2948	2521	2743	2467	4542	3003	2646	2758	2812	2593	3344	3568	2530	3157	3597	3007	3172	3123	3121	2772	3326	3158	2591	3180	2769	2491	2625	3474	4058	2809	3423	2297	2908	3181
chr1B	380000000		4969	4513	3747	3054	4268	4928	4305	4202	3921	4781	4284	4313	4358	4207	3581	3728	3585	6564	4267	4068	4026	3726	3600	4624	4944	3746	4530	4947	4303	4467	4277	4519	4115	4297	4196	3342	4298	3942	3550	3719	4852	5339	3893	5012	3266	4079	4192
chr1B	381000000		3222	2977	2397	2119	2791	3205	2709	2687	2566	2971	2979	2936	2868	2626	2409	2430	2500	4130	3275	2332	2732	2475	2435	3038	3380	2384	3014	3231	2733	3014	2884	2942	2742	3299	2803	2199	2851	2700	2334	2516	3167	3878	2508	2987	2180	2764	2843
chr1B	382000000		4488	4162	3192	2744	3753	4380	3785	3555	3530	4157	3855	3984	3995	3878	3243	3580	3220	6027	4005	3620	3625	3165	3296	4102	4605	3339	3881	4314	3702	3989	3865	3862	3577	4192	3815	2996	3978	3580	3268	3232	4223	5337	3437	4324	3000	3620	3859
chr1B	383000000		3382	2917	2435	2068	2861	3283	2791	2790	2668	3176	2889	2959	2968	2785	2253	2540	2394	4300	2704	2655	2631	2544	2369	3152	3435	2474	2943	3335	2834	2977	2793	2911	2735	3185	2887	2279	2875	2785	2344	2494	3191	3907	2550	3295	2187	2728	3117
chr1B	384000000		4255	3934	3210	2780	3536	4147	3612	3397	3310	3907	3623	3649	3790	3674	2937	3064	2973	5330	3808	3283	3506	3155	3026	3949	4201	3150	3835	4068	3671	3615	3414	3830	3333	3895	3533	2959	3589	3398	2984	3039	3972	4828	3323	4066	2800	3531	3534
chr1B	385000000		4429	4190	3335	2797	3674	4711	3877	3735	3470	4293	3790	4069	4075	3875	3132	3472	3189	5775	3883	3645	3412	3483	3204	4188	4537	3356	4010	4394	3917	4080	4021	3892	3388	4039	3747	2991	4073	3407	3155	3139	4255	4902	3493	4224	2931	3595	3936
chr1B	386000000		2917	2747	2177	1773	2453	3106	2496	2484	2253	2882	2523	2687	2741	2505	2031	2366	2113	3765	2559	2272	2274	2286	2125	2779	2882	2179	2712	2893	2559	2700	2513	2719	2314	2790	2460	2134	2591	2333	2207	2189	2819	3458	2185	3010	1993	2389	2551
chr1B	387000000		2734	2406	1926	1683	2231	2780	2127	2157	2016	2700	2418	2503	2378	2193	1902	2098	1891	3353	2277	2137	2233	1946	1940	2534	2656	1964	2429	2541	2297	2474	2273	2428	2210	2974	2301	1903	2413	2501	1921	1912	2551	3565	2103	2576	1861	2209	2394
chr1B	388000000		6081	5511	4467	4090	5047	6032	5164	5183	4706	5410	4902	5258	5815	5417	3753	4826	4440	7646	5173	4711	4208	4234	3993	6137	6023	4293	5432	5990	5693	5374	5801	5828	4553	5572	5342	4080	5603	4917	4370	4488	5669	6805	4622	5676	4198	5140	5834
chr1B	389000000		3887	3334	2754	2431	3365	3720	3049	3029	2944	3616	3429	3359	3364	3227	2629	2829	2674	4787	3038	2694	2970	2800	2813	3460	3517	2765	3292	3449	2958	3304	3487	3662	2971	3233	3392	2824	3323	2891	2864	2761	3688	3883	2927	3672	2348	3091	3291
chr1B	390000000		4190	3868	3048	2601	3586	4199	3470	3334	3250	3897	3601	3643	3701	3543	2950	3192	2966	5432	3442	3259	3414	3081	2974	4011	4148	2982	3636	3968	3596	3670	3681	3732	3139	3566	3575	2902	3708	3238	2878	3094	3996	4544	3181	4120	2778	3530	3756
chr1B	391000000		2976	2789	2091	1767	2500	2965	2471	2411	2429	2806	2672	2614	2670	2556	2010	2277	2165	3918	2342	2306	2324	2130	2049	2992	2785	2248	2605	2923	2583	2647	2599	2914	2417	2937	2668	2049	2651	2433	2037	2208	2948	3328	2310	2884	2023	2531	2651
chr1B	392000000		3811	3459	2839	2360	3350	3917	3233	3095	3196	3698	3352	3485	3392	3160	2796	3116	2767	4963	3679	3243	3042	2956	2638	3809	3906	2826	3580	3874	3177	3438	3224	3512	3226	4053	3404	2586	3382	3434	2696	2781	3791	5083	3136	3603	2520	3374	3507
chr1B	393000000		3091	2859	2256	2012	2672	3242	2706	2484	2332	2916	2778	2707	2944	2654	2236	2337	2309	4051	2743	2519	2344	2285	2190	3015	3112	2297	2602	3149	2702	2828	2559	2933	2448	2872	2610	2017	2817	2374	2194	2274	2959	3420	2463	3068	2041	2554	2664
chr1B	394000000		3480	3181	2773	2365	2955	3825	2855	2825	2793	3427	3032	3304	3253	3116	2759	2728	2726	4787	4101	3040	2889	2695	2581	3627	3763	2871	3311	3664	3232	3335	3121	3288	3316	3967	3264	2472	3197	3187	2794	2800	3427	4696	2846	3486	2408	2951	3101
chr1B	395000000		4201	3818	3082	2648	3125	3872	3460	3356	2995	3835	3658	3826	3584	3547	2967	3193	3095	5298	3663	3198	3127	3091	2876	4002	3874	2893	3687	3976	3754	3496	3634	3720	3254	3463	3632	2767	3794	3154	2948	2845	3554	4305	3228	3928	2747	3160	3597
chr1B	396000000		5176	4739	3608	3187	4421	5318	4234	4198	3957	4764	4485	4737	4649	4410	3640	3826	3826	6704	4371	3894	4128	3840	3664	4881	5188	3828	4530	4926	4299	4631	4198	4699	4184	4239	4307	3629	4740	3966	3633	3885	5034	5207	3909	4975	3319	4033	4525
chr1B	397000000		5539	5436	4269	3412	4705	5768	4698	4474	4543	5241	4762	4971	4911	4917	4074	4489	4024	7387	4773	4529	4394	4211	4054	5176	5576	4089	4942	5458	4671	5160	4983	4919	4338	4539	4839	3850	4851	4084	3960	4196	5243	5572	4369	5437	3664	4570	4851
chr1B	398000000		4231	3628	3043	2523	3446	4322	3588	3255	3270	3858	3521	3570	3683	3670	3012	3364	3042	5338	4120	3347	3324	3178	2949	3931	4216	3077	3709	4010	3545	3905	3615	3792	3472	4076	3481	2756	3677	3574	2987	3020	3896	5559	3203	4045	2810	3352	3752
chr1B	399000000		3429	3393	2677	2191	3021	3646	3194	2988	2763	3698	3064	3110	3222	3080	2498	2698	2567	4599	2665	2705	2968	2727	2592	3332	3675	2682	3299	3410	3177	3144	3008	3244	2852	3195	3121	2570	3332	3160	2502	2701	3359	4133	2945	3190	2578	3055	3458
chr1B	400000000		3587	3363	2640	2355	3139	3663	3023	2923	2818	3419	3049	3242	3321	2943	2774	2632	2661	4628	2993	2842	2859	2653	2523	3466	3640	2609	3137	3582	2970	3211	3289	3365	2849	3416	3194	2544	3153	3070	2736	2665	3457	4333	2844	3394	2534	3066	3129
chr1B	401000000		3384	3155	2502	2092	2902	3416	2917	2719	2660	3355	2992	3011	3042	3032	2495	2740	2570	4511	3271	2697	2838	2580	2556	3299	3520	2528	2991	3324	2948	2992	3091	3128	2900	3369	3031	2467	3035	2857	2396	2504	3254	4117	2659	3354	2189	2953	3080
chr1B	402000000		5114	4842	3723	3167	4204	5171	4335	4002	4167	4926	4346	4659	4567	4208	3793	3900	3811	6374	4585	4131	3934	3870	3653	4734	5099	3724	4487	4984	4111	4456	4259	4595	4172	4585	4394	3432	4352	4160	3594	3851	4911	5453	3943	4820	3402	3963	4375
chr1B	403000000		4460	4150	3185	2954	3884	4609	3763	3478	3591	4262	3712	4019	3927	3700	3285	3324	3194	5818	3129	3474	3533	3141	3074	4175	4498	3443	4133	4339	3808	4125	3887	3967	3562	3621	3786	3160	3920	3034	3072	3357	4236	4314	3459	4383	2962	3651	3971
chr1B	404000000		3614	3211	2692	2284	3254	3638	3124	2891	3001	3446	3170	3244	3305	3122	2705	2719	2542	4660	2801	2912	2966	2699	2568	3540	3696	2696	3425	3752	3081	3237	3180	3364	2801	2849	3234	2530	3276	2583	2720	2684	3527	3226	2887	3506	2428	3102	3211
chr1B	405000000		3899	3626	2751	2538	3429	4067	3440	3330	3211	3825	3397	3623	3581	3530	2847	2954	2885	5234	3133	2888	3169	2923	2980	3640	4039	2998	3645	3840	3450	3674	3325	3412	3140	3177	3313	2693	3560	2882	2844	3038	3813	3809	3073	4024	2695	3491	3609
chr1B	406000000		5020	4826	3807	3363	4264	4991	4357	4338	4029	4947	4550	4566	4601	4396	3725	3988	3813	6442	3869	4221	4011	3730	3524	5011	5098	3767	4523	4943	4274	4602	4582	4576	3941	4090	4487	3456	4590	3602	3756	3643	4855	4928	4074	4820	3485	4199	4558
chr1B	407000000		4789	4313	3547	2918	4051	4858	3823	3971	3683	4465	4018	4477	4544	4088	3260	3752	3378	6108	3858	3638	3497	3688	3101	4394	4560	3472	4268	4712	4210	4567	4277	4450	3661	3614	4231	3580	4428	3314	3419	3335	4395	4733	3538	4557	3305	4070	4272
chr1B	408000000		2972	2842	2325	1856	2574	3219	2585	2542	2370	2894	2670	2814	2914	2712	2176	2328	2233	4162	2808	2511	2429	2324	2249	2942	3183	2294	2728	3094	2583	2790	2728	2906	2584	2474	2619	2219	2858	2276	2452	2340	2965	3187	2524	3110	2136	2444	2694
chr1B	409000000		4128	3844	3131	2663	3793	4177	3656	3295	3331	4148	3905	3794	3953	3636	2900	3162	3019	5252	3441	3253	3344	3303	3000	3933	4130	3139	3753	4245	3689	3768	3666	3796	3167	3254	3629	2934	3745	2851	2827	3147	4101	3767	3281	4105	2697	3492	3643
chr1B	410000000		4144	3877	3067	2582	3634	4011	3328	3251	3173	4015	3462	3803	3621	3564	3108	3213	2913	5288	2924	3372	3231	2833	2825	3868	4241	2996	3710	3939	3511	3722	3686	3914	3102	2841	3546	2891	3516	2668	2937	2874	3854	3483	3243	3852	2660	3341	3602
chr1B	411000000		4645	4329	3448	2961	4050	4794	3830	3726	3745	4546	3968	4229	4289	4110	3651	3636	3331	6086	4253	3821	3638	3352	3335	4698	4815	3440	4398	4579	3941	4209	4218	4167	3740	4056	4060	3232	4112	3602	3391	3434	4439	5019	3775	4563	3094	3905	3937
chr1B	412000000		2780	2775	2112	1928	2534	2957	2346	2389	2309	2840	2543	2489	2501	2574	2125	2225	2085	3726	2470	2342	2226	2204	2185	2836	3098	2249	2751	2965	2466	2647	2534	2714	2464	2813	2413	1992	2464	2347	2175	2104	2708	3362	2354	2935	1775	2423	2586
chr1B	413000000		2326	2234	1849	1465	2017	2436	1929	1874	1871	2250	2180	2078	2155	1979	1729	1835	1670	3001	1910	1917	1903	1805	1748	2227	2385	1720	2247	2284	1955	2161	2045	2042	1872	2131	1955	1675	2126	1855	1692	1716	2218	2727	1885	2462	1654	1906	2240
chr1B	414000000		3905	3559	2776	2529	3217	3933	3343	2968	3003	3680	3140	3475	3451	3137	2737	3049	2766	4965	3135	3011	3071	2969	2745	3551	3955	2869	3585	3813	3341	3416	3313	3496	3092	3446	3359	2696	3309	2943	2613	2781	3564	4149	2965	3606	2455	3093	3333
chr1B	415000000		4490	3638	3389	2484	3930	3913	3873	3111	3028	3823	3802	4006	4029	3518	2841	3397	3016	5253	3743	3216	3173	2962	2803	3635	4285	2978	3377	3875	3168	3643	3385	3503	3537	3584	3409	2770	3495	3173	2851	3003	4334	5118	3308	4322	2601	3293	4152
chr1B	416000000		3037	2691	2161	1905	2540	3074	2601	2408	2384	3044	2544	2724	2727	2708	2051	2472	2283	3979	2644	2426	2483	2488	2116	2961	3019	2087	2642	3054	2718	2955	2558	2719	2484	2836	2669	2014	2642	2455	2211	2249	2884	3461	2236	3019	1970	2783	2652
chr1B	417000000		3285	3031	2475	2058	2763	3497	2799	2764	2765	3254	2928	2994	2935	2863	2431	2533	2533	4385	2707	2739	2755	2618	2381	3130	3401	2499	2893	3329	2875	2953	2822	3064	2650	2835	2801	2327	2780	2567	2497	2508	3071	3499	2582	3388	2241	2798	2986
chr1B	418000000		2796	2650	2106	1702	2454	3068	2418	2404	2223	2768	2325	2694	2513	2331	2182	2258	2030	3849	2164	2112	2314	2138	2009	2580	2730	2186	2598	2783	2304	2568	2498	2545	2214	2636	2574	2034	2509	2226	2069	2080	2774	3278	2240	2899	1905	2382	2588
chr1B	419000000		4276	3935	2896	2673	3509	4115	3369	3319	3246	3826	3520	3616	3610	3479	3007	3082	2902	5210	3336	3473	3239	2984	2997	3946	4021	2947	3626	4130	3401	3673	3573	3599	3196	3696	3693	2779	3581	3066	2937	3141	3708	4310	3223	3875	2783	3396	3541
chr1B	420000000		3491	3245	2546	2081	2713	3829	3003	2916	2898	3364	3155	3247	3174	3076	2704	2664	2582	4445	3103	2838	2790	2708	2633	3506	3681	2842	3191	3740	2938	3336	3104	3201	2905	3679	3038	2916	3052	2962	2539	2596	3291	4822	2714	3511	2405	3577	3138
chr1B	421000000		4601	4346	3337	3024	3908	4775	3859	3817	3733	4548	4055	4249	4187	4048	3354	3633	3398	5950	3919	3874	3593	3500	3419	4494	4708	3368	4177	4542	4065	3913	4062	4227	3612	2349	4012	3183	4205	2630	3305	3429	4358	3534	3588	4583	3164	3790	4195
chr1B	422000000		3529	3404	2518	2159	3078	3625	2893	3022	2789	3490	3185	3260	3128	3213	2541	2706	2743	4684	2927	2742	2848	2709	2574	3343	3620	2707	3266	3602	3120	3249	3039	3459	2906	1864	3259	2461	3257	1953	2588	2665	3456	2552	2922	3432	2408	2902	3166
chr1B	423000000		4831	4557	3442	3092	4048	4857	4144	3970	4001	4688	4318	4292	4418	4146	3657	3772	3523	6395	4003	3824	3869	3616	3581	4579	4934	3773	4286	4975	4057	4333	4167	4420	3734	3568	4241	3338	4322	3345	3283	3343	4603	4407	3782	4867	3199	4190	4237
chr1B	424000000		3579	3308	2657	2434	3090	3547	2998	2931	3186	3589	3317	3327	3386	3342	2717	2801	2686	4767	2018	3046	2992	2757	2515	3520	3951	2647	3157	3613	3120	3446	3142	3452	2589	2153	3077	2519	3323	2179	2627	2721	3544	2337	2889	3537	2503	3102	3100
chr1B	425000000		3709	3411	2832	2302	3081	3673	3211	3050	3007	3665	3233	3427	3359	3129	2808	2711	2598	4765	111	2825	2943	2894	2524	3506	3818	2774	3367	3705	3105	3330	3356	3333	1965	108	3179	2590	3204	816	2656	2754	3493	136	3023	3684	2383	3198	3269
chr1B	426000000		6355	5937	4779	4032	5207	6573	5143	5046	4750	5771	4997	5601	5631	5507	4402	4824	4680	8261	3490	5130	5044	4480	4554	5907	6533	4856	5797	6330	5383	5440	5585	5811	4362	3102	5423	4244	5896	3444	4433	4857	6121	3952	4857	5768	4234	5147	5757
chr1B	427000000		4943	4555	3572	3092	4116	5206	4166	3946	3952	4638	4279	4671	4480	4297	3720	3780	3550	6520	3396	3777	4047	3776	3566	4374	5150	3877	4423	4893	4206	4510	4298	4527	3569	3362	4361	3435	4315	3130	3680	3784	4762	4108	3761	5001	3222	4193	4278
chr1B	428000000		4440	4162	3541	3024	3669	4502	3694	3534	3430	4323	3888	4086	4024	3891	3433	3504	3320	6273	3165	3510	3631	3397	3319	4297	4679	3461	4274	4547	3786	3874	4017	4249	3480	3121	3940	3217	4026	2949	3314	3421	4343	3973	3429	4345	3094	3809	3977
chr1B	429000000		4981	5002	3842	3399	4566	5080	4304	4103	4128	4960	4457	4589	4499	4589	3841	4095	3842	6704	4335	4294	4249	3815	3807	4924	5295	3925	4692	5007	4570	4804	4434	4734	3834	4291	4591	3686	4722	3841	3695	3924	4939	5310	4189	5036	3434	4359	4553
chr1B	430000000		3565	3404	2568	2337	3263	3791	2889	3124	2955	3471	3147	3461	3292	3126	2691	2866	2551	4811	2804	2827	2887	2719	2665	3466	3867	2708	3272	3614	3211	3347	3323	3397	2862	2808	3276	2471	3337	2447	2744	2658	3654	3584	2800	3659	2575	3158	3143
chr1B	431000000		3666	3333	2639	2309	3115	3552	3071	3112	2930	3405	3203	3173	3301	3285	2588	2647	2635	4770	2416	2887	2908	2854	2486	3428	3563	2560	3187	3672	3168	3420	3290	3316	2693	2395	3169	2464	3217	2155	2574	2604	3316	2846	2853	3584	2384	2914	2582
chr1B	432000000		3898	3418	2746	2382	3222	3794	2973	2957	3015	3408	3285	3434	3395	3201	2820	2886	2682	4806	3016	3040	3034	2811	2694	3680	3763	2769	3272	3760	3356	3427	3264	3195	2779	3096	3267	2679	3207	2683	2584	2778	3584	3560	2968	3764	2400	3147	3247
chr1B	433000000		5267	4700	3693	3172	4219	5176	4349	4046	4035	4824	4345	4664	4844	4445	3699	4080	3638	6581	4034	4112	4023	3943	3705	4985	5017	3627	4603	4968	4261	4722	4445	4528	4089	4429	4362	3577	4517	3859	3687	3878	4944	5505	3946	4972	3457	4076	4611
chr1B	434000000		3788	3511	2741	2316	2991	3685	3101	3184	3093	4032	3527	3381	3248	3089	2812	2844	2945	4649	3423	3034	2943	2758	2788	3510	3768	2722	3192	3840	3002	3383	3194	3300	3092	3138	3294	2606	3470	2652	2711	2688	3525	3933	3211	3917	2503	3256	3515
chr1B	435000000		3008	2510	2171	2057	2498	3107	2422	2391	2285	2815	2559	2651	2569	2571	2089	2277	2111	3741	2724	2434	2243	2207	2139	2886	3033	2304	2636	2950	2436	2769	2587	2657	2538	2310	2461	2096	2727	2112	2198	2206	2858	2810	2253	2994	1965	2572	2669
chr1B	436000000		3660	3324	2625	2318	2954	3938	3035	2929	2991	3450	3270	3300	3331	3220	2623	2760	2725	4638	3030	2774	2826	2719	2615	3544	3792	2590	3269	3670	3011	3521	3147	3260	2856	2812	3257	2466	3246	2764	2559	2667	3524	3733	2937	3653	2386	3125	3315
chr1B	437000000		3231	2934	2320	2113	2843	3255	2805	2668	2453	3226	2806	2912	3019	2641	2108	2528	2419	4228	2685	2493	2601	2392	2372	3075	3223	2383	2772	2950	2846	2942	2782	3041	2586	2709	2724	2160	2878	2319	2387	2466	3034	3315	2512	3137	2190	2731	2851
chr1B	438000000		5021	4420	3547	2902	4214	4961	4175	3914	3832	4724	4121	4540	4647	4186	3663	3889	3540	6471	3988	3904	4036	3801	3543	4777	5034	3687	4454	4895	4161	4460	4309	4477	3793	4049	4216	3262	4378	3635	3488	3703	4705	5000	3804	4829	3270	3882	4403
chr1B	439000000		4061	3729	2920	2490	3590	4195	3332	3180	3111	3830	3698	3524	3660	3382	2785	3109	2852	5141	3294	3138	3131	3204	2866	3684	3870	2988	3421	3705	3430	3516	3587	3651	3104	3434	3252	2757	3564	2983	2991	3066	3798	4087	3120	4132	2653	3376	3464
chr1B	440000000		4083	3700	2808	2572	3360	4079	3285	3248	3083	3827	3454	3534	3582	3448	2739	2991	2897	5023	3144	3048	3197	2824	2748	3819	3991	2885	3349	3938	3474	3523	3460	3597	3134	3199	3386	2774	3560	2920	2745	2888	3755	4044	2948	3943	2733	3196	3391
chr1B	441000000		3953	3581	2833	2327	3286	3878	3270	3089	3084	3733	3467	3568	3452	3308	2808	3041	2845	5078	3101	3029	3040	2878	2764	3822	3998	2957	3442	3935	3312	3487	3399	3447	2989	3096	3286	2686	3412	2825	2695	2836	3672	3875	3096	3656	2527	3297	3515
chr1B	442000000		6355	5893	4070	3634	5097	6109	4606	4316	4146	5511	4736	5577	4898	4973	4716	4853	4003	7742	4528	4570	4857	4446	4556	5100	5904	4724	4789	5515	4461	4967	4632	4822	4541	4660	4755	4272	4630	4253	4450	4623	5888	5722	4438	5872	3507	4942	5004
chr1B	443000000		4420	4042	3235	2757	3733	4437	3592	3591	3589	4066	3744	3879	3897	3657	3242	3429	3087	5658	3313	3367	3537	3168	3129	4053	4419	3238	4020	4249	3962	4042	3842	3859	3343	3637	3913	2949	3903	3104	3121	3272	4146	4530	3346	4284	2985	3658	3989
chr1B	444000000		4130	3950	3100	2628	3518	4123	3488	3402	3218	3918	3562	3823	3679	3752	3076	3259	2897	5414	3552	3372	3360	3192	3100	3948	4139	3118	3695	3899	3487	3769	3543	3712	3312	3327	3320	2879	3412	3013	2983	3153	4145	4153	3112	3897	2567	3474	3632
chr1B	445000000		3217	3103	2571	2126	2705	3357	2941	2619	2741	2987	2981	2988	3180	2915	2390	2554	2550	4260	3115	2699	2570	2422	2367	3198	3473	2495	2907	3560	2948	3004	2652	2963	2634	2840	2871	2307	3214	2604	2479	2382	3101	3696	2766	3126	2357	2563	3144
chr1B	446000000		2453	2367	2063	1740	2198	2630	2262	2255	2215	2440	2493	2407	2554	2253	1855	2014	2170	3373	2515	2180	2137	1867	1918	2557	2614	1953	2305	3128	2297	2400	2339	2403	2106	2506	2235	1731	2661	1988	1880	1794	2388	3026	2277	2503	2114	2211	2802
chr1B	447000000		3315	3160	2829	2268	2715	3341	3078	2722	3054	3053	3254	3016	3240	2906	2348	2508	2776	4330	2960	2980	2677	2507	2257	3398	3478	2385	2984	3605	3235	3079	3024	3377	2663	3266	2984	2549	3149	2658	2385	2411	2987	3817	2787	3107	2660	2926	3238
chr1B	448000000		4276	3986	3239	2727	3655	4454	3715	3451	3286	4101	3713	3761	3808	3685	3114	3414	3079	5458	3619	3495	3257	3308	3120	4255	4229	3157	3664	4149	3576	3705	3577	3658	3415	3546	3529	2809	3815	3232	3042	3160	4067	4283	3172	4185	2814	3463	3912
chr1B	449000000		4946	4821	4104	3669	4284	5370	4750	4800	4544	4884	4879	4592	5125	4631	3730	4076	3981	6600	4740	4482	4013	3866	3653	5467	5285	3746	5275	5659	4731	5001	5011	4767	4355	4581	4515	3630	4858	3977	3559	3892	5041	5852	4354	5000	3683	4054	4951
chr1B	450000000		3699	3366	3126	2668	3246	3925	3557	3213	3184	3724	3731	3231	3637	3302	2720	2778	2973	4909	3398	3296	3102	2981	2810	4121	4005	2778	3727	4094	3566	3753	3479	3362	3208	3493	3186	2655	3702	2989	2644	2748	3662	4255	3109	3700	2812	3172	3638
chr1B	451000000		5119	4649	4174	3525	4532	5319	4865	4601	4330	5226	4840	4804	5011	4830	3804	4128	4123	7136	4921	4659	4192	3851	3625	5270	5457	3802	4999	5566	4845	5040	5040	4712	4235	4876	4408	3464	5207	4165	3836	3966	4971	5783	4339	5027	3772	4372	4835
chr1B	452000000		4600	4166	3606	2982	3897	4553	4016	3955	3675	4383	4263	4184	4418	4124	3359	3599	3566	5846	4232	3911	3763	3188	3398	4667	4609	3311	4326	4911	4172	4264	4182	4386	3517	4103	4253	3142	4448	3719	3350	3529	4207	5186	3915	4270	3260	3579	4511
chr1B	453000000		4026	3716	3066	2788	3444	3900	3246	3199	3145	3850	3458	3729	3718	3514	2913	3108	3585	5341	4131	3415	3169	2957	2816	3791	4085	3062	3616	4948	3490	3501	3459	4295	3482	4129	3902	2905	4337	3321	2899	3025	3890	5008	3783	3759	3328	3339	4475
chr1B	454000000		3981	3547	2921	2650	3384	4049	3252	3088	2910	3631	3396	3529	3638	3396	2717	2966	3263	4863	3691	3147	3023	3055	2671	3792	4084	2804	3406	4176	3302	3338	3315	4090	3142	3599	3779	2760	3775	3013	2707	2755	3609	4287	3254	3777	2897	3027	3852
chr1B	455000000		3396	3136	2543	2149	2806	3572	2954	2767	2795	3399	2895	3203	3163	2966	2565	2599	3104	4459	3767	2752	2750	2644	2456	3283	3368	2584	3036	4247	2908	3153	2872	3982	3100	3843	3684	2371	3943	3036	2349	2544	3278	4657	3274	3284	2929	2742	3845
chr1B	456000000		3325	3257	2567	2159	2886	3496	2897	2791	2744	3422	2944	3073	3251	2889	2526	2647	3286	4482	3697	2766	2821	2591	2519	3323	3515	2477	3100	4400	2902	3149	3077	3922	2976	3795	3676	2396	3819	2958	2446	2720	3473	4645	3272	3240	2999	2821	4210
chr1B	457000000		3782	3503	2853	2336	3035	3805	3419	3191	2754	3748	3516	3249	3247	3242	2742	2792	3886	5118	3093	2941	3118	2812	2594	3490	3895	2703	3358	5390	3251	3476	3269	4797	3126	4177	4175	2414	4705	3434	2686	2980	3561	5216	3925	3653	3729	2998	4422
chr1B	458000000		4889	4431	3389	3006	3801	5044	4411	3546	3775	4248	4183	4370	4787	4237	3424	4086	4342	6199	3346	3676	3829	3778	3416	4414	4672	3888	3519	5545	4583	4279	4080	5589	4082	3949	4998	3506	4624	3176	3547	3511	4671	4953	4108	4484	3637	3912	4200
chr1B	459000000		2468	2285	1965	1515	2207	2474	2148	2007	1929	2379	2243	2228	2285	2177	1784	1938	2475	3310	2030	2020	1860	1829	1832	2386	2567	1898	2244	3288	2268	2249	2236	3053	1923	1996	2756	1631	2971	1886	1782	1839	2309	2534	2465	2428	2268	2047	2203
chr1B	460000000		2489	2150	2929	2619	2114	2457	3629	3343	3142	2511	3676	2180	3787	2595	1718	1907	3204	3257	3418	3084	1978	1782	1681	3767	2953	1773	3516	4305	3482	3151	3519	4010	2502	3319	3802	1728	4232	2984	2746	1707	2340	4184	3333	2691	3104	2045	3766
chr1B	461000000		1329	1305	2562	2174	1062	1332	2902	2663	2613	1214	2989	1235	2987	1854	936	1040	2521	1580	2800	2713	1088	893	902	3312	2155	1040	2997	3369	3048	2570	2975	3137	1649	2869	2551	850	3150	2571	2467	1018	1308	3338	2483	1274	2346	1107	3112
chr1B	462000000		1422	1373	2598	2266	1267	1449	3005	2755	2597	1237	2876	1356	3155	1854	900	1155	2532	1797	2814	2649	1134	1091	1008	3172	2175	1110	3185	3513	2964	2581	3146	3331	1754	2741	2641	1122	3103	2383	2385	1083	1434	3676	2504	1355	2254	1212	3166
chr1B	463000000		3271	3094	2949	2417	2559	3313	3292	3212	3153	2786	3238	2944	3528	2901	2298	2238	2745	3964	3325	3201	2601	2298	2331	3771	3510	2447	3574	4137	3323	3381	3608	3252	2790	3342	2983	2064	3651	2759	2844	2250	2970	3981	2995	3026	2701	2756	3363
chr1B	464000000		4524	4121	3393	2937	3830	4503	3926	3655	3729	4134	4131	4088	4219	3821	3271	3379	3420	5817	4022	3723	3468	3192	3241	4557	4492	3268	4196	4494	3908	4171	4035	4048	3470	3893	3748	3141	4063	3358	3419	3203	4198	4783	3601	4465	2966	3673	4233
chr1B	465000000		5200	4918	4072	3635	4487	5531	4597	4643	4531	5259	4967	4945	5073	4653	3855	4037	4281	6628	4812	4490	4349	3913	3809	5314	5395	4105	4985	5587	4744	5011	4881	4628	4276	4626	4700	3478	5061	4085	3953	3932	5013	5829	4331	5221	3634	4253	4852
chr1B	466000000		3320	3203	2717	2144	2879	3539	2924	2817	2763	3341	3064	3018	3037	2959	2465	2713	2393	4515	2938	2730	2634	2586	2473	3163	3542	2656	3139	3397	3085	3294	2975	2963	2675	2931	2953	2376	3029	2511	2469	2519	3344	3423	2586	3201	2184	2921	3090
chr1B	467000000		3228	2869	2208	1929	2554	3013	2420	2418	2405	2874	2652	2620	2599	2518	2072	2288	2199	3831	2501	2400	2523	2280	2080	2852	3050	2205	2620	2866	2546	2712	2431	2616	2358	2488	2450	2040	2670	2181	2212	2308	2877	2941	2410	2966	1883	2441	2590
chr1B	468000000		3513	3139	2511	2179	2784	3341	2674	2655	2681	3191	2845	2967	3127	2823	2473	2701	2495	4195	2883	2658	2604	2484	2497	3112	3272	2595	2882	3167	2914	2981	3046	2883	2694	2724	2794	2244	3033	2525	2336	2478	3258	3198	2571	3262	2234	2741	2924
chr1B	469000000		4234	3785	3067	2612	3592	4201	3336	3217	3158	3774	3676	3672	3796	3427	2863	3323	2776	5431	3470	3278	3343	3045	3027	3914	4187	3156	3884	3964	3437	3719	3586	3690	3414	3292	3482	2788	3664	3020	2949	2987	4024	4258	3073	3799	2783	3362	3483
chr1B	470000000		5159	4773	3604	2966	4485	5362	4296	4067	3719	5003	4244	4748	4300	4498	3758	4071	3787	6944	4549	3890	4173	3937	3815	4589	5041	3954	4461	5211	4014	4556	4237	4489	4124	4002	4443	3776	4667	3587	3650	3757	4861	4826	4114	4881	3431	4251	4310
chr1B	471000000		3171	3041	2334	1944	2709	3319	2688	2690	2412	3143	2677	2970	2814	2757	2363	2469	2336	3949	3026	2538	2564	2419	2315	2821	3328	2465	2822	3102	2720	2917	2902	3326	2695	2713	3025	2224	2832	2241	2231	2096	2984	3282	2442	3166	2242	2784	2915
chr1B	472000000		2538	2438	1870	1635	2184	2541	2138	2122	2025	2491	2161	2187	2370	2220	1866	1955	1932	3395	2334	2021	1948	1937	1795	2417	2590	1910	2296	2571	2098	2407	2371	2491	2053	2228	2382	1778	2354	1957	1817	1941	2504	2597	2076	2619	1848	2220	2217
chr1B	473000000		4012	3935	2834	2429	3596	4544	3305	3414	3064	4115	3394	3711	3520	3516	3063	3307	3046	5400	3342	3157	3479	3344	2913	3657	4310	3110	3980	4121	3219	3767	3514	3773	3203	3269	3450	2918	3526	2918	2848	3224	3904	4223	3161	4170	2708	3416	3522
chr1B	474000000		4100	3489	3264	2620	3554	4034	3411	3297	3217	3739	3386	3464	3534	3559	2904	3051	3041	5208	3697	3141	2961	3128	2796	3746	4017	2986	3633	3771	3428	3558	3323	3768	3305	3370	3695	2715	3646	2925	2919	3163	3785	3986	3025	3939	2588	3130	3444
chr1B	475000000		2802	2478	1925	1657	2158	2697	2170	2186	1991	2534	2326	2406	2506	2244	1972	2057	1963	3311	2729	2232	2143	1994	1919	2540	2745	2008	2365	2687	2209	2395	2235	2821	2166	2205	2780	1834	2434	2011	1936	1896	2609	2639	2058	2706	1738	2227	2207
chr1B	476000000		4382	4289	3287	2959	3926	4902	4083	3658	3432	4490	3570	4163	4435	3970	3202	3552	3387	5762	4935	3787	3788	3519	3482	4424	4669	3728	4017	4682	4151	4143	3957	5157	3902	3728	4619	2936	4535	3473	3251	3405	4250	4643	3332	4446	2941	3556	4116
chr1B	477000000		3829	3454	2923	2399	3249	4033	3144	3320	3010	3684	3428	3480	3412	3371	2761	3038	2817	4904	3984	3083	3059	2801	2800	3813	3975	2811	3314	3920	3175	3409	3401	4118	3242	3273	3740	2615	3171	2929	2737	2903	3691	3921	2922	3740	2609	3130	3533
chr1B	478000000		4176	3699	3623	2954	3379	4014	3985	4172	3724	3800	4090	3478	4242	3720	3469	3101	3593	5141	4065	3820	3221	2970	2826	4490	4183	2946	4224	4672	3987	4182	4056	4081	3432	4039	4001	2918	4201	3476	3424	2870	3732	4833	3772	3843	3139	3335	4285
chr1B	479000000		3137	2711	2389	2014	2618	3087	2774	2592	2585	2992	2801	2949	2986	2784	2185	2351	2224	4043	2683	2522	2481	2411	2166	3055	3137	2289	2796	3149	2585	2776	2632	3042	2400	2690	2740	2192	2774	2392	2196	2198	2888	3276	2476	2987	2262	2552	3097
chr1B	480000000		4684	4420	3426	2830	4193	4972	4308	3734	3773	4531	3997	4466	4356	4198	3506	3626	3532	6315	4063	3804	3796	3632	3569	4593	4811	3531	4329	4715	4126	4326	4223	4482	3837	3990	4112	3286	4157	3605	3420	3461	4460	5196	3582	4765	3209	4078	4434
chr1B	481000000		3940	3584	2753	2559	3435	4057	3256	3293	2978	3913	3385	3474	3345	3357	2740	3049	2817	5166	3270	3081	3003	2988	2892	3771	4052	3088	3755	3857	3259	3539	3552	3976	3227	3476	3947	2807	3652	3117	2664	2941	3820	4303	3135	3882	2543	3195	3835
chr1B	482000000		4219	3767	3041	2454	3602	4373	3510	3660	3391	4056	3641	3825	3817	3589	2983	3298	2841	5452	3436	3267	3393	3180	3184	4054	4197	3135	4064	4098	3542	3958	4094	3766	3271	2689	3604	2721	3565	2649	2908	3154	4065	3361	3091	3994	2717	3497	3072
chr1B	483000000		3328	2868	2261	1983	2764	3203	2748	2483	2617	2938	2608	2863	2827	2721	2391	2472	2269	4011	2712	2525	2493	2399	2219	3124	3233	2429	2916	3056	2738	2812	2873	3595	2533	2520	3285	2176	2871	2140	2311	2292	3139	3009	2468	3041	2123	2688	2677
chr1B	484000000		4960	4454	3550	3011	4360	4931	4176	3996	3921	4656	4257	4505	4278	4422	3494	3798	3642	6525	4238	3996	3853	3580	3482	4640	5041	3734	4427	4704	4148	4327	4250	4408	3935	3762	4164	3146	4190	3569	3699	3518	4612	4632	3854	4911	3284	4042	4187
chr1B	485000000		2763	2500	1956	1737	2314	2773	2410	2253	2210	2697	2457	2542	2432	2368	1969	2080	1977	3397	2258	2213	2289	2138	2075	2705	2913	2219	2463	2629	2344	2507	2306	2801	2071	2204	2667	1986	2444	1840	2006	1998	2740	2772	2234	2782	1865	2281	2356
chr1B	486000000		4514	3886	3067	2609	3811	4269	3483	3340	3435	3997	3757	3905	3752	3538	3060	3345	3100	5524	3767	3415	3665	3234	3159	4056	4467	3184	3955	4112	3697	3963	3597	4384	3259	3406	4071	2848	3628	3077	3007	3196	4114	4232	3376	4037	2912	3538	3715
chr1B	487000000		4334	3943	3173	2389	3627	4454	3448	3525	3463	4063	3427	3877	3697	3529	3106	3372	3088	5705	3527	3326	3478	3215	3188	4088	4391	3207	4113	4270	3598	3953	3754	3365	3378	3386	3473	2882	3848	3118	3172	3165	4148	3939	3459	4272	2765	3466	3566
chr1B	488000000		5760	5221	3901	3421	5260	5774	4743	4726	4438	6065	4471	5817	5264	5166	3691	4915	4216	8150	4135	4211	5066	4463	4215	4920	6153	4711	5175	6347	4795	5871	5603	4927	4919	4593	4804	4127	5447	3667	3607	4742	5922	4991	4829	5619	4079	4816	4512
chr1B	489000000		5884	5536	4047	3500	4899	5853	4776	4564	4416	5375	4862	5333	5093	4945	4187	4379	4031	7392	4181	4539	4607	4288	4068	5294	5725	4227	5102	5544	4799	5243	4981	4335	4191	4584	4421	3912	4754	3723	3899	4129	5549	4943	4422	5526	3762	4807	4351
chr1B	490000000		3740	3285	2716	2290	3179	3708	3093	2764	3083	3454	3156	3282	3398	3200	2749	2786	2440	4657	2702	2853	2940	2703	2622	3613	3776	2726	2840	3144	3038	2939	2883	2815	2918	2997	2661	2490	2894	2476	2588	2713	3378	3204	2599	3649	2191	2894	2899
chr1B	491000000		5305	4961	3615	3354	3813	5559	4564	4123	4497	4748	4393	4695	4904	4797	3674	3674	3602	6558	3784	4010	3969	3651	3661	5118	5565	3876	4516	5103	4940	4592	4735	4624	3764	3890	4641	3853	4657	3791	3714	4079	5285	5090	3955	4831	3747	4354	4656
chr1B	492000000		4525	4264	3531	2890	4351	4601	4085	3489	3363	4519	3913	4069	4263	4033	3564	3492	3375	6208	4030	3774	3665	3528	3292	4326	4553	3446	4069	4536	4045	3781	3674	4176	3475	3928	3812	3351	4151	2924	3224	3547	4477	4058	3530	4239	3144	3849	3399
chr1B	493000000		3483	3238	2621	2347	3058	3618	3098	2694	2872	3479	2910	3372	3292	3155	2594	2761	2572	4763	3068	2788	2841	2817	2748	3299	3607	2796	2913	3420	2926	3144	2732	3180	2820	2881	2998	2380	3112	2490	2557	2687	3507	3298	2777	3753	2420	2982	3032
chr1B	494000000		2948	2842	2254	1836	2641	3028	2713	1992	2469	3014	2689	2604	2818	2653	2305	2270	2243	3831	2388	2501	2329	2300	2155	2830	2883	2129	2221	2788	2553	2270	2129	2687	2467	2483	2529	2104	2809	1899	2232	2136	2836	2592	2351	2983	1985	2441	2262
chr1B	495000000		2800	2619	2044	1614	2382	2812	2366	2136	2222	2634	2317	2575	2488	2519	1984	2174	2013	3699	2314	2165	2307	2102	1985	2629	2790	1952	2497	2764	2419	2552	2467	2458	2203	2327	2402	1903	2630	1922	1967	2122	2632	2776	2195	2713	1804	2235	2256
chr1B	496000000		4783	4263	3082	2887	3997	4715	3874	3872	3529	4447	4096	4268	4291	4134	3344	3633	3423	6381	3753	3540	3701	3605	3410	4357	4746	3372	4199	4531	3680	4369	3946	4238	3809	3808	4068	3228	3985	3328	3150	3430	4481	4580	3679	4595	3079	3754	4224
chr1B	497000000		3568	3279	2586	2078	3001	3489	2880	2474	2865	3213	3014	3167	3077	2891	2668	2634	2435	4463	2920	2666	2795	2602	2438	3298	3406	2514	2731	3502	2980	2936	2804	3031	2708	2916	2926	2313	3163	2633	2478	2693	3303	3337	2733	3382	2326	2825	2919
chr1B	498000000		4012	3658	2849	2483	3355	4169	3385	3276	3173	3913	3562	3620	3568	3506	2833	3088	2974	4986	3378	3183	3166	2940	2820	3789	3919	3093	3572	4198	3408	3615	3529	3681	3121	3214	3580	2602	3586	2802	2762	2838	3807	3843	3280	3899	2593	3206	3401
chr1B	499000000		4209	3729	3014	2606	3453	4132	3532	3380	3326	4130	3476	3800	3758	3484	2982	3098	2967	5332	3367	3287	3285	3167	2965	3941	4209	3098	3569	4022	3499	3863	3599	3680	3131	3520	3590	2895	3695	3017	2902	2986	3922	4059	3187	3923	2827	3483	3659
chr1B	500000000		3427	3212	2557	2268	2901	3541	3005	2710	2802	3343	3114	3200	3243	3104	2620	2709	2543	4599	2231	2750	2845	2653	2380	3392	3590	2653	3059	3481	2936	2957	2952	3162	2588	2881	3011	2448	3186	2652	2509	2567	3347	3442	2670	3368	2309	2850	3148
chr1B	501000000		3565	3277	2708	2344	3198	3666	3126	1420	2778	3513	3271	3282	3156	3212	2563	2930	2784	4737	1618	2873	2770	2754	2620	3500	3827	2648	1567	3617	3138	1967	1500	3307	2347	3087	3148	2633	3231	2724	2591	2701	3630	3684	2947	3793	2381	2941	3160
chr1B	502000000		4758	4439	3560	3040	4048	4904	4128	3418	3614	4540	4186	4495	4284	4071	3510	3818	3662	6317	3704	3746	3771	3533	3439	4619	4974	3608	3785	4746	4133	3969	3611	4261	3546	4054	4056	3070	4266	3493	3368	3523	4469	4604	3706	4706	2905	3928	4081
chr1B	503000000		5887	5449	4119	3641	4908	5859	4769	4425	4506	5499	4871	5066	5126	4983	4189	4500	4166	7554	4706	4552	4738	4090	4150	5540	5802	4315	4941	5477	4997	5064	4792	5031	4520	4647	4604	3957	4950	3258	3983	4209	5466	4056	4402	5673	3701	4617	3558
chr1B	504000000		3377	3166	2499	2090	2829	3291	2725	2333	2647	3257	3010	2924	2919	2977	2310	2640	2406	4308	2452	2605	2655	2496	2476	3189	3484	2355	2671	3143	2884	2731	2434	3030	2589	2853	2877	2255	2891	2370	2270	2503	3226	3288	2661	3307	2247	2701	2881
chr1B	505000000		3830	3381	2867	2398	3214	3817	3049	2637	2919	3623	3057	3358	3346	3206	2744	2866	2780	4822	2755	2865	2954	2847	2747	3441	3703	2765	2970	3569	3177	3093	2805	3293	2761	3134	3278	2632	3214	2423	2706	2801	3596	3311	2823	3751	2496	3105	3224
chr1B	506000000		3407	3122	2585	2135	2806	3384	2849	2687	2701	3168	2809	2980	2920	2895	2457	2580	2425	4259	2834	2639	2744	2537	2482	3152	3391	2422	2995	3317	2793	3023	3039	3061	2704	2752	2886	2321	2986	2442	2423	2494	3206	2521	2693	3229	2204	2821	2334
chr1B	507000000		7935	7227	6030	5377	6704	8154	6746	6077	6680	7546	6137	7218	7485	6985	5460	6213	5683	9889	6408	6172	6205	5607	5402	7757	8231	5635	7197	7894	7565	7067	7684	7531	5910	6421	7397	5724	7376	5702	5387	5928	7619	7321	6190	7212	5528	6481	6733
chr1B	508000000		3563	3268	2664	2345	3050	3741	3016	2216	2952	3606	3080	3315	3302	3258	2607	2847	2804	4735	3276	2904	2869	2850	2670	3532	3682	2843	2430	3715	3102	2590	2264	3223	3013	3065	3122	2577	3348	2694	2724	2848	3531	2993	2921	3642	2605	2986	2609
chr1B	509000000		4441	4062	3295	2775	3933	4564	3928	3557	3476	4243	3827	3939	3981	3772	3191	3512	3157	5841	3801	3587	3547	3390	3170	4242	4559	3450	3974	4453	3864	3943	3936	4041	3610	3604	3803	2911	3944	2696	3246	3458	4168	3753	3484	4395	2875	3762	3138
chr1B	510000000		5695	5401	3940	3420	4763	5780	4913	5094	4383	5940	4773	4941	4852	4708	3965	4295	3842	6952	4446	4276	4373	4068	3809	5061	5435	4061	4852	6207	4561	5575	4824	4919	4471	4453	5134	4159	4774	3878	3738	3996	5116	5095	4229	5328	3631	4366	4402
chr1B	511000000		3459	3274	2660	2157	2938	3504	2875	2788	2779	3270	3163	3199	3115	3069	2388	2710	2590	4460	2834	2776	2781	2602	2607	3194	3419	2705	3110	3493	3051	3127	3044	3107	2820	2950	3000	2455	3067	2400	2632	2607	3274	2934	2753	3441	2292	2866	2572
chr1B	512000000		6316	5739	4297	4101	5277	6368	5123	5001	4791	6073	5129	5714	5798	5353	4608	4837	4439	8017	4807	5090	4950	4735	4720	5806	6436	4624	5711	6166	5650	5462	5197	5652	4534	5232	5472	4210	5640	4411	4658	4697	5854	5635	4997	5853	4241	5310	5124
chr1B	513000000		3865	3754	2987	2615	3482	4184	3390	2579	3368	3864	3621	3606	3584	3498	3038	3294	2979	5257	2492	3335	3200	3040	2886	3736	4142	2982	2910	4203	3535	3080	2756	3672	2872	3376	3414	2834	3744	3047	2950	3183	3737	4184	3216	4046	2703	3392	3528
chr1B	514000000		4647	4094	3101	2854	3950	4432	3900	3628	3689	4211	3844	4157	4086	3987	3244	3408	3290	5796	3174	3734	3353	3268	3335	4185	4344	3374	4180	4359	3784	4060	4151	4290	3209	3782	3915	3169	4076	3518	3319	3399	4329	4531	3578	4311	2923	3778	4225
chr1B	515000000		3757	3734	2800	2412	3224	4039	3232	3149	3181	3673	3520	3580	3529	3464	2858	2966	2944	5195	2907	3149	2990	2872	2804	3865	3918	3014	3472	3870	3308	3496	3438	3464	2854	3244	3513	2638	3571	2781	2813	2941	3708	3938	2999	3544	2560	3309	3653
chr1B	516000000		4237	3939	3010	2576	3465	4209	3491	3523	3233	4008	3535	3762	3637	3567	2994	3161	3175	5470	2705	3214	3338	3279	3073	3863	4286	3043	3709	4339	3586	3718	3558	3803	3052	3485	3578	2959	3923	2531	3051	3078	3939	4458	3455	4105	2974	3324	3606
chr1B	517000000		3387	3050	2477	2061	2786	3472	2755	2697	2796	3312	2977	3095	3130	2923	2473	2599	2503	4197	2521	2653	2617	2502	2399	3170	3524	2339	3056	3218	2882	3104	2906	3041	2547	2719	2792	2427	2925	2248	2459	2387	3232	3443	2692	3152	2295	2750	3053
chr1B	518000000		4511	4105	3446	2992	3845	4587	3725	3799	3406	4373	3992	4115	4042	3975	3382	3559	3425	5885	3201	3472	3836	3524	3263	4470	4547	3239	4121	4406	3912	4157	3701	4020	3497	3841	4001	3187	3848	2602	3213	3406	4127	4545	3496	4616	3051	3630	3900
chr1B	519000000		3543	3287	2426	2234	2755	3548	2761	1835	2707	2239	3119	3058	3085	2990	2593	2619	2618	4324	1942	2654	2808	2567	2535	3221	3441	2658	2356	3507	2839	2361	2005	3103	2563	2815	2931	2290	2930	976	2322	2495	3199	2604	2713	3310	2154	2787	2376
chr1B	520000000		5291	4967	4025	3293	4555	5403	4452	3966	4277	4620	4836	4862	4909	4618	3981	4226	3995	7189	4176	4129	4251	4095	3671	5130	5373	4191	4501	5361	4534	4418	4260	4893	4240	4359	4693	3713	4706	3249	3832	4032	5089	4887	4009	5130	3687	4510	4078
chr1B	521000000		3192	2902	2277	1928	2573	3035	2530	2488	2446	3145	2620	2832	2766	2606	2137	2382	2198	3925	2522	2346	2413	2228	2276	2950	3188	2258	2913	3192	2578	2939	2817	2657	2435	2530	2583	2220	2665	2154	2216	2194	2834	3197	2390	3017	2010	2532	2779
chr1B	522000000		4995	4530	3616	3074	4279	5108	4302	3707	3880	4471	4345	4635	4421	4174	3551	3879	3647	6474	4010	3930	3972	3752	3653	4816	5012	3668	4183	4791	4334	4301	3829	4553	3859	4328	4400	3454	4432	3756	3507	3680	4900	4981	3627	4796	3195	4016	4423
chr1B	523000000		4290	3819	3141	2628	3752	4509	3786	3336	3202	4195	3762	3882	3895	3593	3138	3428	3182	5605	2543	3372	3437	3297	3068	4011	4442	3199	3895	4337	3728	3979	3860	4019	3206	3811	3712	3093	3926	3235	3165	3295	4118	4118	3246	4372	2867	3818	3583
chr1B	524000000		2845	2771	2201	1897	2493	3059	2518	2308	2380	2788	2519	2726	2739	2704	2138	2174	2090	3897	4346	2363	2321	2307	2214	2895	3070	2247	2816	3008	2668	2670	2594	2670	3067	2499	2604	1999	2784	2153	2177	2147	2808	2844	2269	2894	1959	2451	2514
chr1B	525000000		3993	3655	2809	2468	3205	3991	3240	3367	2844	3759	3382	3571	3486	3487	2845	3019	2866	5127	2957	3006	3012	3017	2837	3778	3921	2787	3338	3804	3266	3341	3476	3509	3063	3089	3436	2686	3509	3002	2703	2933	3728	3869	2966	3865	2490	3220	3314
chr1B	526000000		5155	4772	3507	2859	4460	4992	3676	4094	3273	5017	3889	4793	4214	4273	3288	4173	3844	6891	3521	3573	4237	3921	3711	4301	5018	3752	4679	4915	4045	4515	4435	4569	3959	4311	4130	3685	4383	3587	3113	3870	4804	4065	3962	5076	3354	4240	3601
chr1B	527000000		4152	3770	2744	2202	3586	4190	2933	3232	2956	3843	3033	3655	3019	3330	2470	3157	3040	5351	3087	2790	3180	3145	2993	3208	3931	2956	3656	3865	2874	3705	3510	3812	3173	3317	3461	2831	3715	2925	2486	2959	4053	3734	3057	3921	2686	3540	3262
chr1B	528000000		3865	3548	1137	1027	3208	4047	1359	3242	3132	3733	1467	3512	1435	2536	1264	2859	2773	5066	2898	1223	3109	2871	2661	1606	3295	2800	3265	3782	1338	3388	3370	3403	2959	3148	3388	2601	3371	2264	1216	2908	3520	3914	3016	3854	2548	3333	3358
chr1B	529000000		4903	4539	2473	2261	4021	4878	2929	3912	3730	4418	3062	4459	3163	3626	2522	3903	3591	6349	3871	2954	4097	3757	3466	3262	4405	3595	4439	4642	2876	4349	4107	4162	3665	3879	4361	3276	4065	3157	2337	3623	4617	5041	3677	4675	3035	3949	4484
chr1B	530000000		5580	4901	2293	2093	4489	5311	2752	4422	4298	5307	2952	4947	2892	4029	2353	4063	4002	7134	2786	2649	4360	4047	3790	2880	4641	4040	4807	5298	2726	4833	4828	4928	3612	4482	4750	3785	4609	3476	2417	3870	5275	5465	4201	5212	3600	4373	4787
chr1B	531000000		3988	3710	2149	1803	3269	4024	2391	3184	3163	3937	2536	3622	2446	3045	1890	3147	3053	5199	2651	2119	3099	3010	2854	2519	3565	2930	3598	3897	2431	3496	3510	3574	2875	3388	3496	2634	3629	2577	1885	3055	3831	4177	3061	4046	2597	3306	3572
chr1B	532000000		4101	3690	1881	1528	3377	4247	2152	3149	3746	3633	2171	3571	2291	3016	1912	3175	2778	5188	3583	2086	3295	2988	3064	2442	3825	3091	3537	3732	2076	3393	3249	3836	3219	3154	3580	2605	3410	2515	1689	3516	4066	4568	3137	4028	2652	3378	4181
chr1B	533000000		3173	3037	2081	1994	2617	3401	2418	2632	2443	3369	2513	3152	2580	2722	2289	2466	2414	4023	2563	2311	2576	2489	2380	2637	3177	2549	2836	3327	2636	2672	2928	3138	2456	2664	2993	2056	2828	2218	2059	2324	2943	3140	2441	3391	1990	2562	2965
chr1B	534000000		4444	4160	2977	2488	3784	4618	3304	3664	3580	4202	3444	3974	3617	3516	2913	3300	3238	5855	3794	3149	3590	3253	3120	3730	4393	3233	4045	4571	3445	3940	3870	4251	3454	3534	3845	3038	3920	3244	2897	3423	4240	4362	3484	4054	2992	3648	3962
chr1B	535000000		4183	3820	2979	2645	3573	4176	3454	3346	3348	4041	3739	3884	3697	3631	3141	3245	2673	5373	3692	3235	3407	2970	2950	4141	4289	3119	3838	3740	3542	3684	3473	3951	3236	3426	3561	2893	3170	3028	3014	3218	4124	4189	2994	4107	2380	3594	3765
chr1B	536000000		4026	3815	2461	2125	3401	3903	2846	3312	3356	3824	2865	3661	2921	3130	2265	3108	2546	5258	3490	2617	3121	2889	2784	3205	3926	2843	3650	3394	2869	3712	3557	3633	3229	3310	3528	2679	2977	2694	2614	3023	3969	4046	2660	3743	2234	3261	3593
chr1B	537000000		5132	4643	3772	3155	4487	5390	4452	4848	4103	5086	4594	4739	4731	4730	3712	3880	3848	6807	4251	4135	4116	3971	3746	4927	5467	4012	4751	5169	4507	4772	4648	4766	4272	4169	4621	3643	4567	3712	3701	3906	5075	5167	3915	4940	3337	4279	4535
chr1B	538000000		3717	3443	2912	2343	3359	3886	3407	1398	3048	1571	3352	3558	3431	3386	2824	2942	1228	5226	1365	3099	3018	2926	2719	3738	4001	2902	1538	1685	3238	2220	1475	3664	2414	1409	3291	2726	1434	1819	2824	2947	3533	3912	1595	3893	1118	3181	3356
chr1B	539000000		4614	4577	2141	1831	3774	4660	2508	3451	3702	4137	2305	4241	2614	3406	1991	3628	1784	5753	2148	2249	3852	3386	3332	2652	4298	3358	3839	2566	2490	3928	3840	4221	3052	3377	3800	3103	2095	2740	1989	2110	4491	4682	2162	4651	1579	3899	4022
chr1B	540000000		6841	6407	4352	3640	5738	6711	5007	5491	4623	6791	4985	6178	5164	5368	4288	5414	4078	8783	5049	4904	5372	4903	4930	5649	6642	5079	6268	5772	5009	6179	6071	6002	5021	5460	5837	4597	5025	4689	4089	4317	6424	6282	4468	6309	3744	5425	5122
chr1B	541000000		3369	3190	2489	2077	3067	3704	2828	2686	2727	3206	3083	3207	3106	3018	2403	2709	2399	4558	2713	2690	2865	2708	2454	3212	3559	2684	2991	3333	2921	3131	3120	3021	2664	2743	3084	2183	2979	2349	2338	2617	3360	3408	2594	3528	2175	2862	2949
chr1B	542000000		6399	5801	4235	3739	5370	6183	4868	4846	4370	5961	4898	5756	5010	5126	4309	4765	4063	8078	4955	4414	5002	4685	4521	5425	6006	4530	5321	5636	4670	5518	5318	5917	4684	4787	5669	4201	5015	4242	4080	5124	5793	5779	4416	5938	3706	5105	5202
chr1B	543000000		2824	2546	1637	1329	2267	2641	2332	3555	1469	3513	2498	2501	2473	2449	1407	2110	1575	3659	1893	1816	2097	2046	1896	1866	2581	2057	3813	2201	2466	2371	2415	3931	1960	3497	3691	1824	1962	2891	1980	2075	2617	2328	1685	2799	1503	2223	1829
chr1B	544000000		17396	17165	12398	7179	17819	20594	16902	8050	16992	19652	26260	17433	18038	16195	13881	13118	17450	19107	9350	9126	14580	14277	13789	12529	20212	13505	14344	18389	17343	18825	18523	17290	14785	9425	15699	10306	17261	10261	14750	13787	24110	26370	13962	19920	10972	12124	18556
chr1B	545000000		4154	3827	2671	2305	3549	4222	3486	3163	3034	4065	3621	3733	3847	3594	2643	3083	2826	5367	3566	2795	3286	3090	3104	3576	4190	3059	3534	3668	3562	3807	3561	3291	2942	3206	3207	2823	3262	2982	3005	2819	4034	4048	2983	4015	2508	3406	3410
chr1B	546000000		4399	3961	2730	2508	3648	4292	3786	2985	2971	4016	3660	4103	3780	3738	2868	3362	2931	5478	3708	3081	3572	3361	3125	3557	4171	3206	3287	3754	3625	3873	3783	3225	3009	3064	3195	2956	3431	2922	3089	2908	4110	4205	3027	4251	2569	3609	3414
chr1B	547000000		4960	4891	3176	2636	4311	5174	4364	3520	3384	4808	4336	4763	4506	4349	3083	4017	2825	6499	4372	3523	4107	3951	3652	4221	4911	3782	3855	4081	4322	4657	4355	3663	3586	3367	3584	3547	3501	3274	3506	2767	4772	4558	3339	4983	2728	4174	3593
chr1B	548000000		5154	4802	3670	2908	4375	5262	4463	3796	3766	5175	4443	4653	4802	4343	3397	4222	3341	6697	4451	3794	4154	4137	3686	4548	5058	3910	4261	4701	4436	4632	4635	4254	3769	3891	4177	3592	4096	3557	3774	3559	4842	5042	3607	4990	3262	4225	4083
chr1B	549000000		4226	3981	2647	2328	3524	4026	3420	2999	2778	3798	3668	3820	3714	3682	2617	3133	2967	5371	3520	3010	3281	3032	2960	3361	3963	3091	3211	3944	3558	4017	3551	3354	3064	3005	3245	2888	3484	2823	3077	3446	3824	3725	2918	4033	2703	3385	3139
chr1B	550000000		5560	5189	3594	3206	4748	5492	4655	4043	3717	5385	4861	5083	4964	4866	3467	4490	3587	7192	4845	3837	4634	4251	4202	4519	5194	4163	4407	4751	4679	5017	4902	4472	4085	4124	4446	3908	4119	3721	3927	4178	5175	5216	3693	5472	3314	4722	4213
chr1B	551000000		5579	5219	3857	3412	4766	5675	4360	4459	4208	4983	4688	4818	4830	4543	3899	4280	4093	7127	4552	4271	4450	3971	3957	5018	5704	4152	4898	5332	4577	4815	4666	4893	4194	4492	4810	3730	4640	4037	3828	4150	4998	5568	4275	5133	3475	4481	4849
chr1B	552000000		2524	2284	2054	1834	2277	2596	2200	2081	2269	2538	2148	2332	2367	2057	2126	1951	2069	3313	2222	2205	1896	1819	1811	2702	2703	1875	2082	2731	2209	2231	2201	2405	1238	2161	2213	1611	2649	1807	1769	2342	2537	2894	2263	2500	1797	2194	2474
chr1B	553000000		4272	3763	2734	2204	3489	4434	3438	3469	2849	3930	3679	3766	3871	3468	2769	3237	2772	5522	3517	2810	3223	3039	2986	3596	4008	3011	3751	3851	3543	3775	3772	3154	3026	3535	3781	2814	3477	3136	2962	3468	4216	4067	2965	3972	2495	3455	3309
chr1B	554000000		5179	4828	2586	2114	4823	5545	4573	4531	2695	5192	4696	4798	4783	4487	2448	4160	3989	6909	4534	2623	4256	4165	3681	3368	4758	4015	4681	5178	4420	4843	5025	2945	3040	4727	4956	3979	4538	3873	3844	3991	5143	4332	3849	5212	3385	4755	3195
chr1B	555000000		4377	4022	2812	2391	3708	4449	3685	3518	3052	4344	3687	3955	3711	3606	2804	3221	3272	5536	3506	3092	3400	3095	3104	3713	4170	3221	3783	4128	3626	3927	3757	3761	3255	3469	3501	3002	3885	3131	3018	3373	4055	4104	3512	4141	2826	3491	3644
chr1B	556000000		2988	2764	898	835	2658	3050	2542	2412	2415	2969	2569	2685	2657	2597	932	2315	900	3845	2667	1052	2436	2200	2133	1254	2445	2303	2731	1328	2510	2760	2596	2798	2388	2497	2454	2024	1192	2190	2154	2548	2770	2974	1254	3034	907	2478	2622
chr1B	557000000		5029	4512	3286	2811	4340	5109	3721	4070	3822	4848	3971	4532	4190	4040	3219	3915	3305	6489	3902	3425	3946	3634	3641	4110	4862	3872	4415	4499	3859	4637	4252	4350	3715	4180	4337	3464	3906	3639	3325	3702	4760	4891	3493	4475	2850	3830	4354
chr1B	558000000		4239	3808	2915	2602	3635	4351	3587	3459	2859	4175	3709	3990	3725	3684	2870	3268	2883	5453	3542	3145	3310	3144	3144	3946	4350	3179	3914	4003	3641	3856	3916	3945	3323	3595	3810	2967	3760	3070	3130	3174	4129	4164	3261	4042	2826	3636	3579
chr1B	559000000		3334	3072	2425	2037	2795	3344	2877	2653	2547	2955	2969	2919	3044	2874	2353	2497	2456	4281	2778	2553	2539	2507	2491	3250	3485	2484	3016	3262	2817	2977	2867	3029	2714	2801	2736	2252	2886	2476	2272	2479	3084	3274	2484	3235	2084	2679	2936
chr1B	560000000		4201	3868	1763	1500	3668	4195	3270	3234	2039	3896	3398	3590	3610	3430	1854	3115	1832	5272	3346	1881	3289	3138	2914	2411	3709	2904	3825	2314	3417	3661	3605	3600	3154	3481	3568	2778	2142	3003	2904	3189	3971	3181	1899	4078	1681	3249	2215
chr1B	561000000		4583	4282	2670	2326	3932	4640	4228	3739	2872	4268	4324	4148	4302	4118	2566	3559	2653	5947	4119	2902	3587	3419	3321	3336	4258	3475	4052	3344	4221	4053	3993	4155	4007	3685	3878	3205	2992	3312	3557	3708	4340	4440	2735	5003	2446	4106	3336
chr1B	562000000		4285	4017	2486	2004	3468	4247	3737	3201	2909	3882	3815	3631	3768	3683	2434	3369	2849	5404	3749	2576	3414	3202	2972	3248	4055	3268	3778	3862	3691	3596	3627	3810	3271	3243	3702	2881	3435	3060	3093	3540	3939	4279	3005	4218	2623	3644	3342
chr1B	563000000		5238	4392	3441	2926	4679	5067	4310	4216	4050	4890	4683	4673	4760	4610	3311	3928	3292	6580	4442	3643	4323	3683	3735	4313	4926	3788	4516	4535	4391	4474	4452	4697	4228	4260	4337	3542	4125	3886	3620	4095	4790	5184	3520	5125	3009	4272	4613
chr1B	564000000		3869	3470	2615	2301	3312	3845	3238	3472	3159	3737	3395	3450	3462	3312	2601	3018	2790	5113	3170	2971	2960	2806	2877	3380	3771	2763	3466	3744	3074	3471	3263	4883	3930	3049	3418	2758	3498	2784	2932	4349	3706	3985	2906	3783	2585	3348	3345
chr1B	565000000		3394	3153	2881	2397	2961	3438	2876	2917	2864	3194	2896	3111	3208	2789	2650	2679	2570	4442	3161	2878	2709	2577	2347	3297	3568	2448	3048	3355	3028	2953	2963	4080	2482	2796	2973	2214	3066	2620	2600	3665	3257	3511	2734	3369	2274	2807	3161
chr1B	566000000		6586	6007	4238	3728	5641	6416	4867	4638	4584	6420	5142	6105	5208	5687	4204	4826	4484	8424	5272	4553	5178	4894	4533	5263	6247	4836	6041	5898	5068	5904	5894	5842	4753	5305	5423	4491	5435	4661	4327	4384	6120	5841	4763	5588	4020	4833	5163
chr1B	567000000		4873	4824	1306	1272	4406	5157	4397	4191	4259	4787	4520	4511	4575	4343	1528	4054	1884	6585	4211	1631	4139	3868	3725	1911	4087	3755	5005	2381	4202	4659	4384	4610	2578	4411	4409	3393	1726	3952	3620	3970	4967	5270	2299	4910	1512	4153	4416
chr1B	568000000		4430	3849	2634	2242	3457	4239	3620	3489	3426	4180	3636	3799	3873	3713	2512	3434	2697	5589	3626	2807	3347	3294	3073	3260	4283	3229	3832	3610	3656	3806	3639	4011	3094	3508	3740	2961	3177	2997	3060	3101	4134	4351	2835	4135	2292	3488	3970
chr1B	569000000		4385	4276	3038	2568	3766	4702	3680	3430	3527	4229	3754	3957	4120	3940	3151	3397	3334	5702	3778	3331	3583	3281	3223	4002	4649	3341	4159	4448	3787	3934	4019	4033	3533	3792	4033	3134	3944	3280	3132	3081	4223	4623	3393	4327	2957	3600	4079
chr1B	570000000		5670	5323	4016	3505	4791	5527	4804	4729	4493	5470	4369	5282	4972	4905	3877	4393	4225	7255	4732	4468	4568	4285	4039	5051	5514	4209	5164	5920	4725	5228	4986	4986	4261	4453	4978	4054	5114	4422	4026	4210	5347	5612	4661	4980	3888	4326	5179
chr1B	571000000		5879	5411	3591	2969	4791	6048	5005	4632	4417	5461	4364	5259	5065	5011	3470	4536	3900	7695	4914	3823	4820	4389	4372	4400	5498	4422	5150	5256	4836	5073	4906	5344	4197	4850	5107	4015	4542	4132	4102	4387	5361	5737	4324	4893	3664	4005	5116
chr1B	572000000		5813	5523	4709	4208	4969	6046	4997	4820	4986	5608	4695	5377	5107	5102	4937	4689	4202	7520	5273	5442	4771	4188	4313	6233	6103	4406	5102	5639	5317	5065	5079	5295	4833	4927	4817	3964	5145	4427	4246	4443	5566	6396	4791	5212	3665	4573	5313
chr1B	573000000		3804	3584	4295	3664	3153	3780	4774	4778	4438	3587	3743	3471	5472	3790	4198	3607	2701	4940	4861	4646	3054	2790	2757	5334	4475	2889	3498	4030	4797	3414	3231	3242	3771	3170	3431	2617	3345	3537	4138	4246	3737	5857	3294	4155	2471	3686	5012
chr1B	574000000		3515	3220	2820	2355	2983	3447	3404	2950	3117	3175	3213	3100	3424	2950	2802	2586	2286	4389	3213	2915	2644	2470	2487	3621	3581	2547	3080	3336	2998	3127	3046	3100	3011	2795	3118	2409	2960	2587	2723	3011	3192	3760	2806	3662	2262	3039	3365
chr1B	575000000		3459	3575	3243	2881	3091	3657	3697	3723	3536	3598	3771	3207	4018	3295	3308	2865	2703	4451	3728	3411	2907	2677	2515	4416	3910	2800	3117	3809	3825	3039	3095	3238	3623	2783	3108	2421	3368	2760	3409	3295	3441	4567	3058	4351	2220	3612	3989
chr1B	576000000		2780	2449	2953	2508	2525	2771	3517	3332	3287	2544	3494	2428	3766	2735	3058	2470	2016	3522	3502	3222	2259	2139	1983	3862	3168	2024	2459	2536	3414	2538	2380	2555	3393	2424	2518	1878	2523	2364	2980	3091	2553	4221	2275	4014	1812	3299	3591
chr1B	577000000		3577	3224	3093	2714	3330	3510	3416	3438	3260	3374	3620	3340	3825	3251	3014	2821	2558	4538	3599	3254	2941	2574	2669	4005	3881	2566	3352	3640	3666	3202	3078	3355	3423	3005	3131	2442	3061	2860	3047	3180	3374	4298	2873	4036	2403	3616	3699
chr1B	578000000		3737	3311	2534	2199	3177	3901	3144	2791	3005	3717	3249	3437	3391	3224	2499	2860	2858	4278	2933	2837	3059	2767	2621	3614	3741	2870	3354	3647	3286	3396	3142	3304	2870	3051	3217	2471	3272	2737	2624	2716	3494	3796	2874	3669	2382	3123	3180
chr1B	579000000		4336	3850	3037	2635	3528	4154	3625	3543	3264	3981	3560	3888	3700	3709	3064	3162	2912	5663	3510	3371	3403	3149	2920	3996	4101	3083	3650	3994	3511	3716	3769	3827	3229	3538	3564	2566	3770	3070	3011	3219	4031	4496	3316	3968	2811	3349	3842
chr1B	580000000		2602	2641	2043	1839	2322	2780	2548	2262	2206	2655	2619	2446	2678	2585	2115	2027	2023	3753	2529	2148	2101	2187	1971	2723	2806	2177	2650	2829	2335	2495	2509	2599	2350	2319	2753	1869	2614	2048	2244	2141	2716	2963	2245	2725	1986	2243	2651
chr1B	581000000		5897	5654	4663	3799	4642	6018	5038	4795	4847	5343	5035	5061	5348	5187	4666	4597	3984	7697	5448	4980	4491	4223	4185	5803	5883	4617	4988	5416	5019	5126	5265	5614	4816	4932	5187	4074	5225	4303	4524	4830	5282	6107	4515	5756	3758	5056	5201
chr1B	582000000		7250	6751	5558	4625	6066	7322	6430	5967	5963	6982	6287	6484	6832	6513	5392	5988	5235	9628	6643	5868	6035	5621	5411	7144	7290	5343	6642	7116	6608	6670	6526	6643	5917	6044	6193	5181	6326	5234	5345	5407	7073	7644	5790	7460	4834	5940	6681
chr1B	583000000		4201	4053	3323	2942	3496	4373	3707	3780	3578	4058	3897	3723	4142	3656	3252	3408	3342	5495	3804	3615	3403	3199	3084	4151	4547	3096	3882	4347	3744	3744	3584	3677	3482	3286	3708	2873	3712	3206	3168	3516	4114	4486	3366	4103	2778	3561	3931
chr1B	584000000		3318	3114	2519	2113	2876	3388	2789	2801	2726	3188	3142	3090	3177	2796	2374	2470	2691	4471	3022	2720	2710	2494	2404	3077	3476	2397	3026	3383	2831	3176	2835	3167	2875	2632	2854	2268	3172	2410	2531	2604	3331	3603	2805	3382	2227	2935	2902
chr1B	585000000		5443	4924	3801	3338	4576	5244	4179	4062	3986	4926	4227	4841	4501	4573	3682	4243	3902	7201	4469	4079	4212	4067	4052	4755	5348	4094	4981	4942	4435	4977	4847	4730	4061	4462	4723	3821	4327	4076	3800	4030	4816	5318	4018	4770	3601	4158	4668
chr1B	586000000		4609	4365	3563	2903	3853	4944	1467	3989	1460	4356	3909	4116	1691	3099	3452	3763	3512	5873	3960	3622	3651	3636	3498	4642	4916	3323	4220	1993	1666	4222	4091	4225	3784	3771	3642	3046	1758	2878	1462	1589	1784	2094	2650	4394	2966	3756	1733
chr1B	587000000		4561	4370	3423	2931	4217	4670	1664	3910	1418	4290	3898	4172	1658	3012	3284	3525	3375	6107	4036	3775	3758	3604	3187	4371	4506	3523	4040	1971	1743	4091	4114	4031	3560	3846	3764	3114	1875	2816	1341	1449	1858	2011	2516	4626	3143	3857	1724
chr1B	588000000		5534	5585	4569	3879	4656	6047	4757	4850	4461	4966	4715	4818	4972	4635	4299	4512	4396	7113	5075	4832	4480	4043	3799	5669	5723	4116	4780	3611	4610	4961	4885	5046	4420	4634	4704	3813	3248	4019	4142	4741	5549	5986	3831	5321	3623	4549	5043
chr1B	589000000		3214	3992	3115	2714	2858	4296	4221	3759	3762	3118	3856	2998	4404	3337	3227	2856	3195	4150	3640	3565	2472	2401	2438	4120	3630	2392	3179	3277	3989	3090	3071	2996	2921	2889	3093	2188	2771	2820	3670	3260	4496	4672	2682	4414	2159	3505	4260
chr1B	590000000		2733	3376	3067	2622	2268	3763	585	2863	540	2682	1076	2544	647	1654	3158	1669	2635	3574	651	3283	2317	2112	2000	3853	3271	2055	2531	2763	572	2671	2395	2441	1887	2357	2380	1970	2655	1678	574	2838	649	2672	2035	1093	1987	973	604
chr1B	591000000		5713	6334	5032	4342	4919	6640	4729	5235	4482	5176	5023	5245	4974	4826	4815	4374	4889	7361	5087	5299	4636	4175	4120	6131	5995	4286	5355	5617	4894	5247	5039	5381	4511	4606	5195	4062	5039	4220	4112	5079	5564	6432	4500	5534	3822	4740	5030
chr1B	592000000		4795	5257	4132	3572	4071	5849	3784	4715	3521	4521	3776	4329	3982	4030	4126	3728	4326	6072	4031	4516	3609	3599	3479	5286	5099	3680	4271	4719	3928	4285	4073	4216	3620	3904	4110	3316	3969	3451	3187	4211	4196	5251	3805	4543	2957	3845	3914
chr1B	593000000		6055	5715	4382	3704	5286	6077	4774	4840	4322	5649	4443	5318	5164	5379	4976	4937	4336	7713	6432	5339	5382	4480	4607	6311	6438	4930	5843	6251	4992	5371	5492	5345	5098	5139	5209	4151	5571	4336	4065	4727	5740	5829	4620	5060	3919	4308	4813
chr1B	594000000		3224	2794	2115	1955	2652	3063	2544	2435	3090	3112	2791	2993	2769	2687	2174	2829	2332	4261	3591	2378	2445	2399	2372	2820	3248	2380	2849	3268	2604	2869	2898	2909	2819	2700	2886	2254	2757	2484	2154	2182	3636	3419	2650	3139	2241	2725	3483
chr1B	595000000		4420	4345	3568	3109	3683	4808	4202	3859	4112	4133	3843	3886	4280	3854	3581	3652	3480	5856	4350	4017	3593	3210	3010	4483	4445	3222	3781	3996	4147	3701	3906	3925	3624	3472	3988	2925	3526	3287	3375	3611	4565	4762	3445	4047	2968	3506	4384
chr1B	596000000		4011	3577	2928	2609	3311	4161	3514	3146	3270	3741	3330	3516	3592	3481	2944	3207	2841	4939	3497	3060	3126	3178	2898	3943	4223	2994	3742	3852	3479	3634	3592	3544	3121	3387	3483	2775	3531	2957	2895	3066	3708	3991	3026	3918	2741	3299	3407
chr1B	597000000		4513	4146	3401	2967	4086	4585	3779	3668	3597	4236	3949	4198	3927	3965	3121	3623	3346	5772	3839	3655	3580	3625	3316	4070	4465	3162	4118	4417	3602	4095	3904	4116	3725	3670	4004	3053	4034	3355	3336	3398	4391	4407	3511	4407	2947	3706	3896
chr1B	598000000		4929	4524	3616	3163	4000	4986	4087	3851	3744	4547	4209	4360	4500	4114	3582	3883	3489	6267	4230	3781	3931	3605	3470	4509	5037	3580	4190	4675	4218	4265	4125	4429	3935	4132	4161	3318	4287	3436	3554	3733	4730	5005	3928	4719	3219	4327	4275
chr1B	599000000		4541	4200	3388	2936	3647	4511	3723	3488	3399	4205	3766	3902	3892	3734	3276	3329	3245	5812	3802	3633	3598	3352	3295	4144	4646	3305	4054	4528	3736	4067	3666	1605	3582	3690	3877	3038	3927	3303	3000	3250	4108	4397	3414	4377	2864	3648	3886
chr1B	600000000		6171	5497	4573	3942	5092	6200	5085	5061	4801	5540	5331	5293	5397	5389	4390	4748	4338	7493	4815	4948	4992	4595	4513	5954	6048	4618	5367	6044	5165	5518	5143	4835	4701	4997	5356	4300	5273	4492	4540	4612	5991	5975	4726	5899	4060	4971	5467
chr1B	601000000		2913	3324	2598	2237	2590	3550	2969	2906	2238	2819	2522	2638	3060	2689	2537	2489	2468	3691	2471	2631	2373	2587	2038	3362	3170	2125	2628	3686	2984	2785	2578	3200	2738	2512	2676	1926	3198	2298	2513	2512	2782	3351	2345	2930	1817	2437	2642
chr1B	602000000		4076	4110	3297	2858	3339	4582	3793	3652	3214	3846	3386	3530	4087	3520	3236	3140	3266	5249	3442	3470	3065	3214	2973	4096	4175	2906	3597	4162	3813	3464	3458	4042	3332	3271	3462	2834	3955	2975	3283	3286	3729	4256	3144	3816	2606	3304	3586
chr1B	603000000		3306	3695	2846	2559	2756	4054	3209	3182	3031	3216	3281	3076	3494	3287	2879	2361	2909	4503	3107	3104	2608	2803	2574	3925	3646	2440	3203	3821	3384	2807	2923	2469	2984	2836	3178	2309	3662	2563	2917	3066	3416	4090	2745	3626	2194	3047	3141
chr1B	604000000		6035	5652	4364	3923	5144	6069	4935	4842	4589	5724	5225	5417	5421	4979	4384	4541	4444	7571	5062	4888	4794	4520	4270	5687	5984	4514	5193	5869	5031	5308	5071	5337	4813	4770	5169	3914	5418	4312	4260	4333	5765	5914	4527	5841	4073	4879	5139
chr1B	605000000		6261	5865	4621	4017	5505	6279	5611	5013	4983	6133	5450	5942	5931	5498	4530	3924	4587	7955	4154	5154	4844	4426	4523	6069	6189	4720	5598	6258	5525	5313	5624	5700	4455	4967	5384	4320	5644	4746	4616	4687	6173	6577	4846	6268	4221	5489	5610
chr1B	606000000		5238	4603	3716	3191	4332	5163	4372	3938	3986	4808	4436	4695	4611	4321	3751	3614	3900	6673	3180	4191	4221	3917	3590	4801	5102	4033	4602	4913	4196	4680	4460	4528	3590	4313	4306	3631	4461	3701	3548	3810	4771	5191	3847	4999	3415	3970	4538
chr1B	607000000		3257	2829	2359	2050	2750	3370	2755	2640	2633	3105	2922	2972	2949	2844	2317	2098	2393	4200	1222	2312	2547	2547	2452	3104	3395	2490	2958	3237	2863	3035	2819	2938	2195	2686	2860	2245	2918	2451	2393	2407	3191	3258	2608	3279	2172	2828	3001
chr1B	608000000		4680	4219	3522	3059	4082	4828	4060	3704	3660	4510	4087	4250	4268	3991	3483	3187	3433	6061	2721	3811	3880	3621	3411	4360	4868	3343	4256	4630	3858	4251	4199	4345	3511	3925	4099	3174	4177	3511	3407	3591	4524	4775	3625	4630	3077	3882	4195
chr1B	609000000		3953	3458	2773	2356	3215	3828	3269	3107	2991	3732	3311	3474	3495	3370	2849	1997	2777	5015	165	3062	3003	2954	2671	3674	3761	2824	3550	3796	3240	3652	3349	3337	1863	3118	3364	2716	3539	3003	2759	2862	3754	3983	3049	3925	2548	3262	3406
chr1B	610000000		4714	4460	3401	3063	4100	4784	4130	3785	3877	4555	4158	4321	4166	4203	3625	3453	3405	6005	3312	3734	3994	3286	3429	4499	4931	3524	4355	4526	3949	4146	4064	4322	3373	3988	4091	3128	4156	3417	3405	3443	4556	4908	3660	4475	3137	4015	4413
chr1B	611000000		4527	3943	3329	2780	3806	4512	3653	3554	3572	4199	3903	4021	3801	3872	3178	3390	3213	5633	3576	3665	3608	3455	3223	4133	4404	3298	3851	4273	3801	3984	3758	4037	3645	3751	3712	3050	3776	3246	3197	3253	4254	4535	3550	4332	2957	3689	3843
chr1B	612000000		4223	3831	3071	2583	3550	4595	3558	3470	3394	4079	3443	3859	3853	3731	3190	3216	3144	5547	3682	3460	3473	3280	3208	4015	4326	3454	3883	4324	3649	3910	3788	3983	3427	3595	3726	3005	3958	3318	3089	3297	4008	4330	3545	4008	2922	3841	3882
chr1B	613000000		2927	3736	2894	2460	2472	4041	3350	3237	2379	2806	2718	2612	3480	2920	2965	2823	3050	3623	3075	3040	2352	3072	2101	3728	3220	2179	2531	2216	3588	2696	2580	2642	2429	2292	2653	1985	2041	2471	2622	1955	2928	4127	2454	3059	1911	2548	2571
chr1B	614000000		3409	3972	3157	2936	3061	4529	3835	3550	3386	3388	3670	3276	4070	3359	3125	3239	3254	4595	3551	3227	2915	3371	2643	4186	3817	2693	3293	3235	3815	3387	3055	3844	3147	2872	3368	2517	2896	2856	3203	2754	4181	4478	2907	4473	2315	3518	3328
chr1B	615000000		4133	4413	3455	2881	3501	4852	4111	3937	3853	3821	4090	3764	4386	3893	3574	3672	3727	5269	4228	3671	3240	3609	2978	4695	4228	3044	3753	3993	4379	3846	3862	4373	3485	3284	3728	2803	3698	3200	3432	2921	4467	4952	3239	4747	2711	4028	3757
chr1B	616000000		4177	4060	3090	2633	3701	4416	3588	3531	3407	4255	3833	3771	3994	3739	3127	3453	3243	5781	3668	3459	3423	3385	2950	4220	4333	3134	3700	4102	3686	3867	3894	3911	3457	3472	3878	2964	3906	3108	3282	3376	4331	4442	3341	4435	2835	3747	3933
chr1B	617000000		3053	2942	2332	2151	2701	3330	2793	2698	2590	3080	2697	2955	2833	2806	2389	2475	2403	3928	2661	2459	2390	2555	2341	2886	3261	2207	2921	3016	2625	2737	2871	2993	2508	2594	2796	2110	2689	2342	2259	2425	3169	3213	2444	3091	2111	2726	2643
chr1B	618000000		3459	3149	2630	2263	2986	3580	2962	2869	2759	3341	2961	3380	3186	3151	2651	2657	2631	4593	3105	2738	2839	2644	2518	3551	3569	2567	3021	3404	3029	3116	3001	3072	2743	2961	2926	2496	3040	2536	2463	2649	3381	3573	2604	3543	2318	2877	3207
chr1B	619000000		3722	3488	2883	2411	3102	3706	3150	3024	3014	3588	3080	3385	3359	3209	2692	2975	2680	4695	3203	3082	2986	2766	2683	3416	3876	2812	3154	3496	3146	3270	3107	3309	2946	3265	3282	2586	3168	2668	2649	2731	3297	3865	2973	3677	2476	3001	3439
chr1B	620000000		5533	5456	4213	3656	4619	5739	4791	4249	4611	5251	4751	4960	5162	4533	4200	4324	4029	6948	4967	4345	4442	4114	4087	5342	5896	4404	4904	4896	5005	4794	4687	4954	4215	4671	4659	3628	4581	4149	3960	4146	5605	5839	4271	5595	3561	4597	4979
chr1B	621000000		3458	4118	3332	2891	2841	4458	3672	2933	3361	3327	3785	3163	3961	3263	3338	2988	3165	4715	3946	3327	2785	3095	2350	4105	3957	2591	3252	3275	3737	3075	3004	3169	3057	3073	3150	2473	2963	2673	3107	2518	4245	4224	2766	4164	2390	3796	3150
chr1B	622000000		7974	7646	6011	5154	6577	8062	6892	6544	6338	7235	7035	7250	7309	6863	5995	6459	6040	10343	7106	6319	6225	6068	5761	7292	7866	6179	7062	7847	6956	6824	6868	5982	6312	6363	6941	5536	6673	5604	5765	6069	7927	8164	6244	7960	4923	6672	6970
chr1B	623000000		3064	5688	4685	4034	2550	6174	5122	4751	4760	2789	5589	2713	5592	3504	4553	3039	4373	3755	4901	4624	2425	3623	2178	5700	4166	2244	2688	5937	5220	2520	2435	5635	3117	2403	3015	2262	5451	2980	4525	2162	5727	6443	4027	5945	3867	4900	2333
chr1B	624000000		5395	5287	4098	3621	4441	5740	4782	4881	4467	5162	5137	4833	5119	4779	4195	4284	4287	6998	4860	4444	4344	4136	3815	5332	5586	4112	4993	5562	4968	4948	4678	5107	4279	4427	4622	3686	5093	4188	4137	3994	5382	6077	4245	5547	3817	4590	4723
chr1B	625000000		4178	3855	3095	2649	4275	4235	4120	3993	4032	4970	4563	4752	4778	4394	3192	3968	3179	6795	3556	3615	4156	3309	3146	3960	4988	4015	4916	5038	4531	4539	4483	4655	3849	4220	4534	3739	4599	3743	3733	3962	4776	4150	4003	4857	3336	4303	4606
chr1B	626000000		4272	3947	3120	2790	6014	4360	5805	5827	5512	6958	6134	6478	6354	6013	3322	5420	3667	9576	3937	3745	5852	3879	3140	4108	6383	5347	6617	7027	5859	6271	6287	6560	5215	5868	6000	5043	5051	5393	5415	5646	6541	4788	5343	7101	4524	5904	6492
chr1B	627000000		3918	3960	2888	2400	2682	4119	2800	3109	3260	3104	3757	2874	2672	2678	2951	2263	3127	4129	3227	3120	2321	2875	2919	3828	3416	2294	2546	4017	2626	2959	2930	2774	3182	2342	2640	2230	3592	2090	2069	3084	3730	4063	3180	3825	2668	3378	2778
chr1B	628000000		4372	3987	3318	2909	3907	4583	3778	2899	3520	4169	3720	4104	3966	3817	3210	3491	3220	5623	3710	3448	3358	3275	3226	4127	4420	3123	4120	4187	3734	4014	3985	4073	3297	3726	3863	3141	3736	3435	3470	2885	4242	4434	3227	4272	2741	3762	3832
chr1B	629000000		6763	6800	5927	4229	6628	7649	6507	5306	5373	8435	7102	6757	6741	6334	4995	5885	6081	11596	6084	6861	6618	5107	4924	7813	8120	6537	6869	8012	6476	7612	6574	6769	4708	5670	6588	5206	7409	5855	6048	4986	7978	7447	6942	6554	6001	5530	7288
chr1B	630000000		6314	5737	4564	4051	4238	6043	4326	4133	4099	4748	5151	4617	4635	4439	4446	4028	4552	6394	5314	4843	4105	3919	4441	5905	5490	3907	5616	5008	4261	4563	4564	4748	4270	5064	4551	3473	5015	4294	4483	3909	4869	6343	4095	5899	3425	5021	4572
chr1B	631000000		4766	4261	3425	2997	3493	4772	3662	3948	3346	4219	4173	3780	3877	3497	3504	3387	3429	5570	3965	3812	3305	3465	3316	4425	4416	3238	4163	4223	3608	3843	3686	3854	3488	3845	3655	2991	4018	3519	3319	3136	3985	4799	3376	4670	2779	3954	3655
chr1B	632000000		2213	2029	4021	1431	4813	2185	4720	3211	4272	5391	1842	5259	5141	4661	1613	4346	1634	7367	2291	1755	4466	3355	1587	1990	4575	4159	1973	5379	4799	4997	4882	4927	3542	1812	4871	3900	3104	1625	1567	4293	5270	2128	3969	2087	3740	1781	4963
chr1B	633000000		4986	4633	3573	3135	4389	5176	2162	2240	2907	4573	4374	4297	2531	3448	3766	3401	3673	3629	4444	4143	3869	2530	3803	4725	4833	3552	4719	4560	2343	4202	4076	4467	3134	4018	4067	3349	4242	3894	3632	2056	3484	5114	3701	4851	3018	4123	4187
chr1B	634000000		3314	3041	2638	2113	3150	3500	4311	1582	1544	3146	3010	3021	4676	3201	2687	2262	2875	7834	3058	2996	2825	2109	2395	3334	3257	2501	2728	3712	4324	2893	2894	2933	3571	2868	2530	2361	2948	2383	2530	4367	1770	2999	2760	3285	2381	2721	3023
chr1B	635000000		5631	5241	3566	3566	4184	5654	4772	4735	4738	4686	4743	4444	4995	4319	4205	4234	3397	9584	4950	4426	3808	3904	4175	5451	4873	3724	5067	6833	4818	4273	4273	4301	4234	4468	3897	3165	5568	4086	4184	5613	5541	4745	5349	5210	4614	4400	4139
chr1B	636000000		3298	3059	3295	2138	3849	3454	4205	3490	3380	4262	2903	4169	4328	4029	2406	3440	3339	6623	2976	2595	3491	3254	2538	3179	4450	3252	2805	3249	4035	3867	3804	3948	3498	2885	3721	3124	3811	2420	2531	3703	4049	4399	2729	3312	2271	2739	3861
chr1B	637000000		3318	3215	2533	2121	3169	3451	5235	3766	4906	3483	3109	3218	5677	3637	2572	3432	2555	8635	3324	2721	2971	3315	2406	3035	3305	2760	3188	3701	5157	3148	3080	3262	3833	2923	3020	2268	4890	2635	2634	5047	4552	3117	2926	3218	2518	2923	3050
chr1B	638000000		1778	1598	1313	1135	1472	1764	1314	1434	1284	1497	1496	1447	1448	1461	1339	1221	1265	2005	1389	1453	1382	1149	1304	1663	1716	1319	1624	1548	1394	1523	1481	1602	1424	1489	1446	1101	1501	1342	1269	1339	1560	1805	1314	1646	1123	1357	1461
chr1B	639000000		4957	4284	3345	3050	4165	4787	3810	4004	3891	4298	3942	4313	4092	3944	3488	3570	3547	6451	3930	3710	3988	3662	3580	4356	4770	3578	4372	4822	3906	4124	4073	4266	3860	3997	4091	3222	4226	3458	2991	3549	4419	4689	3716	4542	3069	3907	4202
chr1B	640000000		3477	3072	2335	2079	2808	3291	2842	1964	2553	3218	2033	3033	2877	2765	2510	2628	2935	4189	2949	2557	2672	2109	2393	3063	3549	2446	2867	2146	2945	2907	2839	2893	2524	3505	2931	2262	3009	1844	2295	2534	3371	3978	1953	2250	1396	2027	2955
chr1B	641000000		4407	4225	3285	2870	4004	4712	3602	3940	3613	4352	4343	4175	4245	3808	3162	3478	3748	5706	3854	3647	3691	3751	3390	4096	4857	3493	4138	5236	3884	4168	3861	4126	3688	4127	4014	3150	4562	3744	3347	3418	4651	5178	4246	4919	3420	4190	4267
chr1B	642000000		6453	6397	5176	4334	5430	6552	5491	4563	5059	6061	4816	5727	6011	5670	4551	5306	4340	8550	5673	5395	5326	4275	4689	6474	6717	5094	5964	5954	5931	5767	5946	6073	4813	4650	5421	4464	5407	4327	4482	4925	5157	5530	4833	5603	4153	5094	5398
chr1B	643000000		5533	5169	3822	3521	4566	5502	4708	3795	4166	5056	4774	5005	4943	4726	3933	4518	3633	7141	4825	4370	4369	3942	3911	5073	5434	4048	5033	5472	4551	4928	4986	5262	4086	3757	4709	4085	4350	4161	3634	4175	4896	5017	4194	5313	3834	4527	4930
chr1B	644000000		3873	3637	2953	2452	3363	4030	3440	2509	3150	3664	3711	3671	3673	3539	2943	3174	2180	5071	3391	3098	3139	2695	2903	3822	3691	2890	3682	3841	3462	3662	3567	3636	2789	2510	3453	2769	3018	2947	2127	2984	2908	3378	3141	3986	2637	3379	3531
chr1B	645000000		5710	5349	4459	3728	5262	5886	4978	4602	4694	5422	5353	5287	5257	5102	4182	4641	3904	7582	5087	4562	4766	3836	4134	5399	6032	4476	5286	5786	5020	5380	4834	5145	4383	4469	4764	4014	5200	4518	3912	4453	4717	5292	4723	5995	3887	4830	5295
chr1B	646000000		5448	4956	3760	3365	4414	5249	4215	5217	4326	4735	4748	4602	4603	4391	3832	4065	3671	6576	4380	4264	4314	3678	3836	4771	5221	3826	4608	5285	4226	4459	4395	4757	4198	4110	4494	3668	4688	3902	4357	3703	4688	5170	4079	5213	3637	4466	5272
chr1B	647000000		7075	6251	5013	4265	5862	6718	5623	5754	5313	6616	5716	6323	6003	5891	4930	5668	5187	8865	5915	5553	5458	5163	5015	6709	7053	4988	6132	6753	5904	6107	6261	6465	5459	5540	5954	4832	6006	5002	5146	4952	6462	6649	5050	6406	4398	5561	5982
chr1B	648000000		4111	3941	3152	2647	3480	4406	3586	3670	3544	3939	3541	3841	3768	3644	3033	3151	3167	5199	3671	3421	3383	3271	3183	3934	4451	3104	3784	4170	3649	3918	3416	3962	3274	3474	3696	2780	3669	3111	3161	3289	4236	4306	3126	3890	2805	3387	3687
chr1B	649000000		3004	2793	2141	1865	2462	2927	2594	3789	2399	2844	2698	2785	2741	2603	2176	2423	2287	4050	2565	2386	2347	2313	2100	2787	2925	2155	2874	3000	2423	2628	2615	2838	2367	2597	2440	2087	2544	2236	2154	2192	2828	3132	2290	2949	2234	2437	2584
chr1B	650000000		145	166	145	122	113	248	119	3591	121	121	144	99	147	139	126	95	101	190	202	152	132	107	119	169	179	143	179	136	161	156	122	146	158	91	167	147	127	119	120	120	179	190	105	129	116	128	135
chr1B	651000000		2360	2026	1817	1486	2121	2337	1084	4395	2271	2331	2438	2133	1213	1688	1833	1951	1045	3155	2087	1882	1951	1235	1715	2305	1962	1756	2136	2373	1148	2161	2157	2212	1369	1996	1922	1608	2483	2045	1083	1897	1364	1275	2020	2711	1895	2186	2558
chr1B	652000000		1833	1632	1362	1189	1620	1978	1059	2843	1345	1828	1611	1739	1160	1473	1214	1447	845	2326	1499	1441	1403	1050	1378	1695	1529	1400	1474	1840	1107	1675	1544	1669	1120	1499	1395	1228	1661	1318	939	1379	1189	1327	1261	1797	1183	1416	1550
chr1B	653000000		3664	3294	2637	2133	3085	3516	2984	5155	2887	3216	3186	3264	3200	2928	2527	2770	2682	4634	2987	2852	2772	2664	2613	3295	3749	2598	3247	3391	2966	3110	3017	3231	2826	2848	2984	2525	3369	2748	2550	2675	3368	3755	3028	3725	2456	3078	3369
chr1B	654000000		4549	4234	3138	2801	3666	4468	3439	2298	3436	4213	2264	3954	3599	3746	3160	3407	3128	5806	3858	3549	3546	3228	3309	4199	4339	3279	3813	4330	3180	3958	3916	4167	3587	3701	3841	3065	2342	2000	3164	3226	3969	4127	2262	2575	1785	2299	2332
chr1B	655000000		6758	6116	4890	4147	5704	6664	5352	4387	5463	6417	4685	6156	5570	5654	4943	5453	4640	8634	5687	5244	5274	4938	4823	6376	6595	4869	5784	6784	5285	5966	5955	6051	5025	5578	5689	4768	4251	3957	4816	4937	5587	6325	4020	5320	3114	4278	4805
chr1B	656000000		4869	4614	3555	3168	4084	4723	3982	3842	4061	4554	4573	4329	4092	4060	3553	3771	3582	6025	4118	3899	3848	3586	3553	4595	4997	3596	4474	4820	4017	4473	4407	4468	3852	3885	4327	3525	5114	4132	3473	3563	4809	4747	4305	5418	3515	4543	4796
chr1B	657000000		4025	3779	2917	2741	3559	4195	3418	3189	3204	4060	3438	3803	3669	3668	2989	3187	3128	5605	3407	3255	3419	3165	2890	4070	4128	3003	3777	4217	3440	3817	3488	3887	3360	3405	3491	2864	3759	2883	2987	3094	3810	4056	3257	3948	2903	3368	3605
chr1B	658000000		4980	4272	3474	2914	4182	4715	3918	2983	3882	4130	3328	4099	4020	4085	3361	3671	3508	6208	4021	3893	3789	3513	3458	4583	4460	3452	4104	4599	3851	4076	4024	4173	3313	3918	4277	3223	3349	2616	3348	3488	4523	4717	2866	3701	2620	3239	5368
chr1B	659000000		4151	3974	3353	2707	3723	4152	3582	3503	3340	4269	3820	3741	3746	3600	3083	3143	3031	5674	3672	3364	3574	3123	3194	4091	4172	3026	3768	4207	3512	3825	3532	3884	3486	3517	3738	2822	4075	3182	3049	3245	4241	4144	3517	4216	2868	3826	4288
chr1B	660000000		5446	5504	3846	3563	4272	5832	4655	4408	3913	5853	2954	4904	4665	4602	4086	4195	3996	6682	4361	4524	4172	3884	3919	5372	5648	3949	4474	5233	4496	4764	4479	4870	7689	4480	4770	3682	3165	2570	3850	4140	5100	5347	3022	3433	3738	3040	4889
chr1B	661000000		5306	4879	3811	3327	4215	5147	4443	4160	3978	5275	4654	4761	4522	4348	3774	4066	4009	6680	4544	4137	4222	3695	3831	4769	5273	3815	4502	4954	4271	4576	4423	4914	5409	4119	4392	3661	4559	3800	3572	3738	5032	5259	4336	5194	3477	4467	4517
chr1B	662000000		5331	5056	3939	3437	4671	5467	4626	4380	4300	5398	4687	4785	4985	4665	4019	4295	3963	7041	4898	4583	4321	4022	3944	4990	5277	4242	4854	5489	4670	4878	4798	4946	4622	4685	4777	3782	4824	4181	3847	4209	5320	5563	4121	5381	3632	4703	4791
chr1B	663000000		517	496	351	303	411	555	411	371	380	432	415	378	393	478	292	346	381	619	436	427	404	343	382	484	525	353	370	460	353	392	338	364	426	431	378	310	513	372	331	348	460	463	337	482	277	430	428
chr1B	664000000		7742	6899	5849	4807	6204	7717	6364	5991	6091	7202	6454	7066	6916	6814	5420	6061	5379	10218	6565	6311	6240	5730	5719	7504	7594	5931	6811	7341	6599	6771	6652	7014	6019	6215	6639	5195	6742	5463	5633	5689	7638	7713	5907	7338	5057	6159	6825
chr1B	665000000		3131	2890	2195	1987	2583	3172	2519	2422	2424	3034	2845	2829	2787	2616	2227	2352	2266	3905	2614	2483	2400	2328	2117	2954	3149	2212	2652	3165	2607	2932	2622	2895	2616	2467	2536	2285	4114	2488	2182	2281	2920	3169	3481	3415	1991	2821	2787
chr1B	666000000		3322	3113	2433	2142	2851	3210	2807	2739	2658	4958	2958	3006	2851	2759	2380	2766	2639	4294	2882	2582	2652	2449	2394	3178	3884	2525	3000	5181	2919	4130	4478	2912	2835	2704	2922	3615	4779	2384	2481	2597	3186	3565	4019	3282	2047	3057	2979
chr1B	667000000		5417	4830	3966	3413	4591	5574	4415	4652	4429	5076	4663	5058	5021	4440	3930	4240	4046	7026	4899	4627	4258	3980	4042	5289	5543	3992	4986	5004	4556	4479	4582	5038	4558	4184	4652	3710	4479	4007	4008	3994	5035	5600	4236	5320	3697	4375	4935
chr1B	668000000		7766	7303	5922	5016	6612	7865	6506	6402	6211	7382	6825	7247	7134	6761	5950	6330	5884	10187	6825	6505	6408	6016	5835	7525	8052	6031	6996	7837	6478	7002	6922	7216	6392	6346	6734	5471	7039	5912	5835	5888	7676	8146	5950	7599	5225	6487	6958
chr1B	669000000		6264	5785	4625	4107	5514	6553	5323	5358	5175	6243	5511	5896	5648	5460	4725	4941	4769	8222	5381	5239	4957	4856	4713	6086	6131	4773	5761	6274	5234	5699	5595	5851	5107	5386	5740	4388	5749	4732	4545	4828	6100	6368	5095	6279	4397	5187	5580
chr1B	670000000		6339	5361	4670	4011	5223	5952	5311	5160	5070	6012	5204	5150	5441	5323	4624	4787	4763	7209	5217	5179	5009	4284	4566	5876	6510	4728	5597	6169	5557	5328	5623	5166	4709	4609	4943	4227	5820	4615	4413	4720	6029	6290	5034	6033	4207	5119	5536
chr1B	671000000		4469	1836	3481	2898	3801	2055	3794	3626	3489	4356	3963	1577	4136	2436	3243	1969	3347	2478	3833	3504	3438	1458	3245	4279	4439	3416	4103	4310	3851	3420	3692	1805	2493	1546	2059	3039	3914	3388	3187	3597	4220	4405	3471	4178	2960	3833	3998
chr1B	672000000		5150	514	3715	3213	4583	575	4208	4113	3974	4942	4416	489	4476	1891	3768	1621	3854	621	4423	4100	4250	359	3674	4872	5257	3658	4458	4967	4379	3497	4521	519	1831	511	1040	3541	4609	3804	3509	3781	4776	5055	3927	5017	3469	4205	4447
chr1B	673000000		5156	4291	3683	3204	4390	5015	4293	4231	4188	5047	4589	4349	4649	4128	3935	3880	4002	6294	4303	4112	4158	3793	3736	4831	5149	3690	4659	4942	4233	4482	4316	4379	4159	4398	4291	3519	4728	3772	3588	3914	4856	5269	4138	4790	3436	4273	4529
chr1B	674000000		3200	2935	2505	1983	2814	3324	4998	3037	2443	6010	3422	3088	5708	3879	2345	3736	2921	4142	3009	2668	2538	4360	2370	3013	3376	2546	3358	6432	5153	5347	5001	3467	3679	4788	3445	3998	3082	2650	2422	2485	3050	3381	3008	3221	4192	2497	3005
chr1B	675000000		5539	4986	4154	3625	4752	5619	5514	5527	4385	7223	5759	5024	6849	5526	4059	4338	4834	7156	4839	4410	4524	3924	4018	5136	5724	4077	6233	7521	6429	5316	5657	6007	4464	5232	5922	4376	5017	4717	3973	4134	5278	5594	5254	5256	4311	4365	4817
chr1B	676000000		6233	4824	4733	3956	4752	5228	4989	6135	4670	7100	6338	4598	6731	5266	4474	5043	4155	6947	5317	4903	4359	4539	4401	5746	4966	4515	6560	7367	6354	5363	5271	6093	4386	6021	5881	4060	4065	5113	4268	4579	5745	6036	4536	5675	3818	4892	5311
chr1B	677000000		4572	1275	3604	3017	1212	1570	3910	4710	4286	5716	5168	1285	4795	2380	3315	3614	990	1693	4048	3054	1067	3319	3379	4320	1233	3412	4654	5925	4285	4659	4644	1917	2104	4304	2233	3877	796	3583	3280	3312	5134	4827	1400	5419	887	4464	4707
chr1B	678000000		7458	6020	5671	4970	5273	6259	5831	7204	5828	8287	7356	5705	7694	5833	5557	6168	5439	8124	6402	5900	5132	5468	5428	7154	6449	5830	7865	8688	7383	6669	6531	7080	4935	7096	6470	5160	5553	5209	5487	5639	7015	5886	4649	7342	4691	6223	6959
chr1B	679000000		5551	5824	4006	3203	5221	6094	5302	5368	4227	6161	5655	5462	6758	5666	3741	4629	3874	7894	4476	4483	5144	4361	3910	5083	5540	4020	5587	6414	6202	4996	4773	6593	4228	5689	6373	3636	3980	4106	3978	4067	5107	4457	4039	5146	3400	4537	4702
chr1B	680000000		3883	3767	2954	2542	3565	4158	3334	3836	3231	4445	3953	3593	4089	3632	2867	2989	3099	5468	3541	3177	3286	2905	2985	3922	4276	3056	4280	4525	4012	3656	3619	4273	3025	3578	4093	2871	3697	3150	2928	2954	3968	3685	3257	3948	2973	3380	3548
chr1B	681000000		7994	7571	5708	5330	6507	8663	7189	6408	6644	7871	6911	7455	8395	7145	5509	5769	5824	10803	6706	6256	6610	5347	6009	7396	7686	6187	7363	8879	7752	6726	6530	8100	5407	6344	7613	5545	6438	4773	6044	6062	8305	5943	6013	7786	5686	6729	7340
chr1B	682000000		6219	3549	4618	4067	3270	4168	3155	4912	5062	6093	5307	3506	3585	3256	4603	4739	2823	5079	5460	4506	3114	4612	4481	5920	4044	4630	5464	6107	3205	5774	5378	3544	5033	5098	3525	4272	3359	4709	4340	4690	5823	6312	5113	5999	2690	5024	5545
chr1B	683000000		4490	4453	3458	2787	4154	5003	4020	4306	3541	4962	4491	4415	5007	4338	3330	3659	4009	6209	3866	3737	3825	3603	3121	4360	4859	3407	4588	4940	4579	4080	3985	4910	3636	4296	4656	3157	4482	3486	3266	3501	4298	4615	4171	4397	3704	3748	4051
chr1B	684000000		9099	8085	5501	5235	6299	8581	6854	7339	6715	7717	7524	7669	8457	8633	5811	6252	5809	9289	6400	6284	6366	6377	5921	7562	8981	5693	8461	8589	8979	7401	7832	8297	6170	6908	7302	5388	7709	6480	6067	5776	7894	8460	6473	7487	5841	7130	7418
chr1B	685000000		8196	8235	5917	5063	7660	8984	7472	8202	6462	9450	8544	8201	9681	8673	5786	6331	8299	11618	7002	6672	7210	5808	5887	7805	9042	6153	8927	9582	9000	7150	6869	9694	6387	8108	9186	5492	8502	7230	5802	6078	7606	7888	7507	7821	6565	6859	7316
chr1B	686000000		4415	4141	3154	2774	3521	4200	3659	4789	3693	5788	5359	3828	5305	4077	3254	3611	4439	5843	3650	3627	3405	3310	3108	4329	4314	3289	5184	6001	5037	4078	4045	5364	3557	5004	5074	3104	4290	3903	3323	3356	4290	4732	4785	4422	4229	3800	4161
chr1B	687000000		4067	4158	2947	2545	3949	4655	3735	4689	3495	5258	5369	4105	5469	4489	2856	3111	4651	5829	3341	3263	3805	3002	2723	3714	4711	2934	4925	5555	5355	3425	3359	6049	2578	4795	5617	2576	4505	4164	2879	2837	4286	3743	4166	4347	3663	3679	3980
chr1B	688000000		3661	3133	2517	2152	2867	3395	2947	3644	2730	4173	3683	3231	3779	3049	2481	2830	3024	4451	2907	2903	2679	2595	2532	3233	3356	2564	4108	4255	3682	3135	3032	3906	2780	3784	3812	2433	3443	3013	2530	2509	3200	3516	3406	3315	3012	2832	3125
chr1B	689000000		1190	1468	904	708	1340	1542	1391	1055	1275	1222	1517	1512	1546	1369	853	897	1308	1979	1017	1089	1297	805	814	1130	1548	831	1173	1171	1375	951	964	1387	1165	929	1397	788	1417	1129	880	693	1490	1211	1274	1614	1063	1287	1479
chr1D	0		5151	4781	3688	3376	4662	5106	3860	3890	3617	5019	4596	4797	4701	4529	3604	3561	3537	6656	4253	4229	4089	4302	3801	4671	5127	3741	5116	5351	4802	4057	3241	3927	4243	3427	3836	3594	4405	3671	3151	3449	4414	4709	2792	5312	2180	4095	4821
chr1D	1000000		545	160	123	299	4253	220	367	132	205	456	337	402	266	374	142	266	207	425	180	146	111	4447	314	189	161	100	425	308	4171	417	434	473	183	407	405	291	247	233	175	221	397	440	160	420	133	363	437
chr1D	2000000		9447	8327	6741	6079	8047	9085	8214	8323	7978	9073	8245	8749	8361	8156	6722	7744	6970	12673	7792	7422	7390	6457	7070	8612	9098	6728	8933	9347	6911	8577	5665	6861	6653	6689	6841	6636	7930	6452	7040	7396	9391	9536	7064	9328	6178	7762	8486
chr1D	3000000		6023	5593	4626	3964	5177	6251	4998	4840	4872	5587	5187	5521	5332	5321	4374	4500	4440	7916	5359	4819	5159	4314	4656	5628	6122	4531	5464	6229	2970	5046	4253	5292	4836	4004	4963	4351	5294	4289	4462	4550	5688	6352	4586	5574	3839	4931	5506
chr1D	4000000		6169	5814	4742	3960	3474	6034	5147	5134	4936	6107	5269	5652	5625	5371	4488	3710	4537	8114	5500	4869	4959	2811	4697	5769	6487	4888	5800	6115	3726	5013	629	594	5163	5228	1378	4343	5219	4521	4402	4674	5927	6313	1141	6138	381	5081	5570
chr1D	5000000		6189	5972	4712	4155	2802	6795	5257	5694	5269	5953	5567	6031	5594	5422	4638	3475	4730	8342	5472	4933	5158	2391	4625	6117	6495	4635	5779	6426	3058	4978	3469	4280	5167	5388	4061	4419	5512	4721	4697	4887	6139	6522	3808	6225	2943	5176	5793
chr1D	6000000		8418	7708	6218	5354	4824	8170	6733	7631	6326	7908	6957	7292	7169	6934	5976	5362	6355	10830	7078	6608	6431	4374	6077	7661	7957	5891	7268	8297	4063	6740	6173	7630	6620	6577	7208	5656	7232	5982	5871	6406	7961	8282	7650	8050	6611	6894	7393
chr1D	7000000		11657	10585	8323	7156	8015	11017	9753	10408	9777	10809	9078	10530	10427	9638	8229	8559	8322	14748	9882	8861	8989	6513	7969	9832	11228	8170	10030	11465	6640	9790	8610	10359	8915	8715	9779	7956	9482	8131	8602	8240	11114	11163	8119	10981	6910	9400	10399
chr1D	8000000		6229	5438	4076	3740	3828	6004	5035	4894	5355	5885	4770	5713	5548	5310	4086	4702	4063	8065	4674	4477	4910	4213	4734	4654	6192	4332	4976	6045	5292	5649	4768	5825	4339	4565	5387	4423	4374	3938	4255	4545	6013	5941	4985	5816	4239	5061	5626
chr1D	9000000		10024	9397	7337	6452	6001	10042	8372	8420	7033	9471	7901	8848	8741	8290	7437	7412	7506	12241	8120	8158	7957	6650	7051	9213	9615	7812	9019	9780	8225	8311	7447	9052	6913	7359	8549	6898	8463	6519	7252	6382	9282	10298	6862	9539	5687	8217	8754
chr1D	10000000		9525	8915	7162	6102	13070	9150	7895	5463	6340	9044	8243	8871	8363	8059	6774	6890	6949	12016	7853	7825	8011	6195	7007	8505	9448	6966	7078	7691	7535	6744	7107	8917	6517	6291	8133	6667	6710	6273	6732	10454	9014	9628	6278	9198	5201	7916	8598
chr1D	11000000		7185	8911	5520	6331	6130	9572	6127	4714	4194	6929	6126	6605	6509	6089	5375	5982	5493	9668	8148	7648	5953	4439	5213	8814	8297	5636	3923	4646	6301	4869	5282	6616	5846	3563	6569	5081	4089	4164	5538	2880	6456	7517	4156	7067	3032	6058	6250
chr1D	12000000		8435	9314	4507	6277	5072	9761	7222	6832	7503	8178	5274	7719	7610	7531	4512	7830	4645	8018	8099	6145	7022	6885	6479	6955	9137	4881	5587	8532	7373	8647	6691	7647	6746	4861	7469	5914	5441	4345	4305	5261	8896	6141	4681	8538	3862	7107	7586
chr1D	13000000		3590	3175	2360	2234	2721	3523	2926	2849	2618	3218	2731	3216	3070	2964	2256	2683	2299	4092	3022	2618	2894	2679	2519	2911	3573	2321	2760	3423	2955	3142	2719	3299	2648	2487	2883	2372	2786	2401	2366	2598	3286	3218	2375	3355	1997	2856	3137
chr1D	14000000		1879	1605	1353	1094	1510	1688	1659	1523	1242	1724	1590	1780	1545	1504	1372	1260	1361	2522	1557	1561	1530	1181	1362	1576	1873	1459	1585	1803	1658	1556	1328	1552	1397	1390	1519	1292	1530	1327	1338	2800	1850	1869	1356	1864	1137	1420	1580
chr1D	15000000		3177	2751	2113	1875	2673	3069	2704	2532	2346	3041	2743	2863	2946	2767	2360	2540	2268	4061	2471	2193	2532	2560	2388	2783	3096	2322	2625	2807	2838	2753	2366	2970	2390	2403	2703	2287	2433	2187	2220	2600	3103	3243	2201	3124	2026	2578	2744
chr1D	16000000		5274	2691	1918	1737	4570	2930	4158	2492	2264	5187	4454	4893	4701	4599	3819	2089	3881	6721	2337	2637	4254	2180	3805	2632	4438	4083	2551	2673	4669	2476	3890	4854	2233	2188	4117	3788	2205	2576	3922	3484	5259	5482	2525	5234	1915	4371	4756
chr1D	17000000		7105	5270	4190	3682	5631	5809	5904	4870	4377	6663	5735	6354	6140	6038	4940	4716	4957	8927	5057	4873	5819	4128	5111	5236	6603	5140	6071	5602	6025	5390	5322	6363	4480	5529	5736	5006	5002	4995	5001	2964	6658	6789	5212	6829	4518	5970	6274
chr1D	18000000		5164	3312	2584	2169	4379	3373	4398	4139	2528	4890	4467	4523	4546	4417	3682	3406	3793	6535	3065	3078	4017	3035	3767	3320	4715	3722	4377	4790	4257	4538	3958	4591	3065	4219	4438	3610	4157	3875	3599	3660	4934	4945	3885	5074	3379	4237	4622
chr1D	19000000		3132	2772	2433	1969	2795	2998	2567	2589	2246	2975	2682	2892	2697	2501	2202	2472	2182	3811	3945	2595	2438	2303	2316	2721	2992	2287	2671	6880	2565	2708	2145	2843	4800	2427	2562	2075	6022	2196	2232	5264	2822	3043	2447	2906	2005	2543	2656
chr1D	20000000		5205	4868	3868	3341	4527	5303	4314	4795	4040	4858	4441	4635	4693	4555	3997	4271	4262	6866	4803	4304	4350	3817	3709	4943	5197	4031	4094	4567	4401	5078	3907	4782	4766	3768	4699	3499	4074	3633	4067	3661	5178	5778	4567	4970	3157	4196	4788
chr1D	21000000		4276	4210	3196	2769	3816	4304	3789	4121	3538	4286	3605	3935	4055	3856	3070	3602	3126	5831	3807	3720	3631	3222	3167	4324	4306	3327	3797	5572	3677	3926	3151	4061	3320	3629	3720	3124	5096	3258	3152	2799	4366	4393	3683	4263	2869	3655	3874
chr1D	22000000		6101	5491	4141	3897	5290	6052	5005	5709	4705	5897	5204	5594	5522	5130	4315	4840	4412	7898	5269	4704	5108	4629	4441	5290	6015	4631	5309	6112	5246	5395	4407	5487	4898	5077	5224	4044	5493	4552	4465	2628	5976	6183	4738	5833	3858	5104	5397
chr1D	23000000		4696	4339	3543	3012	4174	5035	4104	4118	3844	4486	4185	4400	4286	4230	3572	3771	3620	6314	4094	3795	3916	3701	3395	4541	4965	3652	4354	4618	4176	4458	3652	4354	3947	4057	4180	3319	4295	3592	3421	3539	4659	5142	3768	4657	3147	4157	4118
chr1D	24000000		5144	4971	3410	3379	4417	5245	4287	4433	4108	5070	4782	4665	4576	4545	3902	3998	3835	6783	4408	3892	4115	4009	3767	4423	5194	3956	4773	5102	4331	4642	3762	4732	4335	4225	4610	3547	4635	3915	3834	3833	5010	5156	3968	5089	3402	4237	4633
chr1D	25000000		6792	6300	4537	4480	5816	7113	5798	6160	5417	6392	6083	6242	6361	5963	5284	5332	5280	8965	5928	5284	5367	5228	5234	5965	7116	5025	6117	6596	5728	5994	5224	6301	5430	5660	6048	4726	5908	4921	4868	4908	6498	6955	5396	6593	4525	5691	6082
chr1D	26000000		4084	3838	2444	2587	3412	3931	3379	3497	3194	3645	3547	3770	3840	3539	3045	3018	3086	5352	3632	2837	3270	3169	2824	3030	4197	3022	3694	4019	3425	3820	3000	3734	3446	3461	3609	2837	3761	3064	2757	2783	3728	4334	3342	3921	2734	3289	3585
chr1D	27000000		5069	4580	3837	3246	4016	5129	4378	4503	4143	4591	4086	4679	4303	4323	3642	3872	3623	6352	4206	4040	3957	3724	3634	4700	5070	3688	4359	4870	3976	4461	3779	4325	3810	4032	4275	3519	4331	3678	3450	3695	4681	4941	4089	4925	3315	4038	4316
chr1D	28000000		5023	4835	3629	3079	4280	5366	4283	4192	4131	4629	4208	4632	4372	4231	3567	3935	3760	6559	4212	4023	3850	3263	3547	4816	5017	3758	4586	4810	4235	4523	3700	4527	3523	4167	4362	3455	4470	3763	3756	3478	4816	5184	4041	5025	3270	4102	4452
chr1D	29000000		4413	4053	3241	2761	3926	4519	3724	3788	3687	4320	3869	3761	3983	3942	3104	3510	3246	5969	3669	3414	3524	3139	3202	4464	4433	3184	4183	4274	3988	4040	3204	3834	3657	3816	3845	3098	3899	3355	3383	2170	4216	4523	3608	4354	2742	3800	3847
chr1D	30000000		7276	7342	5234	4904	7637	8084	6224	4995	6978	7378	7540	6705	7691	6775	5857	7004	5374	11419	7599	6314	5851	5909	5380	7432	8013	5639	5326	7133	7581	8007	6501	8040	6149	4492	7688	5936	6313	4111	5379	5724	7199	7375	5693	7145	4896	7138	6460
chr1D	31000000		6060	5572	4391	3865	5198	6233	5178	3122	4913	6388	5462	5490	5441	5336	4400	4839	4515	7861	5276	4806	4781	4059	4547	5646	6064	4531	3372	6110	5229	5414	4285	5603	4961	3138	5206	4077	5264	2676	4351	4494	5608	6165	4699	5861	4118	4920	5394
chr1D	32000000		4344	3982	3084	2714	3788	4420	3845	1949	3549	4294	3982	3986	4009	3724	3021	3413	3400	5886	3924	3236	3426	2710	3306	3938	4681	3415	2169	4415	3814	4104	3403	4158	3621	1964	3802	2989	3975	1724	3299	3304	4413	4571	3353	4339	2957	3601	3995
chr1D	33000000		9932	9375	7668	6151	8396	9893	8489	3426	7826	9204	8204	8978	8935	8532	7299	7886	7289	13493	8954	8885	8056	5550	7243	10040	10100	7466	2386	9836	8472	9277	7315	8906	7686	2285	8826	6669	8710	2061	6948	7191	9766	10039	8199	9449	6657	7994	8798
chr1D	34000000		5447	4963	3657	3401	4176	5603	4606	4264	3814	4737	4273	5003	4412	4542	4133	3804	3962	6238	4277	4104	4407	3309	3870	4811	5358	4066	2875	5527	4295	4421	3635	4623	3875	2563	4339	3340	4903	2256	3838	3890	5246	5561	4228	5396	3709	4041	4892
chr1D	35000000		3947	3418	2740	2476	3369	3795	3212	3086	3169	3681	3334	3641	3529	3348	2796	3036	2724	5017	3070	3200	3066	2415	2772	3514	3884	2933	1567	3864	3472	3428	2930	3501	3145	1410	3421	2602	3308	1268	2839	2969	3666	4011	3028	3723	2629	3246	3461
chr1D	36000000		5848	4962	3911	3455	4858	5623	4698	5360	4368	5505	4762	5262	5057	4749	4071	4393	4134	7287	4570	4315	4535	3990	4223	4809	5798	4250	4653	5664	4667	5140	4155	5016	4519	3924	4972	3892	4778	3676	4092	4125	5333	5697	4609	5547	3797	4681	5195
chr1D	37000000		7339	6647	5384	4455	6253	7089	6028	6225	5901	6829	6352	6310	6243	6021	5241	5642	5333	9148	5827	5732	5737	5510	5114	6937	7243	5307	6486	6908	6201	6630	5112	6175	5638	6231	6403	5044	6203	5346	5109	5421	6781	7549	5523	6810	4671	6169	5909
chr1D	38000000		4803	4496	3477	3293	3980	4585	3985	3827	3689	4490	3952	4226	4293	3990	3695	3858	3411	6288	4063	4160	3862	3608	3371	4848	4643	3509	5188	4551	3955	4295	3513	4302	3716	5128	4110	3380	4008	4242	3552	3596	4550	4602	3775	4505	3153	3853	4138
chr1D	39000000		4158	3780	3286	2823	3812	4290	3613	4085	3779	4211	3522	4021	4105	3786	2936	3484	3020	5459	3667	3195	3213	3204	2954	4005	4576	3101	4014	4272	4208	4046	4160	4160	3415	3811	4232	3117	4173	3420	2994	3362	4321	4863	3387	4150	2939	3733	3934
chr1D	40000000		2447	2363	1852	1605	2154	2567	2112	2110	2116	2438	2261	2246	2254	2130	1784	1870	1782	3206	2263	1961	2026	1793	1774	2471	2540	1873	2189	2404	2130	2213	1901	2240	1908	2041	2114	1751	2120	1771	1713	1928	2287	2704	1904	2468	1752	2048	2209
chr1D	41000000		3129	2903	2449	2001	2826	3108	2554	2842	2501	3186	2860	2805	2699	2646	2298	2653	2152	4202	2889	2549	2402	2351	2152	3181	3119	2385	4217	3051	2521	2842	2288	2720	2437	3921	2829	2278	2718	3488	2308	2384	2972	3135	2327	2950	1981	2571	2703
chr1D	42000000		3431	3136	2466	2088	2862	3552	2767	2937	2690	2722	2425	2981	2973	2728	2402	2545	2423	4497	2522	2384	2918	2500	2489	2874	3378	2298	6098	3281	2811	2984	2424	2868	2277	5473	2776	2256	2845	4879	2364	2676	3291	3422	2664	3156	2271	2778	2582
chr1D	43000000		2058	1732	1560	1283	1691	1991	1699	1735	1621	1915	1645	1822	1844	1689	1448	1529	1350	2446	1585	1524	1606	1367	1393	1838	2025	1451	3591	2024	1766	1634	1351	1729	1478	3520	1759	1276	1676	3301	1410	1609	1837	1935	1485	1879	1366	1489	1729
chr1D	44000000		2981	2484	2074	1929	2466	2870	2524	2488	2186	2644	2527	2665	2490	2439	1957	2287	2109	3794	2609	2347	2409	2078	2191	2794	3060	2210	3926	2671	2507	2616	2098	2670	2228	3579	2528	2076	2377	3372	2076	1799	2678	2958	2358	2851	1865	2406	2531
chr1D	45000000		1779	1715	1407	1245	1726	1938	1508	1440	1349	1704	1566	1627	1630	1612	1366	1304	1159	2445	1455	1515	1411	1363	1359	1759	1789	1369	3555	1645	1649	1454	1327	1686	1455	3264	1401	1163	1469	2856	1361	1945	1651	1776	1418	1707	1085	1411	1502
chr1D	46000000		6772	6045	4773	4372	5509	6722	5523	6714	5122	6125	5502	5951	5766	5562	5021	5214	4794	8905	5959	5409	5332	4779	4738	6238	6453	4935	7717	6345	5605	5901	4865	6119	5112	6644	5408	4662	5764	6299	4691	5002	6017	6592	5101	6175	4284	5266	5693
chr1D	47000000		7808	7038	5918	5177	6378	7629	6409	6997	6132	7126	6468	6737	6739	6402	5747	6407	5621	10153	6584	6406	6284	5972	5674	7505	7760	5825	9831	7695	6486	6851	5741	7078	5902	8809	6756	5490	6515	8038	5523	5595	7301	7780	5951	7251	5105	6252	6675
chr1D	48000000		4058	3882	3014	2540	3538	4344	3424	3592	3193	3902	3525	3771	3682	3594	3070	3436	3096	5453	3699	3439	3511	3122	3187	4011	4166	3238	4989	4159	3575	3857	2970	3858	3328	4556	3559	2750	3435	4179	2905	3069	3845	4145	3038	3952	2722	3297	3650
chr1D	49000000		5409	5051	3963	3450	4758	5484	4458	5059	4359	4967	4732	5020	4844	4798	3986	4358	3867	7160	5005	4605	4526	4032	4009	5130	5243	4085	6393	5274	4578	4982	3959	4945	4135	6023	4574	3788	4786	4915	3886	3991	5316	5457	4237	5138	3698	4415	4694
chr1D	50000000		5301	5164	3895	3495	4456	5507	4740	4802	4250	5047	4631	4809	4875	4770	3874	4256	4018	6804	4464	4331	4244	3990	3830	5143	5690	4100	4848	5176	4696	4716	3975	5058	4376	4573	4546	3690	4919	4052	3930	3843	5099	5684	4088	5353	3591	4584	4882
chr1D	51000000		3674	3284	2533	2357	3057	3580	3010	2903	2867	3383	3139	3277	3265	3437	2641	2629	2645	4670	3020	2893	2923	2707	2716	3245	3688	2631	3165	3438	3137	3242	2689	3300	2934	2904	3139	2457	3192	2665	2656	2643	3553	3700	2656	3536	2512	3061	3207
chr1D	52000000		3971	3829	3081	2564	3597	4182	3474	3501	3237	3864	3601	3769	3698	3569	3162	3046	3165	5344	3584	3304	3261	3243	2964	3976	4070	3032	3749	4012	3549	3822	3140	3725	3326	3402	3610	2796	3697	3101	2920	2921	4143	4291	3174	4015	2678	3319	3539
chr1D	53000000		5156	4648	3715	3186	4398	5391	4426	4556	4039	4913	4429	4896	4675	4620	3884	4238	3999	6912	4371	4139	4099	3970	3876	5062	5233	4078	4896	5204	4349	4755	3908	4704	4159	4361	4598	3674	4607	3791	3824	3610	4983	5298	4189	5242	3458	4330	4661
chr1D	54000000		5189	4905	3920	3275	4633	5332	4457	4316	4335	4936	4486	4771	4749	4539	3778	4135	3798	7013	4585	4247	4050	3986	3845	5066	5349	3816	4754	5208	4314	4708	3924	4655	4185	4175	4546	3563	4743	3860	3906	3534	4938	5539	4079	5173	3541	4439	4550
chr1D	55000000		3945	3674	2770	2454	3284	3743	3325	3416	2936	3473	3479	3480	3374	3399	2788	2951	2783	4885	3277	3026	2953	2757	2878	3502	3881	2909	3265	3869	3371	3316	2920	3575	3047	3033	3301	2675	3386	2808	2623	2785	3620	4120	3014	3917	2595	3275	3349
chr1D	56000000		3946	3503	2721	2519	3355	3946	3260	3260	3139	3778	3398	3623	3539	3214	2849	3021	2887	5045	3243	3260	3088	2861	2691	3974	4013	2872	2921	4076	3362	3401	2811	3505	3188	2756	3436	2679	3415	2932	2676	2625	3636	3797	2949	4004	2602	3065	3613
chr1D	57000000		3916	3465	2958	2443	3472	4031	3358	3357	3321	3920	3527	3631	3855	3703	3022	3062	2866	5385	3331	3208	3185	3100	2940	3959	4034	2932	2601	4114	3380	3667	3141	3757	3221	2474	3539	2663	3695	3131	2965	2889	3897	4069	3330	4038	2628	3155	3444
chr1D	58000000		5020	4691	3856	3061	4221	5110	4041	4288	3891	4785	4367	4384	4501	4405	3668	3905	3670	6350	4303	3824	3840	3756	3657	4675	5046	3798	3615	4784	4195	4494	3645	4305	4246	3241	4232	3413	4430	3572	3604	3482	4572	5066	3741	4961	3142	4056	4390
chr1D	59000000		8438	7766	5960	5285	7065	8233	6694	7904	6647	7669	7134	7503	7355	7131	5945	6374	6156	10539	7524	6741	6650	6168	6323	7733	8374	6256	7333	7704	7025	7296	6244	7452	6584	6461	7086	5454	7182	6059	6136	6145	7630	8798	6439	8109	5438	6594	7346
chr1D	60000000		4341	3936	3280	2836	3905	4420	3661	3986	3330	4182	3764	3954	3873	3816	3131	3324	3134	5506	3793	3422	3467	3420	2998	4094	4472	3316	4161	4378	3729	3974	3327	4019	3574	3642	3886	2942	3935	3294	3049	3254	4172	4592	3252	4628	2959	3643	4057
chr1D	61000000		5778	5364	4210	3531	5228	5691	5003	4736	4695	5550	5046	5323	5096	4979	4249	4576	4259	7673	5324	4721	4717	4398	4314	5633	5798	4346	5115	5815	4926	5322	4439	5339	4562	4889	5014	3872	5183	4275	4031	4175	5648	5887	4591	5729	3937	4711	4883
chr1D	62000000		5536	4906	4215	3585	4698	5505	4545	4806	4527	5522	4633	5183	5150	4863	3969	4126	4084	7316	4780	4601	4509	4125	3980	5206	5678	4127	5191	5329	4599	4837	3935	4857	4469	4750	4677	3866	4954	3980	4109	4120	5230	5742	4360	5421	3687	4560	4832
chr1D	63000000		5732	5232	4131	3643	4863	5737	5196	5000	4641	5418	4796	5306	5125	5013	4115	4343	4193	7527	4952	4516	4610	4426	4238	5644	5871	4296	5302	5585	4789	5276	4298	5177	4532	4822	5021	3920	5151	4342	4086	4402	5593	5748	4728	5650	3762	4616	4956
chr1D	64000000		4004	3735	3132	2584	3496	4211	3315	3262	3143	3878	3453	3596	3535	3605	2957	3153	3010	5026	3501	3354	3238	3180	2969	3774	4028	3129	3520	4069	3462	3658	2997	3671	3378	3388	3528	2553	3658	2829	2890	3075	3844	4200	3277	4039	2769	3219	3581
chr1D	65000000		2932	2689	2224	1850	2650	3028	2346	4526	2315	2823	2616	2904	2713	2705	2072	2159	2209	3912	2521	2258	2396	2182	2030	2972	3020	2233	2775	3049	2497	2750	2209	2721	2524	2550	2565	2091	2728	2180	2212	2154	2842	3043	2393	2969	1951	2571	2556
chr1D	66000000		5460	5068	3996	3576	4865	5294	4604	5742	4459	5425	4992	5078	5051	4534	4195	4470	4281	7246	4860	4476	4293	4162	3862	5399	5433	4103	4875	5203	4783	5039	4043	4996	4431	4528	4797	3761	4756	4102	4075	4322	5317	5641	4403	5484	3695	4612	4810
chr1D	67000000		4004	3551	2911	2565	3346	4125	3303	3274	3222	3792	3520	3463	3587	3538	2779	3165	2928	5164	3338	3075	3097	3018	2914	3649	3881	3024	3453	3825	3357	3499	2864	3456	3166	3270	3461	2805	3503	2805	2778	3010	3860	4091	3207	3928	2718	3367	3551
chr1D	68000000		3541	3193	2667	2261	3003	3689	2995	3204	2778	3501	3136	3277	3384	3163	2597	2882	2620	4613	3115	2850	2828	2679	2597	3590	3666	2598	3291	3582	3045	3381	2615	3355	3051	3039	3027	2573	3266	2570	2531	2564	3423	3444	2959	3592	2473	3142	3347
chr1D	69000000		4664	4443	3378	3123	3895	4651	4018	3890	3670	4580	3995	4174	4203	4193	3381	3651	3372	6039	3996	3840	3640	3546	3359	4347	4612	3534	4327	4642	4190	4203	3552	4344	3714	3894	4063	3293	4232	3373	3308	3504	4472	4766	3591	4546	3154	3967	4232
chr1D	70000000		4379	4086	3332	2702	3891	4512	3768	3740	3530	4328	3709	4034	3837	3886	3124	3493	3297	5643	3721	3505	3500	3503	3229	4237	4463	3236	3924	4182	3764	3888	3367	3664	3613	3640	3796	3117	3796	3187	3240	3389	4286	4530	3496	4410	3031	3737	3886
chr1D	71000000		4296	4103	3484	2900	3821	4533	3908	4094	3611	4230	4025	4252	4268	4010	3259	3597	3470	6141	3871	3618	3693	3610	3171	4308	4633	3481	4114	4473	3753	4403	3354	4204	3743	3821	3857	3167	4145	3404	3352	3368	4360	4713	3599	4547	3030	3756	4076
chr1D	72000000		5172	4715	3632	3134	4293	5257	4196	4223	4076	4855	4488	4581	4548	4415	3774	3953	3676	6549	4297	4041	3990	3879	3702	4835	5138	3819	4465	5080	4389	4656	3698	4492	3923	4185	4406	3418	4371	3651	3504	3679	4763	5353	3765	4987	3330	4153	4644
chr1D	73000000		5224	4952	3847	3375	4741	5252	4445	4526	4115	5186	4580	4812	4685	4554	3939	4050	3793	6884	4670	4150	4091	4056	3831	5095	5529	3954	4617	5139	4452	4880	4021	4758	4137	4323	4617	3686	4725	3882	3936	3877	5201	5442	4233	5326	3568	4407	4700
chr1D	74000000		4951	4443	3522	3168	4170	5209	4086	4016	3998	4560	4095	4635	4662	4276	3334	3636	3498	6142	4247	3734	3724	3531	3687	4645	5007	3599	4407	5017	4586	4414	3892	4469	3727	4059	4318	3458	4459	3699	3366	3620	4582	5217	3754	4579	3368	4240	4516
chr1D	75000000		5859	5433	4506	3785	5083	5835	5016	5036	4465	5595	5116	5533	5360	4936	4509	4710	4255	7672	5254	4888	5039	4525	4410	5644	5959	4564	5374	5913	5087	5154	4324	5343	4849	4998	5180	4073	5230	4486	4267	4707	5629	5937	4499	5779	3933	4905	5327
chr1D	76000000		5722	5319	4173	3613	4829	5910	4874	4988	4498	5604	4999	5117	5131	4957	4335	4401	4250	7345	4983	4773	4730	4248	4216	5695	6021	4369	5215	5899	4866	5122	4425	5035	4708	4581	4889	3742	5174	4062	4275	4392	5446	5860	4545	5661	3847	5085	5000
chr1D	77000000		5626	5332	4291	3573	4933	6058	4844	4972	4682	5650	5076	4968	5361	4966	3986	4703	4303	7751	4968	4589	4586	4413	4118	5561	5756	4202	4994	5840	4964	5377	4474	5267	4782	4814	5000	3956	5150	4261	4043	4263	5312	5818	4466	5726	3891	4779	5174
chr1D	78000000		5827	5283	4442	3570	4672	5874	4974	4840	4367	5528	4959	5441	5150	5239	4477	4540	4307	7706	4640	4876	4729	4320	4277	5652	5879	4353	5170	5745	4965	5205	4202	5142	4438	4713	5076	4010	4958	4304	4237	4307	5595	5627	4369	5564	3844	4762	5029
chr1D	79000000		6852	6217	5127	4276	5672	6762	5729	6161	5289	6135	5779	5961	5901	5944	4618	5159	4777	8580	5645	5401	5499	4719	5050	6214	6714	5115	6082	6546	5559	6013	4822	5881	5219	5372	5878	4392	5721	5088	4916	5007	6209	6963	5157	6322	4379	5525	5962
chr1D	80000000		10446	9515	7481	6653	8853	10173	9031	8322	7792	9615	8624	9242	9202	9015	7254	8552	7805	14123	9107	8539	8324	7644	7728	9735	10548	7819	9365	10196	8568	9318	8321	9888	7833	8438	9010	7319	9002	7903	7494	8088	9873	10502	7721	9699	6885	8220	8783
chr1D	81000000		4290	3912	2996	2516	3303	3996	3387	3254	2983	3925	3422	3819	3388	3558	2943	3137	2880	4961	3335	3134	3003	3275	2812	3799	4262	3010	3652	3993	3584	3362	3089	3399	3204	3217	3351	2682	3505	2882	2736	2902	3829	4149	3097	3957	2615	3555	3408
chr1D	82000000		5622	4994	4072	3484	4728	5770	4804	4735	4447	5377	4720	5154	4996	5012	3995	4316	4269	7407	4558	4487	4557	4156	4142	5286	5656	4128	5270	5590	4696	5242	4284	4987	4505	4473	4745	3881	5119	4212	4092	4180	5462	5637	4344	5597	4084	4716	4950
chr1D	83000000		5462	5050	3939	3563	4625	5516	4421	4788	4406	5161	4724	4988	5131	4771	4047	4366	4018	6967	4814	4431	4499	4131	4049	5231	5412	4244	4984	5379	4636	4991	4015	5081	4551	4556	4676	3821	4945	3997	4030	4122	5369	5528	4212	5260	3570	4366	4923
chr1D	84000000		3779	3568	2815	2453	3207	3896	3260	3314	3004	3713	3459	3514	3406	3386	2773	3195	2924	5143	3500	3139	3020	3127	2851	3814	3954	2923	3475	3823	3212	3528	2957	3469	3104	3142	3209	2641	3336	2808	2827	2993	3798	3924	2853	3953	2697	3219	3430
chr1D	85000000		4698	4429	3548	2980	4029	4627	3920	4171	3750	4663	4214	4262	4175	4036	3486	3667	3394	6074	4022	3729	3669	3546	3463	4566	4681	3481	4159	4634	4025	4110	3310	4136	3691	3988	3964	3213	4265	3450	3346	3580	4685	4909	3572	4670	3109	3855	4059
chr1D	86000000		5568	5214	4021	3472	4709	5325	4692	5063	4360	5258	4997	5247	5197	4862	4035	4387	3849	7387	4683	4621	4401	4189	3983	5198	5516	4181	4963	5402	4825	5118	4060	5106	4428	4632	4864	3782	4855	4006	4003	4123	5217	5779	4402	5304	3610	4857	4898
chr1D	87000000		4359	4072	3054	2698	3642	4468	3634	3827	3371	4067	3781	3880	3934	3644	3110	3452	3159	5694	3775	3308	3186	3334	3076	4174	4554	3235	3959	4193	3579	3923	3347	3795	3453	3543	3729	2884	3829	3254	3034	3305	4046	4592	3364	4252	2760	3571	3829
chr1D	88000000		3928	3347	2740	2367	3160	3803	3178	3212	3126	3558	3480	3423	3570	3259	2749	2821	2892	4924	3132	2988	3002	2879	2753	3624	3801	2699	3479	3636	3220	3535	3032	3438	3049	2953	3472	2532	3488	2759	2761	2794	3577	3827	2971	3828	2502	3129	3306
chr1D	89000000		6119	5788	4694	3963	5389	6371	5400	5378	5094	6196	5439	5606	5589	5528	4584	4920	4713	8502	5375	5106	4898	4878	4487	6039	6442	4930	5704	6219	5246	5714	4785	5628	5171	5252	5451	4248	5509	4692	4503	4529	6056	6298	5000	6094	4180	5151	5597
chr1D	90000000		4308	3880	3017	2671	3566	4367	3512	3585	3340	3897	3496	3910	3844	3554	3004	3119	3225	5472	3563	3382	3532	3138	3133	4127	4331	3111	3687	4043	3495	3639	3186	3897	3365	3529	3456	2766	3661	3002	3093	2900	3910	4214	3309	4155	2794	3426	3807
chr1D	91000000		4345	3884	3089	2504	3592	4499	3396	3540	3525	4131	3776	3952	3757	3657	2911	3154	3206	5599	3625	3251	3214	3375	2949	4114	4430	3148	3855	4203	3639	3936	3145	3917	3482	3507	3785	2858	3802	3000	3014	3164	3998	4463	3280	4295	2855	3511	3820
chr1D	92000000		4049	3745	2992	2448	3607	4307	3451	3113	3190	3976	3723	3658	3737	3649	2925	3132	2607	5409	3524	3340	3273	3082	2999	4008	4183	3042	3966	3325	3449	3724	3042	3735	3313	3470	3583	2700	3273	2606	2816	3200	4127	4218	3228	3922	2706	3425	3632
chr1D	93000000		4810	4297	3452	3093	4079	4671	4060	3983	3687	4588	3970	4306	4385	4157	3276	3653	3435	6305	4013	3740	3628	3547	3543	4622	4825	3508	4188	4537	4106	4347	3501	4269	3678	3797	3911	3181	4131	3547	3324	3567	4731	4597	3651	4567	3158	3813	4263
chr1D	94000000		2704	2413	1937	1782	2363	2680	2055	2163	2027	2601	2274	2359	2368	2309	1928	1974	2036	3383	2192	2081	2139	2084	1899	2609	2685	1895	2390	2583	2326	2431	2029	2395	2181	2211	2325	1845	2407	1949	1937	1795	2666	2663	2151	2688	1789	2188	2401
chr1D	95000000		5078	4695	3901	3312	4359	5236	4184	4545	4064	4768	4496	4553	4330	4473	3811	3872	3624	6765	4294	4127	4065	3893	3918	5111	5251	3803	4515	4989	4269	4817	3763	4606	4101	4131	4366	3371	4562	3676	3822	3935	4782	5423	4040	4961	3418	4125	4531
chr1D	96000000		4721	4302	3497	2890	4070	4841	4028	4045	3759	4613	4227	4335	4315	4041	3544	3650	3567	6093	4141	3648	3834	3578	3309	4465	4793	3609	4323	4663	4072	4294	3492	4336	3890	4071	4210	3179	4307	3583	3524	3677	4442	5103	3658	4538	3194	3904	4105
chr1D	97000000		4777	4099	3461	2842	3967	4653	3894	3965	3825	4521	3846	4147	4216	4118	3287	3596	3326	5937	3876	3719	3645	3577	3354	4433	4713	3487	4130	4629	3881	4215	3324	4183	3628	4027	3959	3287	4179	3302	3300	3586	4510	4757	3685	4533	3098	3952	4033
chr1D	98000000		4602	4218	3238	3060	3866	4814	3947	3822	3775	4251	4202	4326	4305	3938	3465	3623	3566	6122	3950	3807	3739	3535	3354	4408	4639	3563	4111	4465	4040	4363	3500	4294	3922	3852	4031	3195	4110	3332	3315	3351	4586	4801	3641	4643	3093	3826	4206
chr1D	99000000		5715	5640	4233	3564	4926	5839	5126	5159	4717	5576	5134	5317	5208	5165	4319	4642	4410	7573	5059	4571	4995	4462	4226	5540	6001	4260	5474	5847	4938	5256	4525	5233	4595	4810	4972	3932	5249	4191	4182	4502	5543	5970	4625	5665	3991	4899	5427
chr1D	100000000		6590	6050	4777	4007	5348	6582	5447	5563	4966	5945	5586	5891	5913	5634	4873	5092	4870	8183	5455	5255	5102	4887	4693	6359	6240	4769	5806	6044	5394	5956	4709	5678	5129	5274	5722	4635	5787	4644	4616	4946	6336	6475	5164	6342	4228	5261	5750
chr1D	101000000		5133	4794	3918	3349	4540	5401	4449	4817	4069	4945	4689	4866	4742	4613	3982	4030	3807	6662	4584	4193	4120	3950	3796	4947	5431	4022	4797	5172	4544	4804	3957	4827	4198	4369	4516	3562	4549	3827	3775	3835	5052	5423	4114	5112	3389	4356	4701
chr1D	102000000		5076	4569	3634	3064	4104	5084	4155	4133	3999	4707	4320	4447	4453	4322	3764	3805	3464	6400	4101	3975	3941	3760	3707	4771	5161	3665	4455	4942	4114	4581	3642	4299	4072	4103	4367	3202	4332	3664	3676	3576	4772	5007	3960	4764	3266	4154	4359
chr1D	103000000		4637	4308	3598	3053	4107	4841	4004	4256	3591	4432	4143	4199	4268	4114	3469	3705	3697	6164	3942	3800	3644	3687	3463	4529	4779	3446	4406	4490	4014	4005	3601	4337	3893	3853	4041	3380	4101	3610	3335	3732	4655	4675	3717	4659	2994	3894	4221
chr1D	104000000		5492	4944	3838	3243	4526	5480	4622	4571	4092	4926	4797	4940	4726	4823	3926	4071	3818	6683	4658	4155	4212	3806	3935	5007	5540	4006	4832	5193	4482	4689	3912	4838	4221	4533	4579	3685	4774	3885	3936	3904	5046	5286	4282	4906	3498	4599	4720
chr1D	105000000		5414	5033	3867	3164	4271	5378	4527	4536	4133	5194	4661	4862	4826	4578	3955	4195	3786	6699	4423	4165	4230	3852	3852	5026	5493	3966	4785	5223	4472	4905	3984	4949	4321	4389	4419	3619	4923	3922	3777	3918	5163	5391	4241	5255	3512	4395	4800
chr1D	106000000		4582	3960	3180	2733	3764	4488	3666	3880	3416	4071	3891	3947	3818	3867	3258	3430	3229	5691	3687	3563	3440	3392	3163	4126	4492	3252	4010	4183	3792	4087	3218	3975	3612	3793	3872	3062	4038	3240	3135	3393	4107	4561	3480	4275	2746	3663	3804
chr1D	107000000		4989	4708	3843	3257	4483	5270	4202	4558	4125	4921	4375	4750	4637	4331	3879	3934	3744	6388	4413	4033	3966	4062	3897	4912	5143	3792	4656	5059	4297	4527	3774	4435	4010	4189	4285	3598	4414	3681	3685	3861	5117	5172	4029	5035	3440	4204	4695
chr1D	108000000		4836	4715	3732	3169	4170	5359	4328	4077	3964	4752	4251	4663	4541	4437	3599	3920	3630	6636	4288	4139	4104	3654	3611	4719	5166	3880	4581	4871	4225	4641	3714	4511	3937	4205	4442	3538	4455	3731	3617	3820	4842	5215	3968	5028	3264	4148	4463
chr1D	109000000		4694	4170	3462	3029	3911	4657	3993	3892	3677	4343	4148	4215	4146	3956	3442	3481	3571	6088	3762	3659	3820	3605	3347	4411	4652	3426	4020	4388	3966	4211	3368	4268	3816	3872	4255	3357	4186	3392	3300	3513	4370	4783	3493	4654	3068	3787	4068
chr1D	110000000		5614	5211	4078	3495	4689	5680	4865	4774	4465	5379	4802	5073	4943	4653	4167	4285	4142	7157	4821	4533	4233	4135	4086	5287	5572	4089	5127	5533	4704	4904	4221	5092	4517	4614	4632	3912	4840	4061	4028	3796	5452	5666	4269	5414	3600	4525	4874
chr1D	111000000		6222	5390	4345	3634	5082	6092	5259	5195	4689	5796	5244	5439	5520	5011	4576	4546	4444	7741	5159	4656	4698	4552	4389	5816	6162	4558	5385	5856	4982	5393	4414	5483	4777	4980	5054	3960	5338	4471	4032	4481	5764	6161	4811	5672	3857	4887	5395
chr1D	112000000		6074	5579	4378	3878	5063	6070	4965	4930	4695	5827	5286	5445	5277	5275	4340	4538	4612	7688	4966	4957	4642	4445	4301	5867	6258	4526	5520	6114	4983	5409	4356	5541	4714	4914	5130	4068	5098	4250	4181	4239	5777	5973	4483	5857	3883	4905	5366
chr1D	113000000		4332	3830	3113	2596	3700	4324	3536	3622	3465	4016	3851	3949	3837	3617	3058	3274	3277	5520	3727	3316	3277	3206	3003	3940	4230	2959	3893	4147	3608	3841	3135	3985	3489	3480	3811	2720	3746	3161	3148	3171	4119	4372	3285	4184	2959	3625	3806
chr1D	114000000		4675	4313	3391	2957	4004	4874	4043	4040	3827	4533	3918	4427	4163	3957	3423	3683	3499	5919	4023	3820	3797	3477	3384	4374	4842	3548	4251	4643	4047	4145	3353	4348	4021	3817	3918	3370	4085	3279	3168	3449	4386	4670	3778	4502	3302	3731	4061
chr1D	115000000		3330	3117	2472	2172	2859	3510	2748	2750	2825	3393	3067	3039	3080	2922	2262	2514	2551	4578	2966	2654	2726	2713	2546	3218	3497	2515	3131	3294	2894	3186	2607	3097	2802	2969	2907	2363	3048	2568	2299	2499	3227	3447	2696	3387	2313	2878	2913
chr1D	116000000		6314	5730	4832	4139	5291	6564	5241	5244	4977	6016	5579	5781	5831	5335	4772	5035	4479	8528	5711	5197	5168	4959	4599	6106	6310	4779	5733	6415	5351	5794	4683	5857	4990	5313	5483	4389	5688	4778	4574	5089	6081	6551	4981	5928	4415	5570	5528
chr1D	117000000		3475	3111	2454	2114	2908	3575	2953	2832	2772	3390	2893	3065	3186	3058	2519	2633	2505	4502	3007	2707	2739	2696	2472	3247	3416	2406	3182	3346	2862	3148	2516	3065	2828	2753	3102	2289	3143	2537	2602	2674	3220	3511	2626	3587	2262	2853	2961
chr1D	118000000		3689	3488	2681	2183	2994	3846	3006	3065	3058	3627	3359	3303	3424	3249	2751	2766	2692	4674	3134	2804	2916	2658	2705	3470	3714	2668	3149	3798	3103	3385	2796	3217	2889	3094	3158	2533	3284	2781	2706	2797	3471	3836	2972	3705	2615	2994	3257
chr1D	119000000		3296	2989	2397	2121	2992	3541	2898	2957	2749	3450	2998	3090	3046	2867	2432	2650	2362	4360	2858	2657	2620	2717	2452	3279	3565	2476	3039	3303	2868	3097	2446	2954	2893	2828	2770	2259	2964	2446	2437	2437	3090	3398	2574	3236	2160	2805	2942
chr1D	120000000		4146	3797	3014	2566	3462	4226	3374	3632	3344	4065	3631	3954	3867	3663	2930	3275	3047	5352	3619	3209	3361	3225	3018	4034	4228	3089	3694	4060	3534	3555	2979	3775	3434	3377	3670	2849	3540	3040	2873	3067	4009	4212	3254	4215	2759	3489	3611
chr1D	121000000		4307	3978	3138	2720	3760	4557	3541	3653	3553	4100	3713	4079	4026	3875	3224	3249	3178	5834	3701	3322	3498	3484	3353	4107	4255	3170	3747	4157	3807	3944	3233	3989	3559	3595	3816	3042	3755	3329	2995	3235	4221	4393	3596	4503	2776	3523	3973
chr1D	122000000		5418	5158	3810	3403	4646	5617	4643	4784	4445	5247	4728	5132	4961	4784	3924	4299	4015	7429	4647	4422	4414	4202	4139	5591	5653	4195	5034	5456	4572	4917	4031	4989	4397	4617	4680	3742	4841	4190	4016	3912	5313	5759	4149	5462	3708	4669	4777
chr1D	123000000		4564	3964	3328	2700	3698	4716	3879	3771	3637	4424	4096	4134	4042	3848	3197	3574	3371	5880	3833	3465	3477	3336	3243	4088	4715	3350	4149	4426	3932	4124	3307	4125	3595	3769	3864	3163	4111	3364	3229	3369	4381	4501	3408	4313	2897	3723	4091
chr1D	124000000		4960	4755	3581	3246	4158	5076	4119	4160	3840	4751	4299	4525	4541	4276	3558	3759	3613	6427	4106	3844	3925	3825	3688	4854	5004	3539	4400	4857	3658	4413	3735	4336	3951	4109	4179	3416	4382	3734	3569	3688	4837	4985	3890	4739	3314	4119	4496
chr1D	125000000		4405	3890	3102	2870	3687	4379	3847	3554	3395	4164	3856	4009	3910	3910	3109	3509	3289	5737	3559	3494	3290	3388	3135	4169	4319	3282	3886	4339	3697	4028	3225	3900	3478	3497	3680	3043	3730	3321	3086	3216	4241	4526	3415	4243	2822	3733	4022
chr1D	126000000		4589	4142	3290	2826	3701	4449	3882	3688	3611	4309	3863	4150	3998	3880	3130	3443	3094	5874	3700	3483	3597	3415	3290	4267	4592	3417	4141	4639	3882	4174	3435	4040	3720	3659	4012	3128	3788	3278	3165	3482	4206	4517	3607	4323	2918	3868	4092
chr1D	127000000		4987	4592	3361	3173	4176	5079	4135	4208	4115	4687	4332	4388	4315	4264	3562	3807	3621	6295	4223	3959	3987	3750	3603	4642	4857	3600	4239	4704	4203	4456	3836	4523	3894	4103	4260	3519	4160	3568	3642	3718	4704	4879	3873	4775	3284	3990	4381
chr1D	128000000		4698	4143	3453	2909	3929	4793	3970	3895	3707	4599	4062	4118	4244	4173	3261	3647	3537	5932	3922	3459	3747	3595	3339	4394	4674	3474	4340	4591	4105	4102	3701	4089	3837	3905	4015	3297	4213	3460	3398	3627	4377	4648	3741	4529	3156	4054	4239
chr1D	129000000		3600	3294	2637	2219	3086	3759	3219	2935	2877	3423	3362	3195	3455	3133	2565	2766	2558	4687	3126	2821	2904	2742	2582	3250	3655	2580	3218	3795	3066	3177	2646	3350	2887	2889	3065	2466	3391	2655	2536	2597	3356	3650	2797	3749	2334	2853	3252
chr1D	130000000		4738	4585	3412	3296	4130	5117	3902	4163	3763	4446	3884	4113	4457	4310	3392	3680	3496	6348	3919	3727	3429	3578	3471	4697	5008	3584	4372	4569	4157	4260	3934	4550	3650	4139	4014	3451	4328	3568	3538	3598	4490	4816	3696	4737	3204	3980	4399
chr1D	131000000		3689	3491	2652	2293	3223	3677	3025	3035	2931	3395	3196	3297	3484	3215	2596	2775	2827	4674	3173	2994	2811	2706	2760	3477	3721	2700	3268	3525	3037	3298	2700	3394	2975	2977	3135	2518	3224	2821	2564	2711	3576	3981	2838	3661	2565	2942	3229
chr1D	132000000		4049	3674	2771	2612	3263	4155	3481	3246	3225	3892	3538	3649	3624	3390	2913	3101	2920	5082	3263	3075	3147	3066	2927	3868	4120	3090	3663	3829	3533	3367	2888	3511	3228	3379	3528	2762	3620	3044	2805	2921	3723	4229	3174	3898	2677	3399	3630
chr1D	133000000		2696	2469	2109	1702	2354	2836	2417	2405	2223	2717	2372	2523	2578	2545	2036	2097	2115	3707	2357	2146	2295	2144	1981	2625	2743	2021	2477	2733	2358	2524	1998	2509	2261	2293	2513	1890	2604	2234	1910	2062	2672	2939	2205	2702	1908	2295	2506
chr1D	134000000		3690	3601	2959	2331	3288	3783	3185	3023	3294	3703	3435	3530	3490	3331	2844	3119	2838	5011	3280	3105	2988	3030	2876	3626	3873	2884	3545	3799	3336	3446	2828	3596	3148	3126	3458	2711	3263	2876	2736	2817	3727	3813	2992	3999	2612	3284	3374
chr1D	135000000		3456	3086	2488	2010	2850	3493	2912	2973	2709	3391	3040	3077	3220	3062	2479	2606	2533	4424	2810	2611	2675	2718	2421	3273	3483	2603	3042	3519	3031	3037	2529	3047	2679	2887	3044	2139	3100	2474	2576	2540	3379	3524	2688	3476	2208	2839	3072
chr1D	136000000		4508	3955	2990	2844	3773	4496	3695	3676	3481	4140	3909	4018	3999	3809	3158	3503	3197	5603	3673	3381	3375	3381	3121	4236	4445	3223	3795	4276	3829	4062	3319	4221	3486	3538	3872	3025	3815	3229	3191	3288	4278	4461	3452	4370	2980	3699	3851
chr1D	137000000		4399	4077	3117	2845	3793	4428	3677	3535	3433	4218	3619	3884	4147	3852	3115	3348	3330	5566	3582	3442	3344	3199	3192	4104	4308	3214	4115	4051	3677	3910	2952	4046	3439	3665	3524	3038	3752	3319	2999	3146	4191	4437	3456	4316	2841	3590	3974
chr1D	138000000		4652	4292	3474	2999	3860	4950	3806	4244	3866	4294	4032	4198	4067	4028	3319	3471	3410	6017	3972	3623	3745	3399	3422	4337	4566	3474	4330	4592	3933	4242	3476	4206	3800	3901	4106	3274	4063	3404	3303	3543	4661	4763	3739	4575	3042	3904	4122
chr1D	139000000		4768	4331	3437	3093	4114	5004	3992	3887	3871	4648	4126	4197	4463	4228	3296	3504	3445	6227	4018	3556	3872	3620	3405	4673	5007	3539	4229	4615	4079	4289	3407	4414	3874	3927	4133	3410	4125	3403	3526	3454	4554	4765	3705	4850	3082	3908	4100
chr1D	140000000		5224	4662	3620	3216	4290	5064	4258	4509	4109	4852	4509	4561	4621	4402	3664	4092	3776	6652	4313	3969	4047	3839	3915	4871	5078	3675	4582	4817	4287	4655	3591	4427	4102	4034	4222	3521	4512	3703	3732	3738	4864	5363	4086	5070	3281	4277	4545
chr1D	141000000		5592	4898	4038	3296	4554	5479	4560	4646	4363	5130	4735	4967	4857	4611	3867	4280	3938	7125	4649	4290	4266	3933	3906	5217	5600	3997	4958	5467	4550	4875	4038	4896	4398	4568	4794	3728	4704	3965	3870	4252	5194	5523	4435	5272	3748	4577	4810
chr1D	142000000		4411	3813	3163	2699	3590	4386	3697	3653	3384	4144	3805	3901	3903	3742	3082	3342	3279	5386	3532	3370	3369	3457	3177	4058	4365	2950	3941	4204	3773	3971	3203	3896	3465	3624	3769	2952	3895	3097	3055	3121	4144	4516	3426	4508	2639	3654	4035
chr1D	143000000		6121	5651	4558	3933	5175	6345	5383	5166	4943	6177	5407	5527	5634	5338	4457	4867	4529	8125	5352	5137	4828	4562	4479	6344	6362	4679	5625	6270	5095	5522	4592	5556	4992	4977	5400	4402	5379	4497	4562	4642	6066	6437	4808	6045	4031	5151	5482
chr1D	144000000		4712	3882	3502	2805	3945	4740	3846	3728	3610	4581	3787	4301	3969	3912	3379	3302	3234	5652	3710	3733	3678	3433	3302	4514	4732	3458	4027	4458	3850	4313	3545	4012	3954	3779	3888	3249	3831	3377	3211	3445	4365	4682	3446	4420	2923	3576	3913
chr1D	145000000		3508	3258	2480	2173	2885	3508	3039	2884	2804	3670	2997	3251	3195	2991	2581	2718	2556	4553	2889	2882	2739	2641	2603	3490	3639	2589	3179	3556	2894	3060	2499	3183	2956	3192	2944	2305	3402	2577	2513	2776	3497	3619	2753	3704	2394	2921	3111
chr1D	146000000		4681	4165	3254	2805	3775	4566	3951	3774	3560	4282	3817	4104	3942	3907	3438	3408	3307	5857	3959	3514	3560	3458	3299	4468	4557	3358	4143	4369	3964	3998	3425	3968	3408	3692	3946	3184	4027	3353	3189	3436	4179	4757	3439	4294	3010	3663	3998
chr1D	147000000		3619	3271	2486	2176	3042	3589	3042	2930	2888	3600	3240	3075	3224	3118	2579	2783	2440	4590	3017	2803	2878	2779	2628	3203	3569	2518	3136	3484	2969	3251	2624	3122	2892	3121	3084	2333	3082	2693	2526	2537	3386	3606	2767	3494	2237	2917	3148
chr1D	148000000		4598	4220	3368	2953	3950	4712	3893	3920	3608	4482	4154	4208	4126	4033	3351	3672	3534	5907	3864	3745	3660	3641	3398	4388	4733	3485	4412	4406	3971	4110	3386	4036	3772	4060	3886	3174	4143	3401	3447	3534	4388	4589	3581	4668	3089	3809	4235
chr1D	149000000		5009	4460	3462	3057	4237	5001	4105	3942	3867	4741	4336	4520	4410	4141	3585	3882	3712	6385	4082	3876	3973	3724	3590	4706	4953	3657	4427	4817	4270	4466	3803	4290	4131	4078	4207	3394	4436	3587	3391	3630	4865	5199	3916	4738	3152	4181	4484
chr1D	150000000		5039	4635	3662	3193	4283	5074	4305	4419	4183	4779	4349	4380	4541	4245	3559	3827	3683	6222	4069	3991	3901	3916	3547	4748	4976	3689	4758	4786	4248	4595	3598	4518	3978	4133	4247	3310	4361	3724	3482	3686	4614	4915	3924	5008	3326	4083	4393
chr1D	151000000		4591	4189	3254	2933	3618	4687	3929	3719	3546	4399	3986	4189	4156	3899	3378	3529	3303	5714	3807	3550	3592	3367	3243	4260	4558	3408	4013	4429	3765	4143	3254	4064	3535	3841	3854	3025	3877	3230	3422	3176	4324	4539	3485	4332	2874	3785	4088
chr1D	152000000		6671	6042	4778	4229	5835	6727	5715	5723	5634	6470	5871	5949	6346	6035	4867	5256	4961	8922	5930	5214	5251	5225	4879	6501	7033	5045	6198	6578	5934	6170	5122	5919	5352	5707	5802	4589	6037	5059	4764	4941	6549	6823	5476	6484	4577	5679	6025
chr1D	153000000		5073	4422	3716	3264	4208	5324	4314	4133	4165	4722	4363	4502	4747	4392	3552	3803	3648	6619	4211	3905	3832	3923	3536	4876	5189	3753	4560	5053	4491	4555	3579	4434	3977	4135	4280	3421	4644	3766	3505	3619	4836	5070	4016	5012	3161	4081	4564
chr1D	154000000		3564	3347	2832	2438	3173	3846	3120	3236	3009	3571	3312	3403	3486	3304	2700	2918	2825	4994	3156	2815	2874	2962	2737	3518	3752	2941	3335	3667	3200	3368	2686	3337	3082	3040	3194	2636	3295	2885	2688	2839	3620	3828	2946	3739	2483	3164	3477
chr1D	155000000		4247	3793	2901	2610	3570	4314	3465	3520	3443	4153	3686	3820	4066	3552	3002	3125	3036	5282	3481	3194	3194	3152	3000	4056	4162	3086	3702	4058	3593	3676	2989	3797	3456	3541	3520	2942	3622	3157	2925	2948	4039	3968	3277	4058	2737	3385	3665
chr1D	156000000		4290	3809	3143	2628	3589	4300	3556	4383	3407	3996	3678	3982	3849	3753	3121	3292	3032	5521	3603	3377	3432	3083	3198	3877	4421	3231	3816	4306	3556	3851	3248	4047	3427	3373	3581	2886	3840	3198	3046	3217	3948	4375	3407	4280	2874	3574	3750
chr1D	157000000		3863	3503	2820	2234	3314	3974	3274	3256	3071	3812	3503	3643	3554	3358	2744	3064	2823	5059	3391	2928	3065	2991	2943	3759	3888	2958	3585	3823	3356	3485	2996	3647	3299	3130	3476	2721	3422	2891	2813	2945	3636	4174	3132	3989	2613	3362	3449
chr1D	158000000		3142	2830	2232	2037	2688	3144	2651	2736	2495	2894	2826	2845	2954	2768	2300	2471	2186	4039	2646	2393	2515	2326	2128	2941	3260	2410	2978	3146	2716	3008	2365	2887	2578	2647	2718	2263	2934	2329	2176	2177	3077	3180	2352	3161	2081	2673	2833
chr1D	159000000		8051	7442	6032	5125	6927	8466	6937	7109	6533	7902	7231	7339	7177	6916	6084	6367	5782	10637	6927	6530	6364	6290	5918	7904	8608	6164	7347	8174	7141	7558	5910	7239	6533	6761	6871	5687	7113	5705	5620	6149	7928	8042	6463	7905	5310	6913	7379
chr1D	160000000		5490	5128	4057	3620	4760	5669	4790	4738	4477	5220	4982	5145	5056	4771	4170	4408	4172	7118	4799	4376	4620	4293	4083	5364	5643	4284	5126	5449	4760	5167	4154	5209	4536	4622	4865	3772	5016	4136	4049	4265	5477	5731	4501	5729	3621	4501	5069
chr1D	161000000		4481	3965	3290	2747	3874	4503	3905	3624	3665	4445	3943	4144	4158	3892	3238	3474	3331	5890	3606	3582	3539	3534	3362	4472	4587	3393	4117	4779	4010	4191	3334	4149	3762	3682	3978	3049	4193	3408	3446	3458	4399	4681	3689	4492	3031	3799	4118
chr1D	162000000		5638	5483	4261	3543	4973	5774	4949	4785	4525	5471	5009	5107	5067	5144	4219	4548	4188	7449	4799	4596	4432	4350	4390	5425	5782	4043	5206	5607	4786	5087	4331	5287	4360	4639	4896	3882	5037	4131	4176	4127	5385	5947	4452	5745	3843	4755	5174
chr1D	163000000		4897	4436	3564	2993	4094	4969	3924	3671	3865	4470	4236	4297	4499	4144	3439	3672	3610	6312	4019	3806	3967	3650	3402	4625	4981	3651	4278	4861	4276	4372	3552	4246	3773	4225	4122	3411	4299	3688	3608	3578	4502	4725	3717	4902	3217	4186	4309
chr1D	164000000		5153	4745	3942	3260	4333	5295	4431	4647	4202	5086	4414	4508	4761	4446	3771	4053	3788	6672	4514	3910	3921	3785	3810	4986	5309	3862	4694	5127	4388	4821	3967	4671	4136	4211	4607	3611	4619	3861	3724	3755	4882	5456	3949	5040	3476	4160	4540
chr1D	165000000		6847	6473	5229	4412	5755	7133	5797	5912	5376	6823	6018	6295	6343	5938	5092	5563	5060	9059	5944	5600	5656	5132	4967	6436	7203	5224	6267	6728	6147	6420	5248	6425	5543	5803	6075	4625	6082	5093	5103	5258	6788	7209	5220	6834	4736	5768	6145
chr1D	166000000		4724	4433	3394	2900	4149	4821	4070	4049	3862	4626	4063	4363	4352	4105	3484	3594	3481	5987	4050	3550	3781	3587	3459	4548	4778	3414	4374	4813	3969	4327	3629	4373	3750	3805	4107	3316	4237	3555	3379	3482	4755	4880	3571	4804	3017	3859	4230
chr1D	167000000		4321	3876	3266	2759	3752	4719	3710	3517	3604	4369	3891	3988	4085	3928	3218	3522	3201	5794	3652	3543	3667	3622	3136	4140	4635	3432	4046	4168	3739	4160	3321	3926	3646	3637	3780	3049	3860	3043	3058	3192	4372	4602	3410	4591	2907	3790	3926
chr1D	168000000		4811	4419	3427	3154	3966	4812	4034	3916	3965	4555	4167	4406	4715	4242	3578	3631	3505	6197	4169	3944	3607	3676	3577	4590	5043	3646	4358	4565	4158	4442	3632	4410	3865	4002	4152	3167	4329	3486	3325	3709	4550	5112	3724	4827	3238	4123	4357
chr1D	169000000		3776	3510	2732	2406	3259	3907	3269	3261	3046	3564	3503	3526	3581	3333	2662	3016	2884	4773	3366	3000	3049	2809	2812	3624	3843	2903	3497	3746	3164	3422	2792	3470	3150	3135	3330	2635	3476	2746	2861	436	3651	3798	3057	3906	2459	3231	3415
chr1D	170000000		4707	4192	3320	2913	3826	4688	4122	3978	3685	4561	4072	4195	4166	3912	3247	3444	3630	5731	3808	3756	3708	3775	3294	4336	4551	3425	4224	4493	3896	4096	3572	4224	3614	3759	4076	3073	4093	3331	3443	284	4530	4636	3523	4424	3170	3773	4381
chr1D	171000000		3954	3623	2788	2562	3449	4030	3413	3235	3021	3873	3476	3653	3646	3397	2842	3057	3000	5064	3368	3048	3064	2947	2934	3660	3840	3007	3645	3827	3407	3791	2930	3675	3122	3243	3572	2768	3563	3043	2910	59	3825	4054	3137	3949	2575	3337	3677
chr1D	172000000		2881	2548	2174	1727	2427	2866	2344	2354	2337	2654	2490	2587	2708	2537	1992	2187	2132	3743	2488	2191	2363	2029	2013	2620	2786	2190	2591	2735	2298	2537	2101	2736	2271	2281	2437	1973	2582	2163	2017	1573	2732	2750	2106	2823	1832	2374	2530
chr1D	173000000		3162	2752	2316	1843	2638	3301	2663	2562	2528	2948	2843	2864	2813	2711	2217	2353	2111	3937	2683	2370	2397	2425	2256	2930	3318	2347	2818	3092	2720	2802	2265	2796	2570	2572	2641	2112	2755	2353	2315	2252	2918	3144	2478	3172	2105	2585	2794
chr1D	174000000		4803	4528	3590	3020	4240	4991	4239	4132	3961	4764	4245	4437	4323	4102	3554	3818	3565	6538	4392	3934	3976	3822	3507	4673	5009	3721	4337	4886	4240	4319	3520	4359	4025	3990	4246	3409	4356	3654	3398	3614	4721	4945	3925	4835	3236	4160	4372
chr1D	175000000		4383	4246	3173	2847	3806	4623	3813	3567	3599	4251	3969	4119	4011	3800	3170	3404	3258	5553	3877	3461	3535	3531	3123	4089	4448	3282	4094	4249	3946	4020	3171	3894	3640	3609	3827	3074	3965	3415	3147	3281	4230	4593	3385	4251	2903	3561	3988
chr1D	176000000		5742	4857	4035	3442	4860	5784	4737	5031	4549	5354	4802	5178	5227	4930	4030	4295	3962	7321	4872	4434	4491	4240	4129	5325	5813	4310	5025	5304	4805	5165	4179	5102	4495	4473	4801	3851	5143	4204	3955	4127	5389	5765	4359	5436	3728	4558	5104
chr1D	177000000		4510	4155	3309	2703	3780	4553	4035	4089	3693	4448	3901	4038	4109	3959	3226	3417	3369	5962	3941	3519	3479	3587	3140	4332	4686	3230	4101	4441	3884	3983	3378	4115	3841	3740	3923	3009	3982	3200	3263	3420	4362	4610	3684	4329	3105	3841	4076
chr1D	178000000		4845	4151	3421	2846	3759	4743	3823	3985	3624	4563	4238	4296	4439	4061	3347	3682	3373	6155	4018	3709	3617	3598	3419	4600	4650	3541	4301	4539	4013	4212	3385	4130	3732	3779	3947	3291	4155	3504	3379	3492	4562	4896	3625	4594	3102	3752	4167
chr1D	179000000		6066	5562	4263	3897	5123	6048	5169	5160	4775	5893	5212	5467	5378	5375	4184	4522	4641	8062	4970	4789	4750	4797	4486	6001	6038	4584	5682	5939	5267	5576	4481	5468	4996	5013	5272	4107	5380	4538	4303	4501	5689	6351	4847	6006	4085	4966	5276
chr1D	180000000		7013	6109	5056	4284	6094	6951	5589	5843	5451	6561	5758	6415	6261	6080	4955	5404	5046	9240	5890	5357	5487	5334	5043	6553	7069	5070	6438	6781	5951	6433	5229	6137	5507	5647	5648	4760	6254	4868	5096	4953	6636	6892	5277	6883	4652	5756	6167
chr1D	181000000		3848	3606	2892	2457	3262	3969	3400	2975	3135	3757	3324	3543	3498	3327	2768	2899	2706	4998	3177	3108	3013	2876	2730	3719	3918	2792	3432	3522	3195	3515	2926	3515	3124	3261	3261	2710	3488	3017	2811	2753	3761	3976	3024	3907	2587	3289	3513
chr1D	182000000		5592	4944	4111	3501	4688	5592	4673	4339	4482	5080	4948	4997	4992	4969	3936	4274	4210	7225	4613	4503	4523	4206	4116	5322	5776	4089	4984	5507	4714	4981	4145	5113	4342	4477	4933	3894	4945	4206	4013	4032	5286	5288	4402	5573	3687	4383	4835
chr1D	183000000		4402	4021	3164	2675	3627	4338	3713	3595	3433	4227	3833	3735	3878	3699	3036	3341	3117	5376	3687	3324	3326	3374	3175	4048	4414	3158	3959	4258	3718	3872	3125	3962	3717	3624	3784	2816	3861	3150	3066	3273	4080	4595	3275	4152	2819	3553	3922
chr1D	184000000		3691	3432	2658	2459	3155	3638	3089	3049	2868	3580	3322	3387	3203	3260	2622	2821	2714	4770	3146	2812	2973	2815	2670	3472	3590	2739	3371	3677	3141	3218	2659	3358	3082	3159	3188	2582	3181	2700	2822	2771	3406	3891	2984	3750	2473	3133	3193
chr1D	185000000		5091	4460	3434	3105	4371	4879	4225	4301	3775	4680	4106	4344	4377	4263	3482	3561	3458	6229	4125	3703	3884	3595	3787	4634	5000	3694	4421	4645	4178	4481	3692	4499	4002	4008	4110	3333	4534	3598	3643	3516	4770	4927	3821	4865	3265	4006	4337
chr1D	186000000		4979	4624	3665	3091	4180	5388	4363	4135	4247	4773	4369	4417	4661	4250	3760	4035	3811	6558	4339	3899	4142	3915	3713	4944	5267	3676	4488	4977	4290	4554	3815	4550	3981	4253	4269	3346	4508	3637	3724	3765	4879	5385	3975	4863	3383	4238	4557
chr1D	187000000		4271	3712	2967	2650	3640	4312	3586	3347	3417	4195	3742	4018	3839	3670	3093	3455	3167	5797	3445	3423	3343	3325	3073	4175	4477	3272	3761	4398	3660	4003	3151	3940	3529	3593	3675	2847	3956	3218	3062	3103	4085	4213	3305	4293	2923	3722	3811
chr1D	188000000		3646	3324	2449	2148	3080	3663	3073	2865	2918	3345	3144	3217	3244	3057	2509	2663	2577	4690	3008	2817	2817	2740	2643	3500	3621	2744	3283	3417	3068	3188	2589	3150	3032	3025	3021	2464	3150	2723	2734	2625	3388	3735	2813	3507	2364	2992	3185
chr1D	189000000		4541	4057	3308	2772	3607	4454	3763	3583	3337	4226	4049	4153	4016	3970	3312	3491	3336	5606	3718	3512	3526	3469	3180	4274	4586	3291	3954	4207	3840	4044	3295	4047	3646	3755	4012	3002	4010	3349	3189	3333	4299	4513	3504	4510	3035	3652	3956
chr1D	190000000		4841	4548	3516	3021	4249	4847	4224	3882	3846	4738	4254	4358	4273	4230	3484	3636	3544	6054	4122	3761	3975	3784	3515	4659	4906	3554	4130	4782	4017	4491	3611	4384	3983	4117	4009	3293	4260	3457	3403	3640	4643	4981	3879	4899	3229	3985	4251
chr1D	191000000		4219	3976	3162	2670	3625	4424	3512	3408	3383	3960	3701	3863	3853	3574	2867	3238	3140	5394	3631	3341	3319	3229	2941	4004	4213	3147	3943	4154	3426	3654	3207	3886	3554	3582	3771	2732	3513	3193	3054	3213	4203	4209	3408	4099	2849	3455	3804
chr1D	192000000		5670	5195	4178	3728	4878	5991	4756	4808	4694	5503	5117	5403	5092	4986	4113	4509	4129	7695	4927	4805	4548	4374	4400	5541	5961	4565	5170	5560	5153	5384	4303	5469	4619	4731	4998	4057	5236	4288	4254	4421	5685	5996	4339	5688	3714	4901	5166
chr1D	193000000		4571	4285	3397	2908	3986	4791	4105	3942	3812	4724	4218	4396	4369	4138	3419	3687	3542	6076	4324	3834	3710	3589	3393	4467	4790	3673	4239	4822	4024	4327	3690	4280	3804	4003	4319	3384	4391	3479	3373	3651	4604	4911	3824	4811	3132	4004	4456
chr1D	194000000		5268	5218	3997	3304	4528	5484	4555	4475	4212	5363	4689	4979	4824	4595	4059	4186	3968	6882	4640	4098	4394	4033	4068	5277	5604	3972	4717	5177	4751	4950	3994	4950	4392	4449	4619	3759	4838	4058	3994	4090	5160	5659	4272	5383	3589	4429	4862
chr1D	195000000		4998	4616	3955	3382	4336	5249	4512	4265	4064	4813	4225	4607	4871	4746	3389	3832	3624	6524	4233	4200	3836	3871	3807	5164	5089	3614	4663	5224	4892	4758	3898	4765	3989	4136	4584	3472	4843	3840	3839	3923	4823	5335	3974	4842	3488	4172	4662
chr1D	196000000		6546	5965	4713	3953	5622	6572	5527	5446	5211	6026	5859	6034	5839	5555	4730	5107	4785	8332	5475	5351	5106	5042	4759	5953	6721	4979	5991	6374	5568	5938	4819	5795	5099	5486	5654	4249	5837	4781	4738	4949	6224	6457	5152	6630	4315	5374	5760
chr1D	197000000		4107	4027	3091	2669	3484	4203	3507	3365	3367	4019	4031	3870	3752	3611	2984	3433	3029	5385	3437	3361	3218	3243	3070	4057	4356	3155	3840	4088	3626	3934	3295	3717	3484	3619	3710	2941	3849	3077	3137	3175	4044	4398	3370	4261	2775	3676	3615
chr1D	198000000		6717	6233	4797	4350	5805	6940	5780	5434	5359	6374	5857	6177	6054	5865	5027	5206	4678	8854	5981	5433	5272	4948	4925	6523	6829	5079	6406	6571	5737	6219	4984	6067	5508	5518	5806	4660	6064	5054	4772	5102	6633	6822	5407	6497	4577	5413	5970
chr1D	199000000		6385	5871	4575	4054	5395	6321	5433	5219	5009	6115	5325	5846	5737	5546	4631	5008	4555	8239	5358	5072	4942	4797	4779	6093	6435	4847	5552	6255	5220	5636	4693	5777	4899	5040	5503	4409	5740	4721	4620	4569	6084	6299	5112	6100	4110	5129	5680
chr1D	200000000		5137	4836	3736	3184	4309	5306	4368	4259	4129	5048	4524	4610	4728	4489	3767	3965	3863	6670	4119	4086	4167	4046	3796	4972	5326	3724	4759	5177	4390	4733	3914	4699	4050	3996	4471	3655	4729	3882	3793	3858	4958	5158	4110	4991	3322	4378	4777
chr1D	201000000		4857	4376	3595	2961	4029	4925	4112	3987	3953	4667	4403	4364	4534	4207	3583	3798	3447	6163	3948	3824	3748	3850	3593	4594	4811	3461	4596	4675	4149	4486	3653	4491	3748	3946	4320	3326	4212	3542	3584	3440	4807	4771	3753	4885	3211	4010	4275
chr1D	202000000		5209	4871	3859	3383	4305	5217	4311	4273	4051	4784	4501	4659	4665	4298	3841	4038	3925	6548	3823	4232	4146	3865	3887	4666	5430	3702	4650	5092	4413	4587	3605	4687	3968	3957	4374	3567	4584	3897	3765	3935	4801	5239	4056	4806	3404	4206	4582
chr1D	203000000		5604	5116	3939	3444	4694	5580	4542	4428	4218	5243	4832	5070	4932	4709	3959	4165	3951	7034	4172	4369	4140	4079	3929	5214	5458	4102	4937	5367	4572	5046	4101	4871	4280	4494	4834	3922	4800	4042	4022	4085	5293	5549	4183	5358	3539	4512	4718
chr1D	204000000		6796	6335	4943	4326	5769	7074	5806	5882	5541	6598	5931	6417	6355	5991	5100	5456	5090	8957	6174	5730	5431	5541	5098	6523	7117	5320	6280	6854	5871	6089	5188	6305	5423	5800	5915	4702	6019	5103	4977	5325	6749	7034	5599	6772	4582	5897	6233
chr1D	205000000		7549	6963	5377	4622	6279	7637	6216	6230	5856	6874	6278	6797	6662	6486	5504	5759	5333	9426	6293	6000	5879	5527	5611	7309	7468	5558	6542	7349	6276	6631	5422	6756	6048	6054	6238	5240	6498	5572	5307	5392	7038	7432	5925	7237	4999	5990	6515
chr1D	206000000		5645	5381	4056	3565	4839	5447	4786	4690	4451	5448	4942	5196	5005	4662	4061	4592	4076	7249	4882	4569	4510	4350	3971	5385	5571	4235	5265	5574	4434	5136	4244	5012	4386	4774	4990	3914	4856	4067	3943	4220	5242	5654	4506	5453	3619	4761	5012
chr1D	207000000		4875	4558	3621	3139	4062	5038	4145	3946	4036	4873	4391	4451	4563	4490	3625	3732	3702	6457	4261	3921	4053	3801	3666	4628	4997	3733	4594	4893	3125	4263	3907	4427	3504	4134	4111	3488	4420	3606	3486	3583	4776	5073	3818	4793	3187	4214	4345
chr1D	208000000		6307	5975	4600	4120	5487	6321	5317	5344	5147	6092	5475	5933	5817	5492	4803	5056	4632	8719	5380	5298	5116	4843	4850	6184	6353	4742	5872	6268	5308	5694	4722	5883	4875	5231	5474	4284	5446	4835	4615	4691	6349	6622	5030	6215	4285	5225	5589
chr1D	209000000		4886	4586	3596	3024	4316	4900	4264	4173	4063	4808	4232	4705	4353	4145	3534	3766	3682	6452	4329	3875	3943	3690	3497	4773	5072	3720	4411	5007	4340	4529	3443	4417	4009	3892	4251	3312	4451	3744	3548	3604	4617	5033	3964	4749	3229	4064	4423
chr1D	210000000		3434	4043	3080	2250	3069	3526	3006	2840	2836	4138	3035	3139	3169	3253	2604	2853	2639	4580	3567	2875	2784	2874	2558	3817	3763	2469	3866	3400	2796	3258	2649	3213	2998	3488	3052	2390	3287	2727	3202	2605	3433	3627	2630	3798	2861	3034	3089
chr1D	211000000		6020	5704	4375	3706	5365	6442	5143	5120	4844	5801	5251	5466	5534	5114	4451	4752	4465	7892	5386	5002	4940	4737	4383	5733	6217	4567	5516	5923	4709	5602	4589	5542	4551	5012	5161	4199	5333	4418	4502	4470	6002	6023	4792	5993	4114	4913	5372
chr1D	212000000		6084	5454	4483	3776	5013	6111	5037	4887	4707	5507	4970	5465	5381	5037	4341	4616	4389	7543	4958	4959	4804	4507	4392	5776	5975	4542	5336	5726	5209	5408	4207	5379	4878	4889	5019	3965	5229	4357	4330	4461	5567	5935	4507	5843	3938	4769	5350
chr1D	213000000		4089	3840	3105	2574	3510	4013	3340	3237	3186	3995	3536	3593	3561	3490	3093	3076	3100	5347	3333	3161	3230	3091	2884	4076	4080	3126	3773	3838	3598	3685	3039	3775	3162	3478	3630	2867	3636	3116	3003	3109	4010	4115	3192	4167	2864	3440	3648
chr1D	214000000		5103	4817	3648	3179	4138	5159	4330	4129	4060	4732	4488	4552	4526	4552	3558	4016	3806	6355	4295	4063	4107	3834	3706	4807	4919	3743	4535	4900	4196	4545	3730	4646	4045	4060	4375	3356	4610	3891	3616	3898	4627	5029	3928	4700	3369	4177	4479
chr1D	215000000		3710	3384	2566	2327	3317	3762	3301	3036	3128	3556	3336	3414	3483	3277	2694	2879	2622	4765	3082	3076	2891	2909	2743	3463	3822	2630	3278	3691	3163	3454	2898	3233	3031	3150	3303	2599	3400	2826	2596	2811	3628	3680	2906	3604	2446	3291	3336
chr1D	216000000		4461	4262	3235	2988	3952	4687	3850	3888	3605	4345	4061	4249	4273	4087	3401	3489	3328	5940	3866	3593	3661	3598	3398	4544	4547	3445	4170	4522	3919	4255	3348	4153	3716	3945	3961	3282	4230	3312	3419	3524	4443	4605	3584	4603	2976	3699	4109
chr1D	217000000		4666	4370	3529	2941	3984	4820	3948	3960	3723	4526	4080	4235	4285	4214	3553	3857	3514	6006	3971	3817	3799	3679	3413	4336	4866	3421	4137	4535	4050	4394	3589	4357	3811	3901	4040	3179	4159	3645	3441	3691	4722	4961	3799	4684	3231	3939	4287
chr1D	218000000		4859	4299	3429	2927	4157	4754	4343	4001	3700	4584	4246	4565	4381	4238	3473	3795	3498	6174	4012	3853	3747	3692	3448	4424	4899	3499	4360	4819	4122	4457	3646	4385	3816	4050	4114	3272	4438	3532	3575	3599	4595	4907	3766	4788	3211	3961	4251
chr1D	219000000		4464	4129	3208	2748	3818	4634	3868	3818	3516	4326	3769	3995	4203	4134	3268	3603	3333	5769	3720	3483	3595	3353	3434	4417	4693	3334	4253	4502	3953	4177	3554	4016	3640	3725	3951	3069	4014	3414	3286	3531	4464	4632	3439	4468	3069	3885	4144
chr1D	220000000		4750	4553	3518	3093	4166	5242	4065	4165	4022	4700	4254	4551	4426	4148	3534	3707	3564	6455	4069	3984	3927	3737	3626	4678	5102	3701	4221	4732	4118	4415	3685	4427	3844	3929	4331	3366	4408	3582	3580	3699	4915	4811	3919	4827	3306	3946	4328
chr1D	221000000		4310	4103	3383	2821	3740	4614	3838	3739	3579	4249	3770	3880	4044	3900	3091	3390	3194	5706	3488	3542	3532	3371	3194	4073	4644	3298	4011	4144	3849	3970	3304	4067	3506	3636	3789	3118	4038	3185	3355	3261	4189	4345	3415	4396	2876	3698	3856
chr1D	222000000		6573	6218	4914	4277	5484	6669	5568	5569	5400	6545	5793	6060	6046	5976	4874	5244	4826	8684	5646	5296	5302	4901	4946	6414	6799	4923	6141	6555	5762	5966	5053	5992	5440	5423	5799	4765	5778	4812	4736	5037	6441	7045	5322	6725	4458	5578	5892
chr1D	223000000		4986	4594	3579	3187	4123	4872	3992	4024	4019	4478	4134	4522	4451	4230	3455	3616	3612	6151	4150	3645	3865	3619	3590	4641	4896	3632	4383	4720	4213	4347	3551	4186	4062	4108	4299	3268	4255	3628	3459	3401	4543	4968	3768	4810	3161	4138	4368
chr1D	224000000		4949	4453	3680	3119	4210	5135	4188	4087	4167	4571	4366	4527	4277	4273	3478	3947	3676	6301	4151	3954	3970	3807	3578	4550	5044	3621	4378	5014	4117	4462	3631	4335	3919	4022	4261	3357	4512	3701	3539	3687	4783	5072	3841	4724	3283	4046	4483
chr1D	225000000		7366	6897	5492	4576	5976	7542	6182	5753	5696	7046	6304	6536	6594	6304	5529	5767	5328	9710	6227	6068	6038	5463	5369	7064	7549	5545	6445	6985	6196	6433	4929	6053	5879	5948	5874	4991	6402	5395	5083	5390	6745	7427	5698	7273	4814	6167	6607
chr1D	226000000		5828	5327	4102	3591	4834	5677	4726	4616	4467	5410	4930	5057	5209	4851	4129	4596	4092	7250	4891	4593	4695	4354	4015	5449	5770	4319	4845	5328	4734	5218	4198	5175	4493	4668	4996	3937	4805	4036	4167	4386	5493	5707	4508	5803	3714	4459	5052
chr1D	227000000		5829	5455	4183	3437	4910	5895	4948	4650	4547	5526	5008	5343	5156	5021	4113	4461	3989	7396	5127	4657	4651	4164	4177	5390	5959	4124	5184	5589	5006	5240	4330	5298	4656	4676	4889	3948	5079	4184	4168	4266	5670	5904	4511	5796	3846	4643	5137
chr1D	228000000		5443	5013	4031	3423	4712	5684	4533	4623	4282	5456	4580	5011	5055	4781	3975	4209	4147	6951	4818	4420	4230	4240	3962	5203	5689	4068	4947	5564	4661	4896	4301	5115	4492	4589	4835	3895	4856	3973	4059	4167	5323	5704	4560	5437	3677	4507	4817
chr1D	229000000		3964	3706	2764	2543	3586	4126	3366	3323	3321	3935	3573	3654	3685	3511	2811	3304	3053	5395	3417	3204	3169	3086	2953	3926	4059	2986	3718	3977	3403	3802	3055	3493	3376	3286	3413	2737	3786	3089	2903	3127	3802	4025	3025	4067	2790	3485	3594
chr1D	230000000		4637	4201	3320	2985	4041	4797	4008	3959	3767	4572	4263	4411	4229	4126	3440	3714	3255	6124	3841	3613	3771	3679	3373	4527	4916	3534	4367	4857	4007	4338	3541	4241	3966	3855	4163	3236	4231	3333	3301	3480	4551	4895	3756	4833	3212	3868	4355
chr1D	231000000		3769	3441	2676	2242	3222	3823	3135	3058	2911	3517	3288	3499	3518	3131	2699	2894	2803	4706	3036	2843	2999	2917	2701	3617	3925	2765	3484	3661	3152	3370	2827	3463	3047	3164	3137	2593	3481	2744	2698	2755	3593	3750	2807	3551	2488	3133	3389
chr1D	232000000		4191	3806	2962	2575	3390	4325	3440	3456	3398	4198	3703	3667	3807	3460	2875	3124	3049	5423	3610	3189	3298	3077	2873	3758	4139	3047	3651	4073	3391	3730	3059	3723	3397	3385	3584	2744	3608	2942	3106	3045	3955	4199	3325	4016	2570	3403	3648
chr1D	233000000		5583	4815	3951	3381	4623	5278	4479	4531	4074	4994	4470	4911	4917	4579	3971	4267	3809	7128	4627	4309	4313	4203	3752	5109	5529	4104	4877	5341	4616	4974	4050	4847	4238	4479	4649	3899	4876	3956	3762	4069	5274	5679	4229	5189	3545	4471	4955
chr1D	234000000		4398	4216	3314	2794	3721	4621	3834	3781	3460	4372	3871	3955	4170	3918	3319	3533	3350	5859	3966	3513	3511	3596	3334	4377	4512	3190	3947	4479	3848	4227	3443	3984	3813	3646	3713	3176	3996	3309	3255	3315	4266	4671	3658	4592	3146	3600	3972
chr1D	235000000		5565	4902	4099	3294	4584	5356	4550	4454	4368	5181	4574	4843	5066	4691	3971	4057	3986	7079	4425	4395	4444	4314	4076	5277	5412	4009	4866	5204	4555	5024	3990	4907	4355	4452	4735	3631	4738	3982	3823	4047	5156	5587	4022	5503	3664	4468	4800
chr1D	236000000		4962	4495	3633	3114	4186	4964	4174	4150	3910	4611	4333	4375	4315	4185	3392	3884	3745	6318	4000	3756	4053	3731	3469	4584	5057	3740	4343	4841	4201	4738	3733	4508	4066	4136	4168	3392	4378	3731	3557	3708	4682	5064	3781	4660	3312	3974	4482
chr1D	237000000		5150	4719	3771	3195	4442	5172	4233	4088	4282	5011	4466	4545	4571	4389	3566	3753	3805	6381	4298	4078	4145	3851	3686	4748	5435	3789	4610	4980	4401	4578	3760	4618	4089	4052	4420	3568	4604	3583	3519	3838	4884	5075	4027	4911	3416	4186	4754
chr1D	238000000		4958	4495	3642	3091	4148	4795	4031	3951	3899	4658	4314	4374	4448	4073	3552	3741	3418	6331	4127	3866	3783	3794	3604	4604	5012	3624	4533	4640	3977	4442	3686	4387	4031	3939	4294	3211	4197	3734	3339	3670	4775	4801	3876	4740	3059	3955	4275
chr1D	239000000		3947	3638	2840	2524	3244	3884	3277	3181	2992	3567	3363	3677	3584	3373	2737	2947	2920	5064	3148	3003	3093	2981	2851	3689	3941	2833	3491	3651	3234	3426	2826	3642	3281	3293	3290	2483	3516	2875	2800	2987	3702	4061	3020	3888	2632	3073	3640
chr1D	240000000		4863	4354	3552	3011	4121	5012	3971	3929	3872	4578	4206	4297	4282	4136	3467	3691	3393	6291	4078	3768	3760	3739	3506	4646	4745	3572	4373	4775	4057	4189	3487	4374	3774	3867	4079	3308	4241	3512	3433	3438	4485	4878	3780	4880	3140	4021	4278
chr1D	241000000		4315	3836	3092	2588	3560	4342	3754	3377	3396	4074	3849	3906	3848	3526	3084	3201	3109	5579	3538	3281	3481	3240	2938	4042	4347	3216	3799	4046	3608	3731	3195	3786	3421	3652	3691	3003	3635	3152	2977	3222	4202	4309	3311	4062	2621	3557	3889
chr1D	242000000		3037	2936	2196	1862	2565	3124	2590	2532	2674	3099	2724	2970	2813	2754	2233	2295	2410	4168	2625	2378	2504	2313	2280	2936	3140	2359	2888	3067	2701	2885	2435	3038	2606	2681	2606	2166	2883	2410	2214	2354	2932	3387	2354	3057	2232	2590	2775
chr1D	243000000		3931	3576	2765	2424	2999	3817	3084	3001	2936	3600	3286	3350	3333	3369	2800	2894	2771	4941	3250	3035	3038	3045	2662	3497	3776	2879	3243	3786	3365	3367	2776	3453	3166	3143	3301	2638	3221	2877	2749	2623	3690	3970	2957	3807	2540	3249	3280
chr1D	244000000		5788	5309	4352	3654	4897	5924	4890	4659	4641	5451	5095	5089	5366	5132	4291	4611	4161	7402	4939	4586	4573	4451	4240	5468	5914	4369	5365	5539	4989	5515	4438	5472	4441	4756	5017	4025	5226	4290	4080	4343	5477	6102	4615	5639	3775	4676	5174
chr1D	245000000		4279	3620	3101	2466	3421	4291	3580	3231	3282	3905	3615	3777	3916	3625	3037	3257	3059	5201	3464	3348	3278	3116	2925	3959	4267	3122	3586	4098	3523	3711	2955	3703	3284	3401	3429	2980	3735	3111	3041	3035	4141	4329	3357	4172	2654	3445	3709
chr1D	246000000		6726	5801	4794	4095	5438	6740	5763	5388	5207	6368	5723	6011	6105	5713	4748	5084	4873	8387	5381	5198	5218	4837	4747	6288	6562	4773	6132	6517	5355	5788	5064	5936	5250	5366	5654	4445	5761	4618	4716	4853	6290	6655	5021	6408	4457	5429	5816
chr1D	247000000		7553	6830	5426	4757	6460	7548	6368	6223	6040	6914	6613	6932	6573	6466	5130	5938	5311	9925	5410	6300	6084	5461	5454	6900	7531	5609	6589	7168	6318	7113	5615	6720	5654	6098	6543	5099	6461	5312	5373	5448	7054	7610	5933	7347	4752	5971	6518
chr1D	248000000		3639	3196	2502	2099	2864	3636	3045	2767	2874	3330	3135	3081	3292	3095	2546	2646	2516	4437	2857	2713	2718	2577	2655	3288	3606	2443	3125	3402	2949	3149	2695	3193	2729	2988	2961	2260	3138	2688	2554	2433	3275	3622	2822	2449	2291	2903	3076
chr1D	249000000		5000	4591	3793	3290	4420	5103	4336	4136	4196	4857	4509	4455	4442	4188	3457	4030	3736	6827	4486	3829	3907	3930	3633	4720	5135	3846	4565	5015	4363	4640	4030	4582	4062	4206	4583	3662	4481	3809	3631	3917	5044	5154	4004	4933	3378	4338	4505
chr1D	250000000		4833	4172	3304	2902	3873	4825	3779	3699	3923	4655	4029	4343	4343	4212	3272	3867	3495	6156	4134	3671	3822	3684	3472	4462	4685	3548	4118	4571	4087	4124	3543	4335	3812	3841	4104	3092	4233	3630	3512	3441	4434	4760	3729	4692	3128	3791	4090
chr1D	251000000		5326	4808	3842	3327	4452	5384	4414	4192	4351	5121	4583	4918	4859	4417	3788	4099	3818	6745	4620	4198	4180	3901	3844	5202	5366	4023	4909	4998	4715	4776	4000	4727	4209	4327	4483	3592	4618	3844	3940	3957	5142	5241	4192	5129	3554	4554	4667
chr1D	252000000		4536	4120	3371	2949	3953	4588	3816	3738	3602	4478	4172	3993	4177	3813	3265	3372	3309	6098	3990	3644	3512	3421	3251	4538	4655	3321	4187	4506	3796	3936	3282	4101	3755	3848	3922	3121	3931	3463	3160	3393	4202	4581	3577	4723	2958	3764	4076
chr1D	253000000		6261	5842	4744	4022	5107	6548	5304	5149	4800	6067	5375	5852	5689	5268	4716	4765	4491	8068	5300	5031	5045	4533	4649	6147	6425	4637	5870	6033	5147	5521	4403	5406	4808	4962	5269	4222	5416	4491	4641	4504	5936	5818	4942	6050	3997	5029	5605
chr1D	254000000		4881	4525	3728	3156	4109	5003	4004	4026	3898	4631	4276	4657	4654	4241	3617	3853	3584	6483	4093	4043	3838	3665	3476	4713	5026	3662	4326	4734	4341	4503	3740	4514	3910	4076	4054	3369	4299	3674	3519	3652	4691	5142	3940	4793	3337	4176	4502
chr1D	255000000		4759	4241	3446	2986	3937	4765	3839	3927	3707	4465	4078	4201	4419	4065	3423	3626	3333	5798	3974	3755	3829	3505	3467	4357	4787	3562	4163	4670	3948	4298	3417	4222	3720	3772	4009	3225	4145	3418	3345	3586	4591	4744	3765	4462	3156	3895	4100
chr1D	256000000		4863	4298	3471	2820	4089	4743	4148	3783	3865	4425	4264	4243	4355	4155	3375	3576	3602	6060	3916	3701	3693	3585	3251	4485	4751	3532	4193	4475	4050	4313	3487	4282	3875	3770	3953	3430	4189	3402	3471	3675	4506	5047	3784	4755	3129	3769	4178
chr1D	257000000		5569	5092	3920	3368	4509	5480	4485	4285	4233	5289	4742	4964	4847	4766	4011	4307	4048	7090	4618	4290	4241	4245	3798	5115	5461	4226	4867	5103	4451	4856	3880	5016	4453	4500	4579	3602	4821	3987	4069	4074	5201	5366	4351	5428	3465	4369	4875
chr1D	258000000		6924	6506	5295	4415	7434	7245	7304	5630	5501	6725	5968	6266	6384	5833	5142	5489	6277	10073	5882	5656	5601	5144	5224	6522	7059	5219	6127	6890	5955	6231	6753	7727	5443	5783	6345	4859	6095	6226	6261	5393	8144	6865	5419	6901	4587	5633	6082
chr1D	259000000		4116	3901	3017	2612	3603	4218	3638	3442	3461	4278	3600	3735	3893	3875	3039	3317	2880	5275	3459	3254	3284	3308	2878	4065	4229	3041	3808	4168	3698	3794	3178	3823	3389	3538	3661	2866	3787	3027	2990	3145	3979	4402	3274	4236	2811	3529	3919
chr1D	260000000		4474	4130	3336	2682	3742	4526	3727	3595	3417	4270	3998	4050	4113	3720	3218	3556	3234	5588	3847	3466	3660	3411	3211	4173	4585	3252	3932	4422	3594	3994	3459	4064	3750	3739	3774	3064	3792	3175	3178	3276	4175	4580	3368	4283	2988	3679	4081
chr1D	261000000		4839	4325	3651	3145	3971	5025	4254	3967	3869	4628	4232	4318	4429	4098	3545	3639	3584	6407	4202	3864	3775	3748	3376	4507	4792	3462	4243	4942	4221	4404	3745	4351	3822	3780	4116	3236	4425	3581	3533	3634	4767	4755	3851	4689	3167	3925	4309
chr1D	262000000		5201	4622	3688	3214	4412	5264	4382	4279	4148	5160	4390	4541	4416	4316	3643	3907	3595	6556	4395	4092	3872	4121	3745	4938	5353	3856	4622	5096	4243	4703	3743	4402	4046	4171	4648	3562	4556	3933	3729	3771	4939	5203	4069	5171	3323	4225	4493
chr1D	263000000		5133	4907	3740	3272	4423	5617	4512	4246	4280	5274	4513	4841	4784	4613	3728	4052	3912	7229	4475	4129	4157	3989	4061	5079	5445	4061	4600	5329	4340	4743	3931	4770	4152	4390	4472	3704	4682	4024	3693	3829	4990	5371	4206	5262	3623	4470	5005
chr1D	264000000		3494	3299	2494	2224	2905	3619	2931	2827	2902	3270	3052	3164	3234	3083	2460	2699	2558	4742	2985	2718	2757	2801	2478	3409	3658	2609	3171	3431	2865	3160	2645	3175	2994	2766	2984	2320	3251	2552	2491	2536	3262	3704	2718	3405	2300	2958	3123
chr1D	265000000		5657	5062	4080	3556	4935	5974	5018	4547	4613	5589	5192	5146	5556	5025	4033	4309	4212	7017	4692	4412	4447	4192	3890	5619	5961	4332	5041	5719	5860	5495	4743	5232	4956	4982	5053	3779	5300	4347	4018	4100	5338	6967	4402	5393	3843	5066	6338
chr1D	266000000		3534	3157	2459	2096	3081	3331	2982	2657	2752	3215	2905	2998	2984	2950	2432	2593	2420	4539	2861	2516	2699	2747	2477	3334	3537	2234	3047	3209	2891	2985	2634	3128	2939	2921	2990	2227	2997	2472	2334	2455	3181	3506	2701	3285	2205	2814	2972
chr1D	267000000		4989	4678	3827	3114	4431	5306	4405	4145	4303	4889	4692	4764	4777	4427	3658	4125	3748	6742	4527	3947	4138	3925	3731	4939	5237	3851	4623	5055	4533	4676	4008	4771	4111	4213	4373	3719	4589	3907	3765	3916	5183	5336	4067	5277	3426	4336	4660
chr1D	268000000		5098	4810	3655	3352	4307	5215	4382	4190	4117	4841	4415	4809	4619	4367	3539	3971	3716	6634	4424	4108	4074	3812	3718	4993	5364	3815	4643	5119	4357	4766	3732	4606	4184	4242	4396	3546	4499	3845	3741	3800	4798	5480	3967	5072	3416	4259	4518
chr1D	269000000		4419	4005	3246	2648	3657	4317	3871	3535	3556	4142	3689	3998	3855	3665	3092	3380	3193	5832	3836	3345	3441	3214	3226	4397	4332	3318	4031	4259	3584	3918	3163	3859	3548	3700	3758	3086	3933	3308	2964	3527	4341	4429	3444	4084	2724	3553	3934
chr1D	270000000		3850	3466	2950	2347	3251	3708	3040	3045	3170	3576	3285	3409	3434	3301	2751	2911	2780	4960	3097	3053	2971	2783	2597	3578	3851	2784	3429	3637	3124	3418	2954	3567	2927	3188	3315	2680	3402	3021	2847	2948	3559	4069	2921	3798	2682	3175	3342
chr1D	271000000		4091	3879	3016	2613	3637	4245	3482	3320	3346	4009	3810	3688	3771	3719	3007	3053	3007	5605	3527	3205	3081	3082	3006	3825	4184	3173	3720	4134	3559	3756	3164	3711	3462	3606	3598	2719	3642	3070	2982	3068	4181	4375	3221	4127	2740	3528	3801
chr1D	272000000		4595	4043	3262	2758	3804	4559	3608	3582	3533	4349	3902	3964	3965	3916	3111	3514	3139	6005	3672	3384	3354	3301	3279	4272	4475	3137	4182	4175	3811	4228	3352	4179	3501	3742	3683	3033	3856	3254	3220	3242	4383	4596	3484	4398	3064	3645	3856
chr1D	273000000		4300	3965	3122	2641	3682	4462	3654	3378	3382	4146	3627	3768	3683	3702	3004	3173	3147	5574	3655	3311	3449	3284	3104	4135	4430	3190	3952	4127	3612	3842	3144	3906	3394	3586	3665	2866	3765	3152	2977	3253	4288	4449	3311	4474	2839	3567	3803
chr1D	274000000		3455	3074	2566	2167	2892	3574	3011	2754	2727	3158	3134	3191	3251	3047	2341	2564	2394	4568	2804	2566	2650	2678	2452	3270	3480	2488	3049	3416	2972	3048	2602	3126	2693	2814	2934	2365	2978	2487	2337	2546	3417	3345	2764	3450	2281	2783	3078
chr1D	275000000		4624	4276	3554	2993	4183	5064	4143	4082	3855	4529	4107	4302	4433	4046	3558	3755	3595	6267	4066	3674	3628	3630	3521	4548	4984	3484	4335	4627	4089	4411	3656	4397	4006	3973	4214	3313	4313	3414	3578	3523	4779	5039	3836	4761	3093	3886	4305
chr1D	276000000		4095	3771	3052	2665	3497	4036	3397	3401	3207	3954	3645	3703	3780	3452	3007	3210	3021	5146	3436	3166	3311	3140	2886	4045	4288	3009	3775	4078	3420	3829	2978	3729	3339	3358	3449	2816	3681	2983	2873	3177	3851	4192	3276	3970	2771	3481	3525
chr1D	277000000		4433	4106	3166	2888	3871	4442	3624	3688	3586	4365	3890	4155	3990	3848	3139	3502	3181	5764	3770	3671	3542	3435	3180	4230	4630	3351	3742	4532	3806	4013	3290	4145	3641	3731	3828	3207	3874	3272	3122	3304	4217	4674	3515	4129	2980	3676	3998
chr1D	278000000		4936	4527	3526	3090	4245	5248	4245	4091	4128	4817	4186	4350	4446	4392	3566	3897	3636	6413	4015	3929	4015	3671	3618	4791	4882	3852	4581	4843	4206	4577	3730	4577	4066	4327	4266	3504	4447	3820	3412	3706	4803	5227	3955	4941	3136	3900	4590
chr1D	279000000		4875	4576	3677	3023	4130	5001	4143	4555	4010	4886	4416	4619	4514	4310	3573	3748	3647	6278	4118	3976	3871	3670	3589	4553	4883	3512	4634	4684	4184	4406	3552	4271	3840	3939	4494	3510	4370	3632	3546	3727	4815	4962	3816	4798	3363	4032	4465
chr1D	280000000		5955	5256	4169	3538	4941	5659	4827	4568	4640	5469	4924	5344	5159	4906	4193	4396	4131	7460	4998	4451	4625	4405	4409	5415	5822	4223	5196	5473	4828	5318	4403	5198	4411	4746	5015	3976	4876	4085	4022	4328	5476	5626	4568	5541	3799	4766	5015
chr1D	281000000		6947	6633	5204	4563	5768	7056	5845	5911	5680	6767	5967	6347	6164	5958	5045	5708	5101	9213	5944	5547	5591	5189	5056	6765	7018	5139	6120	7071	6045	6305	5278	6174	5570	5561	6090	4889	6128	5079	5045	5083	6665	6862	5430	6655	4615	5666	5986
chr1D	282000000		5304	4941	3915	3222	4621	5515	4423	4424	4390	5310	4800	4889	5119	4642	3798	4081	3873	7066	4573	4151	4182	4199	3904	5214	5392	3917	4882	5467	4693	4754	3830	5010	4396	4389	4633	3759	4751	3937	3834	4069	5253	5574	4177	5345	3536	4521	4830
chr1D	283000000		4624	4332	3490	2923	3784	4593	3899	3980	3671	4307	3952	4084	4369	3957	3282	3653	3261	6003	3767	3718	3790	3330	3270	4453	4705	3465	4108	4485	3993	4044	3285	3964	3710	3945	3959	3168	3975	3349	3343	3301	4264	4666	3562	4582	3088	3640	4042
chr1D	284000000		4261	3863	3056	2471	3505	4297	3621	3561	3433	4129	3846	3955	3740	3790	3135	3417	3206	5494	3657	3207	3300	3262	3104	4072	4450	3174	3683	4228	3734	3887	3153	3704	3402	3552	3487	2926	3763	3097	3122	3272	4153	4313	3225	4207	2911	3619	3881
chr1D	285000000		4340	4060	3252	2873	3632	4502	3601	3479	3403	4173	3680	4057	3719	3773	3081	3316	3108	5629	3803	3386	3459	3332	3238	4216	4343	3209	3850	4424	3657	4065	3182	3992	3542	3426	3790	3042	3832	3300	3188	3342	4037	4367	3289	4381	2888	3574	3805
chr1D	286000000		4046	3599	2872	2574	3549	4100	3329	3350	3250	4025	3450	3750	3580	3534	2828	3152	2750	5087	3386	3038	3335	3028	2969	3836	4376	3148	3683	3970	3460	3636	2949	3749	3244	3325	3460	2739	3575	3187	2825	2911	3899	4279	3219	3920	2760	3345	3725
chr1D	287000000		3587	3175	2613	2308	2949	3617	2942	2939	2841	3393	3105	3190	3134	2924	2561	2666	2584	4661	2857	2650	2850	2784	2499	3237	3598	2599	3083	3382	3049	3253	2562	3218	2897	3076	3060	2509	3142	2643	2627	2663	3337	3567	2777	3308	2312	2918	3202
chr1D	288000000		5098	4432	3693	3149	4138	5215	4434	4071	3761	5011	4342	4519	4654	4374	3714	3948	3694	6291	4273	4015	4066	3664	3659	4864	5191	3759	4616	5061	4217	4662	3787	4489	4149	4179	4143	3501	4378	3793	3740	3598	4641	5089	3993	4966	3315	3990	4435
chr1D	289000000		5395	4982	3985	3560	4825	5603	4749	4482	4377	5165	4834	5139	5014	4722	4015	4371	4185	7000	4754	4054	4269	4338	4011	5194	5510	4120	5040	5367	4927	4958	4152	5105	4380	4553	4720	3896	4913	4036	3842	4133	5288	5355	4491	5363	3732	4666	4855
[truncated: 12,981 more rows]
[truncated: 102 more columns]
