# Supplementary material for: Exotic alleles contribute to heat tolerance in wheat under field conditions
Source: Commun Biol. 2023 Jan 9;6:21. doi: 10.1038/s42003-022-04325-5 (PMC9829678; doi:10.1038/s42003-022-04325-5)
Supplement: Supplementary file 6 — Supplementary Data 3 [file 42003_2022_4325_MOESM6_ESM.zip › source_data/fig_3c_yield_potential_source_data.txt]

Taxa	ped_hist_full	6D-6276646_MAF_split	YLD	BM	TGW	GM2	SM2	Height	NDVIvg_AV	CTvg_AV	HI	DTH
HiBAP_2	1	2	613.9230525	1644.983811	46.60849548	13106.64049	303.7517189	113.1743482	0.798177	24.359031	0.404050448	79.875
HiBAP_3	1	1	527.1285481	1247.391333	34.20062553	15407.39256	310.4875379	92.47848699	0.788987	24.79868	0.453734825	75.125
HiBAP_4	1	1	503.8847993	1206.119649	36.11448383	13997.64582	334.7352645	94.92664297	0.805777	24.654518	0.442279234	78.875
HiBAP_5	1	2	580.630016	1434.880712	44.30521251	13083.99135	310.4611632	100.3069861	0.807066	24.604182	0.456749499	75.875
HiBAP_6	1	1	564.2961813	1178.441085	34.0579593	16672.83208	330.5324341	84.62019659	0.795099	24.773368	0.499203415	78.75
HiBAP_7	1	1	601.1250587	1359.120035	41.14838197	14563.03492	317.0306592	96.82873919	0.80046	24.577268	0.486584815	76.875
HiBAP_8	1	1	616.8547412	1351.133432	43.6680309	14155.22555	286.2096445	99.4416132	0.804701	24.540529	0.48922747	78.375
HiBAP_9	1	1	586.7167752	1348.627291	42.29289362	13834.75118	333.810217	97.71034762	0.794934	24.910954	0.477791453	78.375
HiBAP_10	1	1	597.4843481	1271.0725	44.65600008	13381.64965	261.709255	98.68114961	0.802607	24.465282	0.499366786	72.75
HiBAP_11	1	1	569.0109766	1258.269734	40.72636983	13999.79503	296.9829953	97.30056212	0.800565	24.688145	0.490114918	77.25
HiBAP_12	1	1	484.5498518	1225.386748	32.8541858	14853.76307	408.8157123	89.87922196	0.788669	25.222885	0.421347059	74.375
HiBAP_13	1	1	613.2972123	1333.044397	41.64458539	14714.95625	335.2227796	98.92652899	0.801207	24.513797	0.488747484	78.125
HiBAP_14	1	1	585.5915301	1242.384771	42.17243493	14029.36467	267.4204283	97.21574965	0.794066	24.672863	0.466730435	77.5
HiBAP_15	1	1	650.8182705	1388.562756	43.90856502	14812.46125	311.1495767	90.91784522	0.80587	24.475363	0.483106252	79.375
HiBAP_16	1	1	552.8524988	1419.476006	42.72673181	12910.114	278.5077146	98.075788	0.7969	24.657462	0.413596828	80.5
HiBAP_17	1	1	531.3609069	1204.047964	35.96912961	14838.93292	325.7157238	98.18188596	0.806983	24.496004	0.481958728	81.5
HiBAP_18	1	1	606.4414549	1410.540803	39.79958637	15282.88384	353.639505	94.37580205	0.810922	24.242986	0.460376483	80.75
HiBAP_19	1	1	630.8324944	1379.914113	37.70339952	16685.17699	273.6070206	89.87945742	0.783385	25.266147	0.473201281	85.20083767
HiBAP_20	1	2	585.571525	1525.831363	47.27138696	12363.00069	288.5317096	109.1140696	0.794981	24.362842	0.412128272	79.125
HiBAP_21	4	1	539.9864472	1260.086704	42.58853474	12697.76266	278.2466351	103.4950522	0.810392	24.33054	0.449893784	74
HiBAP_22	2	1	602.8943485	1512.871949	40.21781046	14992.58639	314.2737573	101.2256037	0.813081	24.258881	0.436986425	80.25
HiBAP_23	1	1	575.4970789	1298.558158	45.25077984	12710.87586	252.1485421	104.1891458	0.802365	24.242697	0.467358157	73.75
HiBAP_24	1	1	588.97176	1326.161664	43.38371257	13582.19153	346.1611968	95.56098833	0.79867	24.664782	0.459451926	71.5
HiBAP_25	1	1	591.2275806	1362.21545	41.0920265	14391.99398	323.1237389	95.48389628	0.804267	24.454891	0.470240764	76.625
HiBAP_26	1	1	705.2299656	1600.726057	45.83717567	15324.44292	317.8519799	104.5184037	0.805244	24.532353	0.460938312	79
HiBAP_27	1	1	683.2829889	1423.488815	43.8160049	15580.99254	307.52322	104.264684	0.799124	24.633376	0.486571494	73.75
HiBAP_28	3	1	555.3871896	1327.747162	38.95506449	14320.7022	342.1422662	98.70212478	0.815607	24.298825	0.44955991	78.5
HiBAP_29	4	2	590.7545148	1356.491504	48.01089674	12304.1266	276.1442025	104.3114193	0.801364	24.486556	0.471744001	72.75
HiBAP_30	3	2	625.7564144	1436.021503	45.61827395	13766.00322	287.8490259	98.61686944	0.801054	24.448048	0.460369769	77
HiBAP_31	3	2	614.4882016	1413.031585	48.75174163	12601.00806	275.8638047	101.4615383	0.798402	24.556995	0.467890062	77.25
HiBAP_32	1	1	602.929282	1442.883492	44.08442061	13664.69642	330.1273024	104.2676106	0.811705	24.335688	0.446183825	75.25
HiBAP_33	3	2	644.7322891	1421.337148	44.81656945	14360.47174	339.6170676	100.7648389	0.789973	24.656986	0.480924871	75.25
HiBAP_34	4	2	637.5821481	1421.621552	44.57986685	14304.34727	286.711168	96.9500086	0.790166	24.563966	0.478371788	75
HiBAP_35	3	2	599.8554719	1420.110478	50.66229631	11843.47456	276.8756057	103.2144345	0.807803	24.36589	0.450535269	77
HiBAP_36	3	1	590.8709896	1443.347294	46.44533039	12709.1031	323.9956999	103.8343164	0.804985	24.290653	0.43209149	74.375
HiBAP_37	4	2	615.5146172	1432.0781	47.39873482	12952.8486	304.5928838	96.7601442	0.809369	24.349855	0.484263917	78.625
HiBAP_38	1	2	575.7216705	1314.229592	38.84725094	14816.45004	378.6352582	97.41905644	0.78758	24.846468	0.475314604	68.5
HiBAP_39	1	1	536.6511825	1378.457568	38.39450023	13977.26101	326.4672785	105.8543719	0.808091	24.326098	0.432224891	81.125
HiBAP_40	1	1	685.5685794	1456.700941	50.23424224	13608.09871	258.0019316	106.3985425	0.797745	24.481816	0.496795965	77.125
HiBAP_41	1	1	580.7904101	1255.118845	36.41458004	15894.93273	323.3606267	90.39941151	0.807334	24.461166	0.498540356	81.25
HiBAP_42	1	1	561.9468026	1316.241635	41.06171643	13723.83479	324.4849127	96.47395827	0.796612	24.651095	0.483032595	73
HiBAP_43	1	1	582.5217224	1240.984588	43.6954676	13323.00649	258.2788467	100.7351516	0.811537	24.342038	0.499280355	76.375
HiBAP_44	3	1	580.6791827	1333.564307	43.23448818	13486.80472	266.1592765	95.33478797	0.811853	24.231027	0.46908131	80
HiBAP_45	1	1	638.3686695	1560.535512	41.37050372	15435.82523	327.1504739	94.85738767	0.804557	24.272276	0.450873826	77.625
HiBAP_46	3	2	584.8290171	1377.267453	43.17336026	13582.02075	313.7548884	96.17098063	0.809143	24.427378	0.452234233	77
HiBAP_47	1	2	557.3718896	1282.563257	45.44175865	12236.94428	310.3882786	105.0019787	0.8118	24.179981	0.45172302	75
HiBAP_48	4	2	620.1678265	1473.779936	51.66459291	11993.00371	266.2303283	104.2489677	0.806311	24.194422	0.459467401	76.25
HiBAP_49	4	2	602.5445262	1474.980504	50.46987191	11937.6571	288.505937	103.2088494	0.813808	24.2829	0.44124711	77
HiBAP_50	2	2	592.4821543	1385.586596	44.65865478	13286.11259	311.5870344	101.2113522	0.812247	24.376666	0.462464976	81.375
HiBAP_51	4	2	521.7043139	1241.148668	45.23147801	11531.47793	244.418841	108.7081598	0.817569	24.247333	0.457529595	79
HiBAP_52	4	1	571.9173507	1305.153519	47.56500634	11988.15277	233.6352675	101.9856765	0.822548	24.260203	0.466283625	77
HiBAP_53	1	1	605.0281267	1415.41161	36.99005408	16367.88322	297.635019	102.3679286	0.815801	24.254005	0.445504882	78.125
HiBAP_54	1	1	558.4888714	1302.037039	38.58608346	14466.92544	388.40395	96.34732626	0.815105	24.48118	0.455428468	83.625
HiBAP_55	1	1	626.1360378	1417.03224	39.53108004	15752.51914	380.8704226	95.42443955	0.806914	24.488288	0.483885964	81.875
HiBAP_56	1	1	584.2967618	1279.94728	36.51913303	16041.11988	332.1894376	92.40996972	0.798429	24.652766	0.463226145	80.25
HiBAP_57	3	2	551.028693	1297.460838	44.72797695	12302.63503	310.8396869	97.05995149	0.811066	24.572956	0.448849881	76.625
HiBAP_58	1	1	595.6939772	1392.426558	42.57960045	13966.19456	312.3393168	101.4603588	0.791107	24.786461	0.456793532	77.25
HiBAP_59	3	2	606.5574554	1337.060865	44.09564684	13756.84319	326.5711309	101.4534978	0.792798	24.411922	0.480719459	71.75
HiBAP_60	4	2	596.5307143	1356.70053	48.41198415	12315.52841	322.5585149	96.77645121	0.801336	24.40588	0.459283461	74.75
HiBAP_61	4	2	621.7785017	1542.537026	53.79761276	11571.83014	318.5804249	98.2875386	0.809367	24.220696	0.444673263	76.5
HiBAP_62	2	1	594.5210315	1304.937605	40.76404888	14603.39207	303.6472127	101.0353633	0.807285	24.344843	0.471716334	78.125
HiBAP_63	1	1	625.2314898	1275.751671	43.42566854	14470.06351	289.8408029	96.87415656	0.782914	25.076833	0.504294156	75.875
HiBAP_64	1	1	612.3098838	1346.348795	40.05499741	15302.12298	332.1028126	95.96770129	0.80545	24.277508	0.473195075	75.125
HiBAP_65	4	2	576.2048903	1441.154205	44.71981256	12914.80264	368.4425744	97.55532593	0.804057	24.253805	0.426969215	74.625
HiBAP_66	1	1	499.1792674	1310.113219	30.02560678	16609.50616	267.28651	99.59650554	0.794783	24.619578	0.415497646	75.125
HiBAP_67	1	1	623.3803796	1368.465051	39.05499778	15957.71372	359.6966299	100.5780439	0.808294	24.29765	0.477210973	76.375
HiBAP_68	2	2	654.1872441	1556.820258	41.59775183	15701.14867	346.8915136	97.71570481	0.81749	24.191612	0.443647015	78.875
HiBAP_69	1	1	594.7671003	1420.71535	44.94876384	13267.21402	306.1485522	99.82867342	0.776469	24.985841	0.441960308	68.875
HiBAP_70	3	1	620.0560864	1299.066773	41.42421426	14998.35083	357.6319278	98.28442709	0.793275	24.386987	0.494955719	73.75
HiBAP_71	1	1	615.2322548	1402.270739	42.65652422	14384.96681	352.1401551	98.7701825	0.813326	24.266465	0.475241994	76.125
HiBAP_72	1	1	625.8226975	1366.757806	49.8655238	12534.95069	314.718337	102.5033061	0.797641	24.358123	0.481572908	71.5
HiBAP_73	1	1	622.4344742	1382.651308	49.8019488	12515.44156	302.6034271	105.3390673	0.800985	24.580694	0.485211942	73.375
HiBAP_74	3	2	561.8271359	1239.47004	47.83402843	11703.03368	274.4379705	101.0384388	0.799474	24.581168	0.475502205	74.625
HiBAP_75	3	1	567.782021	1269.288499	45.90738807	12363.87615	281.17742	98.10180033	0.794497	24.640719	0.465362836	79.125
HiBAP_76	1	1	628.9033781	1373.879349	44.3014021	14208.53041	322.7047377	96.18240686	0.800341	24.617891	0.492016112	74.25
HiBAP_77	1	2	621.7027521	1515.500037	39.77694888	15626.47925	350.3244214	94.05225332	0.811464	24.131581	0.435121144	75.5
HiBAP_78	1	1	495.3587485	1104.245139	38.68185184	12734.16522	316.0067495	91.49982791	0.782075	25.119173	0.485299206	75.25
HiBAP_79	2	2	550.0831558	1334.507703	47.27456837	11598.48219	256.9188958	102.7924172	0.820189	24.195828	0.438054155	77.625
HiBAP_80	1	1	581.5122744	1249.16384	48.3125055	12030.06213	285.321209	102.9911931	0.798113	24.541945	0.494947133	73
HiBAP_81	1	1	591.2599682	1270.20246	41.7154651	14147.46882	293.1967238	95.77929557	0.806662	24.380937	0.482257406	81.625
HiBAP_82	1	1	639.3217932	1393.919405	46.27208513	13820.80648	275.5452621	99.416456	0.808576	24.293937	0.488653744	75.25
HiBAP_83	1	1	525.0701418	1190.995659	40.38526107	13044.18484	333.6500868	89.27073877	0.79829	24.67166	0.464423489	77.375
HiBAP_84	3	1	592.479176	1430.830399	46.47196331	12753.5987	348.5117494	98.20929408	0.802275	24.41952	0.444124139	74.625
HiBAP_85	1	1	603.9250205	1376.704006	50.42603719	11995.03096	279.9188498	98.28709933	0.811209	24.428403	0.466115412	73.5
HiBAP_86	1	1	553.587357	1276.962464	41.60399081	13312.27534	301.0745949	99.13451833	0.811945	24.374483	0.471757337	75
HiBAP_87	1	1	540.8343742	1141.720054	42.8841592	12639.01689	296.8116238	98.58256559	0.808634	24.551531	0.486393766	77.625
HiBAP_88	1	1	615.2428454	1268.780778	45.5857914	13489.9618	241.8126781	97.4712334	0.792843	24.592207	0.48614816	75.75
HiBAP_89	1	1	601.3058598	1232.653239	40.52994009	14827.97878	308.3945576	96.15429087	0.795876	24.694854	0.503520023	75.625
HiBAP_90	3	1	609.7858476	1452.511939	47.18098716	12972.69952	274.5925607	102.8596028	0.810877	24.190912	0.44236167	79.75
HiBAP_91	3	1	623.3535545	1398.357997	49.21836344	12670.05481	310.3646677	102.1261229	0.817131	24.194233	0.463965868	77.5
HiBAP_92	1	1	528.9972183	1276.333445	47.02508865	11287.94111	252.7825021	112.9735355	0.798981	24.72941	0.467174804	74.5
HiBAP_93	3	2	585.5186653	1377.354149	47.94456448	12238.88925	273.3450154	104.0870125	0.812941	24.228519	0.478348563	76.625
HiBAP_94	1	1	495.7554221	1274.455316	41.57227521	11853.73634	250.0611478	106.7279285	0.809711	24.504741	0.440338095	79.875
HiBAP_95	1	1	583.503137	1420.720195	34.74486164	16726.31765	340.2828525	98.49895628	0.808269	24.606184	0.436207142	80.625
HiBAP_96	1	1	646.7870353	1385.507393	45.01606302	14363.47296	294.5835682	104.5275712	0.80491	24.357267	0.496271864	75.375
HiBAP_97	1	1	629.2594758	1359.326272	41.9894947	14980.44343	291.2725454	99.61510929	0.803651	24.609487	0.482007441	74.75
HiBAP_98	2	1	617.1189665	1404.60245	42.2770563	14593.97579	307.1113808	106.0418697	0.813511	24.333776	0.458241597	79.75
HiBAP_99	1	2	569.2638712	1406.590857	43.60841689	13008.0106	313.9777175	101.6579578	0.81273	24.333984	0.436029198	78.5
HiBAP_100	2	2	588.7829568	1341.010665	46.59979841	12634.52425	260.8220697	101.5865828	0.815327	24.224127	0.46712659	79.5
HiBAP_101	4	1	606.8278149	1347.645881	50.68025674	11939.45628	264.5567733	99.59853444	0.810461	24.169583	0.479533196	76.75
HiBAP_102	1	2	564.344767	1321.494147	46.10650424	12181.2327	340.8166148	97.2376539	0.812578	24.375437	0.45812299	79.25
HiBAP_103	3	1	554.1669555	1204.290537	50.26946861	10979.0028	273.9641838	99.17863469	0.801031	24.742062	0.486394731	72.625
HiBAP_104	1	1	597.9127669	1227.596173	44.30396117	13441.67554	323.0153535	97.82885605	0.790434	24.563013	0.498827763	72.875
HiBAP_105	4	1	614.1875495	1526.735169	48.12032556	12718.78219	293.2947419	104.0743485	0.810222	24.300368	0.447193022	80.125
HiBAP_106	1	1	588.7943502	1409.968528	37.59436129	15572.04212	361.9300437	99.57135086	0.807608	24.394075	0.468132334	78.875
HiBAP_107	1	2	590.9845992	1570.848345	47.31905547	12439.32609	305.4568974	113.800493	0.80178	24.210449	0.408774884	79.375
HiBAP_108	1	1	641.89376	1445.601132	46.63267729	13760.53145	293.3563317	98.10413212	0.808066	24.269663	0.4698152	79.625
HiBAP_109	1	1	647.4814325	1392.160158	44.69591958	14472.37591	270.301779	103.5589691	0.803672	24.334218	0.483910868	74.875
HiBAP_110	1	1	588.9501478	1291.996879	43.56947403	13486.05436	274.2324659	97.12635015	0.810172	24.422545	0.479387401	77.625
HiBAP_111	1	1	575.6603082	1292.753735	42.10211767	13662.40743	331.1421897	99.44015688	0.815016	24.289429	0.478879924	76.125
HiBAP_112	2	2	567.7624488	1271.666144	42.74036312	13233.47818	275.9098772	103.2140788	0.809357	24.320215	0.457394649	81
HiBAP_113	3	2	575.3532525	1356.082597	48.188006	11903.97661	242.1550625	101.3068537	0.806968	24.427008	0.457411429	79.125
HiBAP_114	1	1	589.536452	1368.282104	45.24610718	13016.51264	298.3265891	102.5154014	0.805513	24.507578	0.464655727	77.5
HiBAP_115	1	1	565.8486178	1211.634017	42.27450353	13394.04994	324.1188317	100.5433434	0.79126	24.503211	0.49427504	69
HiBAP_116	1	1	647.7513703	1299.402222	47.12906724	13747.55566	267.0618544	95.66997673	0.801408	24.406832	0.517949924	73.75
HiBAP_117	3	1	561.6417544	1353.559422	46.4455279	12070.76121	322.6425868	102.3498962	0.805386	24.287836	0.434641436	74
HiBAP_118	2	2	591.5794295	1428.583539	53.57983275	11018.65424	255.7848315	109.6531772	0.808883	24.316154	0.429466285	76.125
HiBAP_119	3	2	546.1910297	1374.049214	48.74410269	11182.46827	246.4607244	105.7237515	0.815294	24.245289	0.428203436	79.625
HiBAP_120	2	2	597.4213736	1398.590476	48.73956979	12233.20397	278.1738671	103.5001595	0.810878	24.318031	0.44827015	77.25
HiBAP_121	2	2	558.2258373	1372.953696	53.81891122	10383.96212	261.0567611	107.5269373	0.8066	24.36124	0.435859485	76.5
HiBAP_122	1	2	554.1517762	1315.754786	49.89241383	11149.50473	253.0177194	106.2214472	0.814968	24.287612	0.444256654	79
HiBAP_123	1	2	616.9789239	1420.152869	51.37084551	12034.28915	282.3332873	103.5915055	0.806954	24.222282	0.472331096	77
HiBAP_124	3	2	590.033866	1397.345769	37.76044466	15583.13371	294.1473599	102.1731438	0.811529	24.316054	0.455323607	80.375
HiBAP_125	1	1	579.8026216	1214.038501	44.13727658	13122.54054	310.5861165	99.43142352	0.792779	24.632712	0.501378771	70.75
HiBAP_126	3	1	612.7234817	1323.420486	41.0550763	14970.39136	319.4666509	95.63304429	0.800448	24.509685	0.516329124	70.25
HiBAP_127	1	1	616.719156	1258.03078	43.38271102	14174.40873	266.4425819	102.2710511	0.799092	24.540371	0.510130235	73
HiBAP_128	1	1	611.6053557	1250.30207	40.2099205	15193.12081	260.6996691	93.61510237	0.796514	24.682154	0.509936399	75.375
HiBAP_129	1	1	640.5813282	1353.184808	41.48419307	15398.12722	296.8900364	95.82434815	0.783898	24.800205	0.498017587	73.625
HiBAP_130	1	1	692.4405793	1445.561022	45.13345305	15336.41046	297.279034	97.40509077	0.769261	25.153782	0.501952339	74
HiBAP_131	1	1	592.5335827	1250.938349	40.71338318	14550.04373	270.8998624	97.9397651	0.785256	24.618454	0.519760827	71.875
HiBAP_132	1	1	612.3689626	1303.78685	41.39429582	14791.91233	295.4908285	94.81165162	0.811632	24.298531	0.509040542	73.625
HiBAP_133	1	1	638.4555857	1350.505821	43.82156874	14637.49019	300.7300686	100.0540899	0.8082	24.345717	0.492608774	72.125
HiBAP_134	1	1	610.3350124	1297.416745	45.834301	13369.1504	280.3362808	92.48783833	0.786006	24.82863	0.524074373	72
HiBAP_135	1	1	653.0681843	1427.783055	45.51606898	14302.40246	345.0810814	98.79728729	0.793533	24.366508	0.464882875	71.875
HiBAP_136	3	1	658.4741093	1599.217005	47.07695922	13984.69451	313.1790255	104.1257914	0.811941	24.249556	0.436627234	79
HiBAP_137	1	1	612.1150149	1323.399733	43.97232309	13938.99668	293.8559157	90.62345419	0.794728	24.592129	0.480110552	71.875
HiBAP_138	1	1	641.3434476	1394.317117	45.58886708	14041.7295	305.0193108	97.52162269	0.808378	24.337731	0.487725787	74.125
HiBAP_139	1	1	623.0681158	1314.521394	44.15094328	14110.85584	316.1858723	97.9191632	0.78276	24.728521	0.51286794	68.375
HiBAP_140	1	1	594.1238696	1358.523432	41.75633152	14235.59334	324.0234968	95.92314324	0.81112	24.30108	0.472237897	77.5
HiBAP_141	1	1	618.8081132	1250.008711	43.59453554	14197.80047	288.5016509	95.22648788	0.798578	24.536531	0.513658973	73.5
HiBAP_142	1	1	692.9354068	1442.104412	47.78868081	14472.87172	268.1697558	98.43218735	0.803026	24.431376	0.50700433	74.625
HiBAP_143	1	1	657.961883	1336.420961	46.64932495	14035.77874	340.2116802	97.27085802	0.784974	24.631854	0.517988566	70
HiBAP_144	3	1	642.1467841	1302.746173	44.34986815	14480.30402	306.7973325	95.48246444	0.802954	24.399037	0.504436374	74
HiBAP_145	1	1	594.5463511	1462.312697	42.90374369	13881.72899	286.2156017	99.50933505	0.797586	24.553283	0.434827042	80.5
HiBAP_146	1	1	559.9719031	1273.16618	37.35174814	14910.35647	411.6483351	87.0815593	0.792856	24.976258	0.451538164	.
HiBAP_147	1	1	587.0353689	1389.936481	39.7692578	14750.97465	280.9732294	103.0658738	0.80054	24.360577	0.444469983	77.5
HiBAP_148	3	1	582.4566728	1306.795519	44.98818415	12934.49035	341.1980446	103.9064968	0.81275	24.327549	0.46511133	73.125
HiBAP_149	1	1	557.8904019	1318.694606	39.47972417	14201.52926	306.3114367	102.8499748	0.819377	24.56264	0.433960603	81
HiBAP_150	4	1	585.1997285	1403.339059	52.04192362	11286.8681	234.8949511	104.1921556	0.807924	24.274236	0.447727796	77.375
