# Supplementary material for: Exotic alleles contribute to heat tolerance in wheat under field conditions
Source: Commun Biol. 2023 Jan 9;6:21. doi: 10.1038/s42003-022-04325-5 (PMC9829678; doi:10.1038/s42003-022-04325-5)
Supplement: Supplementary file 6 — Supplementary Data 3 [file 42003_2022_4325_MOESM6_ESM.zip › source_data/fig_4b+c_alignment_data.paf]

6D:1-10000000	10000000	238238	510007	+	chr6D:1-10000000	10000000	237451	510533	264668	274326	60	tp:A:P	cm:i:26495	s1:i:263914	s2:i:5754	dv:f:0.0016
6D:1-10000000	10000000	512149	668321	+	chr6D:1-10000000	10000000	514213	668846	140128	158664	60	tp:A:P	cm:i:13964	s1:i:138821	s2:i:6421	dv:f:0.0059
6D:1-10000000	10000000	3285033	3429458	+	chr6D:1-10000000	10000000	3519992	3663949	132829	144994	60	tp:A:P	cm:i:13134	s1:i:132514	s2:i:5347	dv:f:0.0045
6D:1-10000000	10000000	1553949	1689033	+	chr6D:1-10000000	10000000	1731148	1867847	127113	137811	60	tp:A:P	cm:i:12572	s1:i:126348	s2:i:3780	dv:f:0.0032
6D:1-10000000	10000000	1357625	1466952	+	chr6D:1-10000000	10000000	1541249	1651485	107278	110433	60	tp:A:P	cm:i:10612	s1:i:107014	s2:i:2979	dv:f:0.0012
6D:1-10000000	10000000	7935525	8053738	+	chr6D:1-10000000	10000000	8144669	8262629	104176	120128	60	tp:A:P	cm:i:10046	s1:i:103356	s2:i:6707	dv:f:0.0078
6D:1-10000000	10000000	1178672	1272412	+	chr6D:1-10000000	10000000	1361733	1456110	92750	94400	60	tp:A:P	cm:i:9194	s1:i:92615	s2:i:3692	dv:f:0.0007
6D:1-10000000	10000000	8355313	8451287	+	chr6D:1-10000000	10000000	8588337	8685371	89180	97212	60	tp:A:P	cm:i:8728	s1:i:88898	s2:i:4555	dv:f:0.0040
6D:1-10000000	10000000	1464461	1553030	+	chr6D:1-10000000	10000000	1645115	1734523	84329	89734	60	tp:A:P	cm:i:8331	s1:i:84033	s2:i:5661	dv:f:0.0028
6D:1-10000000	10000000	7519493	7610060	+	chr6D:1-10000000	10000000	7569764	7660669	81808	91055	60	tp:A:P	cm:i:7762	s1:i:81685	s2:i:7472	dv:f:0.0074
6D:1-10000000	10000000	1272452	1357512	+	chr6D:1-10000000	10000000	1454928	1540617	80241	86131	60	tp:A:P	cm:i:7848	s1:i:79932	s2:i:7516	dv:f:0.0037
6D:1-10000000	10000000	4060575	4145746	-	chr6D:1-10000000	10000000	4044056	4129502	74360	86034	60	tp:A:P	cm:i:7254	s1:i:74072	s2:i:3457	dv:f:0.0062
6D:1-10000000	10000000	774053	842553	+	chr6D:1-10000000	10000000	776352	845155	63772	69098	60	tp:A:P	cm:i:6273	s1:i:63602	s2:i:10520	dv:f:0.0049
6D:1-10000000	10000000	9095473	9164143	+	chr6D:1-10000000	10000000	9292235	9361372	61595	69383	60	tp:A:P	cm:i:5975	s1:i:61404	s2:i:6778	dv:f:0.0069
6D:1-10000000	10000000	6204118	6403399	+	chr6D:1-10000000	10000000	6943996	7139842	176688	201249	60	tp:A:P	cm:i:17234	s1:i:175907	s2:i:2614	dv:f:0.0058
6D:1-10000000	10000000	6422970	6486650	+	chr6D:1-10000000	10000000	7148663	7212266	58708	64617	60	tp:A:P	cm:i:5838	s1:i:58317	s2:i:2764	dv:f:0.0048
6D:1-10000000	10000000	3082	79137	+	chr6D:1-10000000	10000000	7159	83285	55898	77007	60	tp:A:P	cm:i:5611	s1:i:55533	s2:i:2326	dv:f:0.0083
6D:1-10000000	10000000	8297201	8355249	+	chr6D:1-10000000	10000000	8531373	8590265	55407	58961	60	tp:A:P	cm:i:5406	s1:i:55208	s2:i:5448	dv:f:0.0029
6D:1-10000000	10000000	4461655	4524900	+	chr6D:1-10000000	10000000	4703927	4767302	52856	64580	60	tp:A:P	cm:i:4939	s1:i:52347	s2:i:3382	dv:f:0.0127
6D:1-10000000	10000000	5715308	5774291	+	chr6D:1-10000000	10000000	6384406	6443642	50285	59553	60	tp:A:P	cm:i:4733	s1:i:50102	s2:i:1362	dv:f:0.0095
6D:1-10000000	10000000	1728675	1783420	+	chr6D:1-10000000	10000000	1906204	1960876	49924	55392	60	tp:A:P	cm:i:4852	s1:i:49657	s2:i:3724	dv:f:0.0047
6D:1-10000000	10000000	9364861	9420571	+	chr6D:1-10000000	10000000	9505345	9561781	49846	56642	60	tp:A:P	cm:i:4760	s1:i:49623	s2:i:3135	dv:f:0.0080
6D:1-10000000	10000000	4169921	4225063	-	chr6D:1-10000000	10000000	3960277	4015660	49689	55816	60	tp:A:P	cm:i:4861	s1:i:49466	s2:i:2384	dv:f:0.0067
6D:1-10000000	10000000	983815	1033472	+	chr6D:1-10000000	10000000	977759	1027349	45945	49667	60	tp:A:P	cm:i:4392	s1:i:45936	s2:i:7039	dv:f:0.0057
6D:1-10000000	10000000	8124659	8296337	+	chr6D:1-10000000	10000000	8354946	8529949	148653	179344	60	tp:A:P	cm:i:14352	s1:i:147494	s2:i:9322	dv:f:0.0085
6D:1-10000000	10000000	9315923	9364315	+	chr6D:1-10000000	10000000	9457742	9506389	41497	49126	60	tp:A:P	cm:i:3903	s1:i:41264	s2:i:1868	dv:f:0.0097
6D:1-10000000	10000000	2092075	2148946	+	chr6D:1-10000000	10000000	2231034	2287836	39002	58249	60	tp:A:P	cm:i:3620	s1:i:38416	s2:i:3008	dv:f:0.0232
6D:1-10000000	10000000	1689076	1728639	+	chr6D:1-10000000	10000000	1867031	1906843	38389	39832	60	tp:A:P	cm:i:3760	s1:i:38333	s2:i:5856	dv:f:0.0020
6D:1-10000000	10000000	873093	916136	+	chr6D:1-10000000	10000000	869726	913348	36550	43892	60	tp:A:P	cm:i:3510	s1:i:36333	s2:i:3179	dv:f:0.0101
6D:1-10000000	10000000	3611826	3665064	-	chr6D:1-10000000	10000000	4572419	4625703	36498	53740	60	tp:A:P	cm:i:3197	s1:i:36315	s2:i:2375	dv:f:0.0267
6D:1-10000000	10000000	9599656	9645097	+	chr6D:1-10000000	10000000	9743455	9789466	36049	46278	60	tp:A:P	cm:i:3304	s1:i:35832	s2:i:5293	dv:f:0.0178
6D:1-10000000	10000000	5551012	5594489	+	chr6D:1-10000000	10000000	6227210	6271163	35583	44573	60	tp:A:P	cm:i:3328	s1:i:35236	s2:i:2499	dv:f:0.0137
6D:1-10000000	10000000	5630260	5667427	+	chr6D:1-10000000	10000000	6292779	6329486	35020	37180	60	tp:A:P	cm:i:3405	s1:i:34926	s2:i:9275	dv:f:0.0046
6D:1-10000000	10000000	7173522	7211099	+	chr6D:1-10000000	10000000	7373995	7411354	34213	37614	60	tp:A:P	cm:i:3277	s1:i:34152	s2:i:668	dv:f:0.0066
6D:1-10000000	10000000	3429754	3470792	+	chr6D:1-10000000	10000000	3661835	3703763	32988	42365	60	tp:A:P	cm:i:3180	s1:i:32639	s2:i:4528	dv:f:0.0114
6D:1-10000000	10000000	9462894	9501145	+	chr6D:1-10000000	10000000	9606549	9644791	32523	38306	60	tp:A:P	cm:i:3020	s1:i:32506	s2:i:4018	dv:f:0.0119
6D:1-10000000	10000000	5923139	5963973	+	chr6D:1-10000000	10000000	6611062	6651382	31786	40915	60	tp:A:P	cm:i:2813	s1:i:31649	s2:i:2478	dv:f:0.0189
6D:1-10000000	10000000	2495281	2543914	+	chr6D:1-10000000	10000000	2418809	2467986	32107	50739	60	tp:A:P	cm:i:2848	s1:i:31379	s2:i:2271	dv:f:0.0259
6D:1-10000000	10000000	7877388	7913274	+	chr6D:1-10000000	10000000	8085072	8121629	31171	36636	60	tp:A:P	cm:i:2983	s1:i:31007	s2:i:1601	dv:f:0.0098
6D:1-10000000	10000000	4647864	4683617	+	chr6D:1-10000000	10000000	5070794	5106385	31201	36267	60	tp:A:P	cm:i:2983	s1:i:30962	s2:i:2167	dv:f:0.0093
6D:1-10000000	10000000	8657154	8696942	+	chr6D:1-10000000	10000000	8941059	8978451	34517	40192	60	tp:A:P	cm:i:3345	s1:i:34424	s2:i:9554	dv:f:0.0086
6D:1-10000000	10000000	8698189	8730855	+	chr6D:1-10000000	10000000	8978417	9010915	28894	32958	60	tp:A:P	cm:i:2789	s1:i:28745	s2:i:4622	dv:f:0.0075
6D:1-10000000	10000000	6007151	6072308	+	chr6D:1-10000000	10000000	6686647	6748077	43861	67410	60	tp:A:P	cm:i:3977	s1:i:43383	s2:i:3656	dv:f:0.0210
6D:1-10000000	10000000	694761	725464	+	chr6D:1-10000000	10000000	712218	743152	26495	31028	60	tp:A:P	cm:i:2503	s1:i:26407	s2:i:1522	dv:f:0.0106
6D:1-10000000	10000000	2736400	2779097	+	chr6D:1-10000000	10000000	2830407	2872864	26622	43344	60	tp:A:P	cm:i:2313	s1:i:26313	s2:i:1133	dv:f:0.0314
6D:1-10000000	10000000	7619808	7652118	+	chr6D:1-10000000	10000000	7690867	7723357	25906	33260	60	tp:A:P	cm:i:2459	s1:i:25562	s2:i:3161	dv:f:0.0127
6D:1-10000000	10000000	9538405	9574246	+	chr6D:1-10000000	10000000	9691735	9727204	25803	36369	60	tp:A:P	cm:i:2354	s1:i:25523	s2:i:3693	dv:f:0.0223
6D:1-10000000	10000000	3977015	4006772	-	chr6D:1-10000000	10000000	4191368	4221598	25323	30506	60	tp:A:P	cm:i:2370	s1:i:25119	s2:i:3818	dv:f:0.0122
6D:1-10000000	10000000	7303372	7356709	+	chr6D:1-10000000	10000000	7442822	7507497	41058	66130	60	tp:A:P	cm:i:3761	s1:i:40697	s2:i:262	dv:f:0.0185
6D:1-10000000	10000000	5828866	5858435	+	chr6D:1-10000000	10000000	6532192	6562170	24412	30393	60	tp:A:P	cm:i:2395	s1:i:24171	s2:i:5336	dv:f:0.0104
6D:1-10000000	10000000	746004	774013	+	chr6D:1-10000000	10000000	749471	776998	24149	28111	60	tp:A:P	cm:i:2295	s1:i:24008	s2:i:4730	dv:f:0.0096
6D:1-10000000	10000000	4431202	4462102	-	chr6D:1-10000000	10000000	3703889	3735699	24244	32429	60	tp:A:P	cm:i:2249	s1:i:23812	s2:i:1470	dv:f:0.0161
6D:1-10000000	10000000	3258895	3284990	+	chr6D:1-10000000	10000000	3495051	3520467	23322	26133	60	tp:A:P	cm:i:2250	s1:i:23173	s2:i:4102	dv:f:0.0071
6D:1-10000000	10000000	846661	872668	+	chr6D:1-10000000	10000000	842365	868134	23091	26279	60	tp:A:P	cm:i:2219	s1:i:22943	s2:i:4956	dv:f:0.0085
6D:1-10000000	10000000	9436116	9462814	+	chr6D:1-10000000	10000000	9580172	9607155	22144	27058	60	tp:A:P	cm:i:2052	s1:i:22058	s2:i:3727	dv:f:0.0135
6D:1-10000000	10000000	4036405	4060205	-	chr6D:1-10000000	10000000	4129329	4153334	21973	24027	60	tp:A:P	cm:i:2135	s1:i:21923	s2:i:3956	dv:f:0.0043
6D:1-10000000	10000000	8869215	8902519	+	chr6D:1-10000000	10000000	9090041	9124034	22133	34197	60	tp:A:P	cm:i:1921	s1:i:21916	s2:i:5521	dv:f:0.0293
6D:1-10000000	10000000	6075605	6101806	+	chr6D:1-10000000	10000000	6748103	6774223	21550	26549	60	tp:A:P	cm:i:2053	s1:i:21378	s2:i:452	dv:f:0.0136
6D:1-10000000	10000000	946234	968297	+	chr6D:1-10000000	10000000	936436	958461	20640	22095	60	tp:A:P	cm:i:1996	s1:i:20618	s2:i:625	dv:f:0.0048
6D:1-10000000	10000000	1784511	1806314	+	chr6D:1-10000000	10000000	1959291	1981406	20330	22135	60	tp:A:P	cm:i:2054	s1:i:20259	s2:i:2405	dv:f:0.0036
6D:1-10000000	10000000	1058847	1096840	+	chr6D:1-10000000	10000000	1080651	1121055	21088	41583	19	tp:A:P	cm:i:1831	s1:i:20117	s2:i:19120	dv:f:0.0280
6D:1-10000000	10000000	1072014	1113700	+	chr6D:1-10000000	10000000	1078725	1121037	21173	45155	59	tp:A:P	cm:i:1796	s1:i:19886	s2:i:16848	dv:f:0.0336
6D:1-10000000	10000000	9778054	9837276	+	chr6D:1-10000000	10000000	9938082	9999998	54366	62370	60	tp:A:P	cm:i:5259	s1:i:53949	s2:i:5406	dv:f:0.0049
6D:1-10000000	10000000	4145764	4168853	-	chr6D:1-10000000	10000000	4015690	4038798	19657	23225	60	tp:A:P	cm:i:1816	s1:i:19600	s2:i:2784	dv:f:0.0113
6D:1-10000000	10000000	1062482	1103736	+	chr6D:1-10000000	10000000	1078752	1120845	20015	43841	0	tp:A:S	cm:i:1689	s1:i:19120	dv:f:0.0355
6D:1-10000000	10000000	8731395	8752690	+	chr6D:1-10000000	10000000	9009982	9031346	19000	21405	60	tp:A:P	cm:i:1786	s1:i:18971	s2:i:2359	dv:f:0.0082
6D:1-10000000	10000000	1064450	1105884	+	chr6D:1-10000000	10000000	1078725	1121055	19405	43735	0	tp:A:S	cm:i:1662	s1:i:18644	dv:f:0.0361
6D:1-10000000	10000000	3844312	3871045	-	chr6D:1-10000000	10000000	4432250	4459309	18735	27168	60	tp:A:P	cm:i:1615	s1:i:18630	s2:i:849	dv:f:0.0262
6D:1-10000000	10000000	5322551	5344326	+	chr6D:1-10000000	10000000	6067190	6089385	18594	22297	60	tp:A:P	cm:i:1720	s1:i:18471	s2:i:5893	dv:f:0.0121
6D:1-10000000	10000000	2275237	2300202	+	chr6D:1-10000000	10000000	2363429	2388944	18638	25960	60	tp:A:P	cm:i:1669	s1:i:18352	s2:i:1626	dv:f:0.0202
6D:1-10000000	10000000	1077050	1113700	+	chr6D:1-10000000	10000000	1080021	1119070	19192	40177	0	tp:A:S	cm:i:1622	s1:i:18241	dv:f:0.0328
6D:1-10000000	10000000	671177	694570	+	chr6D:1-10000000	10000000	672467	703340	21742	30916	60	tp:A:P	cm:i:2141	s1:i:21671	s2:i:499	dv:f:0.0040
6D:1-10000000	10000000	8754352	8777097	+	chr6D:1-10000000	10000000	9031364	9054151	18196	23366	60	tp:A:P	cm:i:1669	s1:i:17957	s2:i:3136	dv:f:0.0154
6D:1-10000000	10000000	8094303	8123259	+	chr6D:1-10000000	10000000	8325955	8354923	18169	29780	60	tp:A:P	cm:i:1555	s1:i:17832	s2:i:2975	dv:f:0.0328
6D:1-10000000	10000000	1078697	1113700	+	chr6D:1-10000000	10000000	1080233	1117086	18620	37935	0	tp:A:S	cm:i:1571	s1:i:17791	dv:f:0.0334
6D:1-10000000	10000000	5607185	5629202	+	chr6D:1-10000000	10000000	6272956	6294284	18041	22563	60	tp:A:P	cm:i:1745	s1:i:17686	s2:i:6752	dv:f:0.0114
6D:1-10000000	10000000	4527589	4556928	+	chr6D:1-10000000	10000000	4768077	4807829	19879	40061	60	tp:A:P	cm:i:1833	s1:i:19735	s2:i:1903	dv:f:0.0242
6D:1-10000000	10000000	5774491	5798220	+	chr6D:1-10000000	10000000	6465730	6489425	17629	24305	60	tp:A:P	cm:i:1528	s1:i:17391	s2:i:3729	dv:f:0.0217
6D:1-10000000	10000000	1068272	1109847	+	chr6D:1-10000000	10000000	1078725	1121055	18151	43819	0	tp:A:S	cm:i:1545	s1:i:17382	dv:f:0.0397
6D:1-10000000	10000000	2057080	2081058	+	chr6D:1-10000000	10000000	2207405	2230963	17470	24044	60	tp:A:P	cm:i:1515	s1:i:17361	s2:i:2638	dv:f:0.0227
6D:1-10000000	10000000	1066417	1107869	+	chr6D:1-10000000	10000000	1078752	1121055	18007	43534	0	tp:A:S	cm:i:1543	s1:i:17320	dv:f:0.0399
6D:1-10000000	10000000	9688924	9710450	+	chr6D:1-10000000	10000000	9840350	9862054	17367	21778	60	tp:A:P	cm:i:1634	s1:i:17299	s2:i:4233	dv:f:0.0131
6D:1-10000000	10000000	1079143	1113700	+	chr6D:1-10000000	10000000	1078774	1114644	18112	37406	0	tp:A:S	cm:i:1520	s1:i:17205	dv:f:0.0345
6D:1-10000000	10000000	1077050	1111766	+	chr6D:1-10000000	10000000	1083950	1121055	17925	37701	0	tp:A:S	cm:i:1529	s1:i:17164	dv:f:0.0323
6D:1-10000000	10000000	5858571	5917216	+	chr6D:1-10000000	10000000	6564026	6610965	37252	59433	60	tp:A:P	cm:i:3428	s1:i:36885	s2:i:762	dv:f:0.0224
6D:1-10000000	10000000	2542288	2568601	+	chr6D:1-10000000	10000000	2459508	2485361	17385	26633	60	tp:A:P	cm:i:1590	s1:i:17158	s2:i:2190	dv:f:0.0205
6D:1-10000000	10000000	3162769	3189388	+	chr6D:1-10000000	10000000	3367121	3394163	17219	27611	60	tp:A:P	cm:i:1512	s1:i:16900	s2:i:2300	dv:f:0.0298
6D:1-10000000	10000000	1082827	1113700	+	chr6D:1-10000000	10000000	1079675	1112089	17469	33129	0	tp:A:S	cm:i:1462	s1:i:16848	dv:f:0.0332
6D:1-10000000	10000000	4333536	4351889	-	chr6D:1-10000000	10000000	3808586	3827294	16883	18748	60	tp:A:P	cm:i:1602	s1:i:16794	s2:i:595	dv:f:0.0061
6D:1-10000000	10000000	9760758	9779315	+	chr6D:1-10000000	10000000	9919028	9937630	16714	18633	60	tp:A:P	cm:i:1587	s1:i:16690	s2:i:5579	dv:f:0.0086
6D:1-10000000	10000000	1053033	1081051	+	chr6D:1-10000000	10000000	1072988	1102776	17015	30310	0	tp:A:S	cm:i:1531	s1:i:16441	dv:f:0.0237
6D:1-10000000	10000000	5354486	5373194	+	chr6D:1-10000000	10000000	6099564	6117873	16381	18733	60	tp:A:P	cm:i:1551	s1:i:16289	s2:i:1287	dv:f:0.0073
6D:1-10000000	10000000	1083789	1113700	+	chr6D:1-10000000	10000000	1078725	1110106	16637	32367	0	tp:A:S	cm:i:1380	s1:i:15915	dv:f:0.0350
6D:1-10000000	10000000	5288266	5310528	+	chr6D:1-10000000	10000000	6028897	6051141	15712	22438	60	tp:A:P	cm:i:1487	s1:i:15639	s2:i:4995	dv:f:0.0210
6D:1-10000000	10000000	9501187	9520701	+	chr6D:1-10000000	10000000	9644034	9663881	15510	19915	60	tp:A:P	cm:i:1421	s1:i:15416	s2:i:4774	dv:f:0.0159
6D:1-10000000	10000000	7252047	7272343	+	chr6D:1-10000000	10000000	7417350	7437769	15051	20795	60	tp:A:P	cm:i:1368	s1:i:14875	s2:i:412	dv:f:0.0206
6D:1-10000000	10000000	7653965	7685493	+	chr6D:1-10000000	10000000	7729854	7763213	24207	33749	60	tp:A:P	cm:i:2242	s1:i:24047	s2:i:213	dv:f:0.0188
6D:1-10000000	10000000	8603021	8657093	+	chr6D:1-10000000	10000000	8896524	8942059	37688	54861	60	tp:A:P	cm:i:3560	s1:i:37390	s2:i:2604	dv:f:0.0221
6D:1-10000000	10000000	5963989	5982178	+	chr6D:1-10000000	10000000	6654444	6672399	13684	18245	60	tp:A:P	cm:i:1214	s1:i:13623	s2:i:5051	dv:f:0.0211
6D:1-10000000	10000000	1827106	1848039	+	chr6D:1-10000000	10000000	2043926	2064770	13748	21459	60	tp:A:P	cm:i:1304	s1:i:13517	s2:i:3026	dv:f:0.0244
6D:1-10000000	10000000	7373771	7433000	+	chr6D:1-10000000	10000000	7525415	7562668	25909	59997	60	tp:A:P	cm:i:2331	s1:i:25640	s2:i:853	dv:f:0.0485
6D:1-10000000	10000000	2922413	2938082	+	chr6D:1-10000000	10000000	3064336	3079776	13281	15682	60	tp:A:P	cm:i:1239	s1:i:13231	s2:i:328	dv:f:0.0118
6D:1-10000000	10000000	3670811	3693662	-	chr6D:1-10000000	10000000	4538277	4561110	13398	23536	60	tp:A:P	cm:i:1117	s1:i:13113	s2:i:895	dv:f:0.0367
6D:1-10000000	10000000	3871111	3911973	-	chr6D:1-10000000	10000000	4400033	4429024	24221	41098	60	tp:A:P	cm:i:2269	s1:i:24038	s2:i:103	dv:f:0.0291
6D:1-10000000	10000000	2028632	2042544	+	chr6D:1-10000000	10000000	2179284	2193626	12750	14366	60	tp:A:P	cm:i:1245	s1:i:12656	s2:i:8188	dv:f:0.0064
6D:1-10000000	10000000	9583788	9599695	+	chr6D:1-10000000	10000000	9727062	9742939	12625	15909	60	tp:A:P	cm:i:1140	s1:i:12621	s2:i:2906	dv:f:0.0169
6D:1-10000000	10000000	2176768	2192721	+	chr6D:1-10000000	10000000	2299730	2315647	12691	16206	60	tp:A:P	cm:i:1163	s1:i:12582	s2:i:1812	dv:f:0.0167
6D:1-10000000	10000000	9277522	9295647	+	chr6D:1-10000000	10000000	9423423	9441410	12525	18138	60	tp:A:P	cm:i:1057	s1:i:12496	s2:i:6535	dv:f:0.0274
6D:1-10000000	10000000	2333880	2349997	+	chr6D:1-10000000	10000000	2419356	2435108	12367	16251	60	tp:A:P	cm:i:1134	s1:i:12238	s2:i:399	dv:f:0.0189
6D:1-10000000	10000000	2300202	2316972	+	chr6D:1-10000000	10000000	2396580	2413585	12097	17051	60	tp:A:P	cm:i:1153	s1:i:12032	s2:i:1431	dv:f:0.0208
6D:1-10000000	10000000	5382820	5396264	+	chr6D:1-10000000	10000000	6117893	6131314	11893	13448	60	tp:A:P	cm:i:1116	s1:i:11888	s2:i:1536	dv:f:0.0097
6D:1-10000000	10000000	7694927	7715394	-	chr6D:1-10000000	10000000	3246810	3267340	12116	21089	60	tp:A:P	cm:i:1018	s1:i:11877	s2:i:7672	dv:f:0.0372
6D:1-10000000	10000000	3578046	3595743	-	chr6D:1-10000000	10000000	4645193	4663056	11890	17937	60	tp:A:P	cm:i:1124	s1:i:11823	s2:i:1741	dv:f:0.0229
6D:1-10000000	10000000	3913053	3927725	-	chr6D:1-10000000	10000000	4385373	4400020	11688	14987	60	tp:A:P	cm:i:1055	s1:i:11557	s2:i:2925	dv:f:0.0170
6D:1-10000000	10000000	7836734	7859440	+	chr6D:1-10000000	10000000	7981055	8006671	18889	25979	60	tp:A:P	cm:i:1755	s1:i:18623	s2:i:777	dv:f:0.0131
6D:1-10000000	10000000	4413144	4430096	-	chr6D:1-10000000	10000000	3735713	3753264	13103	17958	60	tp:A:P	cm:i:1198	s1:i:12938	s2:i:611	dv:f:0.0187
6D:1-10000000	10000000	6150713	6197810	+	chr6D:1-10000000	10000000	6887473	6934870	35101	48083	60	tp:A:P	cm:i:3216	s1:i:34886	s2:i:2092	dv:f:0.0199
6D:1-10000000	10000000	2813943	2828219	+	chr6D:1-10000000	10000000	2910270	2924310	11059	14444	60	tp:A:P	cm:i:1030	s1:i:10939	s2:i:144	dv:f:0.0172
6D:1-10000000	10000000	7769879	7800066	+	chr6D:1-10000000	10000000	7850759	7870663	15229	30274	60	tp:A:P	cm:i:1339	s1:i:15200	s2:i:777	dv:f:0.0426
6D:1-10000000	10000000	6528099	6549035	+	chr6D:1-10000000	10000000	7240443	7258594	13735	21627	60	tp:A:P	cm:i:1233	s1:i:13546	s2:i:98	dv:f:0.0271
6D:1-10000000	10000000	3033421	3047248	+	chr6D:1-10000000	10000000	3299796	3313375	10776	13884	60	tp:A:P	cm:i:967	s1:i:10699	s2:i:143	dv:f:0.0183
6D:1-10000000	10000000	2942672	2956794	+	chr6D:1-10000000	10000000	3079794	3093803	10688	14249	60	tp:A:P	cm:i:955	s1:i:10612	s2:i:1543	dv:f:0.0206
6D:1-10000000	10000000	2194850	2217149	+	chr6D:1-10000000	10000000	2333467	2350333	13044	22549	60	tp:A:P	cm:i:1234	s1:i:12956	s2:i:428	dv:f:0.0310
6D:1-10000000	10000000	3244823	3255595	+	chr6D:1-10000000	10000000	3485541	3496298	10446	10772	60	tp:A:P	cm:i:1021	s1:i:10445	s2:i:630	dv:f:0.0020
6D:1-10000000	10000000	7499052	7511052	+	chr6D:1-10000000	10000000	7557644	7569734	10453	12157	60	tp:A:P	cm:i:988	s1:i:10406	s2:i:74	dv:f:0.0104
6D:1-10000000	10000000	7800072	7811396	+	chr6D:1-10000000	10000000	7884007	7895431	9887	11544	60	tp:A:P	cm:i:955	s1:i:9818	s2:i:1576	dv:f:0.0102
6D:1-10000000	10000000	6102553	6115263	+	chr6D:1-10000000	10000000	6829494	6842360	9832	13194	60	tp:A:P	cm:i:878	s1:i:9669	s2:i:128	dv:f:0.0177
6D:1-10000000	10000000	4018361	4031636	-	chr6D:1-10000000	10000000	4175694	4189370	9730	13769	60	tp:A:P	cm:i:846	s1:i:9614	s2:i:1723	dv:f:0.0235
6D:1-10000000	10000000	4885550	4900672	+	chr6D:1-10000000	10000000	5827412	5842511	9862	15729	60	tp:A:P	cm:i:888	s1:i:9608	s2:i:0	dv:f:0.0287
6D:1-10000000	10000000	2597420	2609184	+	chr6D:1-10000000	10000000	2659030	2670788	9602	11842	60	tp:A:P	cm:i:903	s1:i:9568	s2:i:2018	dv:f:0.0139
6D:1-10000000	10000000	5344368	5355603	+	chr6D:1-10000000	10000000	6088791	6100019	9465	11239	60	tp:A:P	cm:i:884	s1:i:9465	s2:i:5198	dv:f:0.0122
6D:1-10000000	10000000	966943	978951	+	chr6D:1-10000000	10000000	965218	976760	9552	12056	60	tp:A:P	cm:i:916	s1:i:9439	s2:i:493	dv:f:0.0132
6D:1-10000000	10000000	4811102	4828760	+	chr6D:1-10000000	10000000	5248695	5266218	9574	17950	60	tp:A:P	cm:i:853	s1:i:9433	s2:i:2432	dv:f:0.0382
6D:1-10000000	10000000	3599226	3611798	-	chr6D:1-10000000	10000000	4626388	4638554	9537	12638	60	tp:A:P	cm:i:885	s1:i:9430	s2:i:190	dv:f:0.0185
6D:1-10000000	10000000	5312685	5322521	+	chr6D:1-10000000	10000000	6054968	6064949	9313	9981	60	tp:A:P	cm:i:912	s1:i:9284	s2:i:420	dv:f:0.0041
6D:1-10000000	10000000	2039195	2056722	+	chr6D:1-10000000	10000000	2191339	2209015	9075	17714	60	tp:A:P	cm:i:825	s1:i:9028	s2:i:4430	dv:f:0.0400
6D:1-10000000	10000000	5799113	5830360	+	chr6D:1-10000000	10000000	6489475	6526860	26283	38533	60	tp:A:P	cm:i:2486	s1:i:26091	s2:i:5131	dv:f:0.0113
6D:1-10000000	10000000	8936111	9071382	+	chr6D:1-10000000	10000000	9145009	9279602	124189	136293	60	tp:A:P	cm:i:12020	s1:i:123935	s2:i:396	dv:f:0.0058
6D:1-10000000	10000000	4949544	4994436	+	chr6D:1-10000000	10000000	5902201	5954580	30246	56076	60	tp:A:P	cm:i:2673	s1:i:29971	s2:i:252	dv:f:0.0270
6D:1-10000000	10000000	7362869	7373722	+	chr6D:1-10000000	10000000	7512284	7523551	9009	11367	60	tp:A:P	cm:i:816	s1:i:8883	s2:i:527	dv:f:0.0148
6D:1-10000000	10000000	7749605	7761737	+	chr6D:1-10000000	10000000	7808087	7820642	8846	12583	60	tp:A:P	cm:i:770	s1:i:8755	s2:i:923	dv:f:0.0240
6D:1-10000000	10000000	2004212	2016703	+	chr6D:1-10000000	10000000	4192217	4204904	8779	12897	60	tp:A:P	cm:i:794	s1:i:8654	s2:i:2828	dv:f:0.0238
6D:1-10000000	10000000	6589055	6598439	+	chr6D:1-10000000	10000000	7325349	7334763	8574	9439	60	tp:A:P	cm:i:846	s1:i:8557	s2:i:1368	dv:f:0.0060
6D:1-10000000	10000000	4264382	4276254	-	chr6D:1-10000000	10000000	3916125	3927364	8667	11891	60	tp:A:P	cm:i:783	s1:i:8535	s2:i:92	dv:f:0.0216
6D:1-10000000	10000000	1806407	1817768	+	chr6D:1-10000000	10000000	1985833	1996900	8558	11408	60	tp:A:P	cm:i:779	s1:i:8483	s2:i:2990	dv:f:0.0184
6D:1-10000000	10000000	2802777	2817516	+	chr6D:1-10000000	10000000	2884006	2898610	8579	14966	60	tp:A:P	cm:i:788	s1:i:8455	s2:i:59	dv:f:0.0321
6D:1-10000000	10000000	7610069	7619791	+	chr6D:1-10000000	10000000	7669229	7678896	8378	9731	60	tp:A:P	cm:i:785	s1:i:8363	s2:i:576	dv:f:0.0121
6D:1-10000000	10000000	8078883	8092094	+	chr6D:1-10000000	10000000	8307769	8325922	10364	18173	60	tp:A:P	cm:i:924	s1:i:10363	s2:i:200	dv:f:0.0172
6D:1-10000000	10000000	2829303	2848620	+	chr6D:1-10000000	10000000	2939469	2961935	14554	23416	60	tp:A:P	cm:i:1342	s1:i:14187	s2:i:572	dv:f:0.0196
6D:1-10000000	10000000	2896200	2907481	+	chr6D:1-10000000	10000000	3052742	3064311	7999	11571	60	tp:A:P	cm:i:766	s1:i:7939	s2:i:497	dv:f:0.0192
6D:1-10000000	10000000	3741755	3789215	-	chr6D:1-10000000	10000000	4482408	4525448	25144	56487	60	tp:A:P	cm:i:2227	s1:i:24909	s2:i:1262	dv:f:0.0396
6D:1-10000000	10000000	3539522	3549119	+	chr6D:1-10000000	10000000	1458289	1467859	7908	9605	9	tp:A:P	cm:i:712	s1:i:7899	s2:i:7694	dv:f:0.0145
6D:1-10000000	10000000	5373213	5382743	-	chr6D:1-10000000	10000000	998525	1008061	7805	9541	39	tp:A:P	cm:i:708	s1:i:7805	s2:i:6916	dv:f:0.0152
6D:1-10000000	10000000	2568403	2581908	+	chr6D:1-10000000	10000000	2483923	2497601	8047	14379	60	tp:A:P	cm:i:697	s1:i:7717	s2:i:253	dv:f:0.0346
6D:1-10000000	10000000	3539522	3549099	-	chr6D:1-10000000	10000000	1054782	1064363	7696	9585	0	tp:A:S	cm:i:680	s1:i:7694	dv:f:0.0168
6D:1-10000000	10000000	8578028	8586191	+	chr6D:1-10000000	10000000	8813320	8821498	7706	8213	60	tp:A:P	cm:i:750	s1:i:7688	s2:i:2001	dv:f:0.0041
6D:1-10000000	10000000	4630263	4640359	+	chr6D:1-10000000	10000000	5056759	5066224	7800	10122	60	tp:A:P	cm:i:726	s1:i:7661	s2:i:2130	dv:f:0.0171
6D:1-10000000	10000000	6405757	6414181	+	chr6D:1-10000000	10000000	7139882	7148304	7648	8428	60	tp:A:P	cm:i:757	s1:i:7648	s2:i:4997	dv:f:0.0027
6D:1-10000000	10000000	3539522	3549119	-	chr6D:1-10000000	10000000	7631019	7640618	7646	9605	0	tp:A:S	cm:i:683	s1:i:7644	dv:f:0.0166
6D:1-10000000	10000000	9665710	9687381	+	chr6D:1-10000000	10000000	9814409	9837564	19129	23366	60	tp:A:P	cm:i:1871	s1:i:19085	s2:i:0	dv:f:0.0089
6D:1-10000000	10000000	9073198	9082307	+	chr6D:1-10000000	10000000	9278857	9287560	7687	9110	60	tp:A:P	cm:i:722	s1:i:7607	s2:i:3781	dv:f:0.0078
6D:1-10000000	10000000	9412580	9426446	-	chr6D:1-10000000	10000000	3254352	3267995	7925	14587	60	tp:A:P	cm:i:672	s1:i:7591	s2:i:4325	dv:f:0.0378
6D:1-10000000	10000000	5008892	5021073	+	chr6D:1-10000000	10000000	143670	155655	7762	12498	60	tp:A:P	cm:i:670	s1:i:7588	s2:i:5759	dv:f:0.0319
6D:1-10000000	10000000	7715616	7728677	-	chr6D:1-10000000	10000000	8173056	8186559	7736	13707	23	tp:A:P	cm:i:669	s1:i:7564	s2:i:7062	dv:f:0.0324
6D:1-10000000	10000000	1043054	1052678	+	chr6D:1-10000000	10000000	1064383	1073880	7707	9938	60	tp:A:P	cm:i:743	s1:i:7550	s2:i:375	dv:f:0.0084
6D:1-10000000	10000000	2987566	3006440	+	chr6D:1-10000000	10000000	3274605	3291417	10113	19788	60	tp:A:P	cm:i:894	s1:i:9821	s2:i:380	dv:f:0.0382
6D:1-10000000	10000000	3539522	3549099	-	chr6D:1-10000000	10000000	1865470	1874959	7551	9586	0	tp:A:S	cm:i:675	s1:i:7529	dv:f:0.0172
6D:1-10000000	10000000	3539522	3549099	-	chr6D:1-10000000	10000000	8006695	8016277	7519	9587	0	tp:A:S	cm:i:668	s1:i:7517	dv:f:0.0178
6D:1-10000000	10000000	3539522	3549092	+	chr6D:1-10000000	10000000	3894966	3904502	7498	9582	0	tp:A:S	cm:i:657	s1:i:7486	dv:f:0.0186
6D:1-10000000	10000000	3539522	3549099	-	chr6D:1-10000000	10000000	194735	204316	7466	9586	0	tp:A:S	cm:i:659	s1:i:7464	dv:f:0.0185
6D:1-10000000	10000000	3943357	3969694	-	chr6D:1-10000000	10000000	4221606	4242163	14570	26906	60	tp:A:P	cm:i:1330	s1:i:14444	s2:i:4516	dv:f:0.0342
6D:1-10000000	10000000	3539522	3549099	-	chr6D:1-10000000	10000000	5452944	5462521	7444	9586	0	tp:A:S	cm:i:661	s1:i:7442	dv:f:0.0183
6D:1-10000000	10000000	3047249	3073675	+	chr6D:1-10000000	10000000	3314612	3347892	20414	33372	60	tp:A:P	cm:i:1834	s1:i:20311	s2:i:3270	dv:f:0.0178
6D:1-10000000	10000000	2350031	2359638	+	chr6D:1-10000000	10000000	237451	246827	7457	9616	60	tp:A:P	cm:i:666	s1:i:7409	s2:i:6081	dv:f:0.0186
6D:1-10000000	10000000	2878117	2887622	-	chr6D:1-10000000	10000000	998525	1008031	7410	9518	6	tp:A:P	cm:i:663	s1:i:7408	s2:i:7266	dv:f:0.0179
6D:1-10000000	10000000	5461592	5474900	+	chr6D:1-10000000	10000000	8173088	8186559	7513	13677	29	tp:A:P	cm:i:636	s1:i:7396	s2:i:6764	dv:f:0.0395
6D:1-10000000	10000000	1146634	1176605	+	chr6D:1-10000000	10000000	1332855	1363072	7650	30803	60	tp:A:P	cm:i:703	s1:i:7369	s2:i:3868	dv:f:0.0354
6D:1-10000000	10000000	3539522	3549099	+	chr6D:1-10000000	10000000	1494710	1504748	7464	10067	0	tp:A:S	cm:i:657	s1:i:7363	dv:f:0.0186
6D:1-10000000	10000000	2878117	2887662	-	chr6D:1-10000000	10000000	7021002	7030518	7274	9551	0	tp:A:S	cm:i:645	s1:i:7266	dv:f:0.0195
6D:1-10000000	10000000	9265879	9275498	+	chr6D:1-10000000	10000000	9407522	9417152	7197	9655	60	tp:A:P	cm:i:653	s1:i:7184	s2:i:1441	dv:f:0.0213
6D:1-10000000	10000000	2878092	2887662	-	chr6D:1-10000000	10000000	8006695	8016267	7168	9582	0	tp:A:S	cm:i:643	s1:i:7168	dv:f:0.0198
6D:1-10000000	10000000	3152406	3163580	+	chr6D:1-10000000	10000000	3347914	3358762	7931	11455	60	tp:A:P	cm:i:732	s1:i:7861	s2:i:183	dv:f:0.0223
6D:1-10000000	10000000	2878092	2887662	-	chr6D:1-10000000	10000000	1054782	1064353	7100	9578	0	tp:A:S	cm:i:629	s1:i:7100	dv:f:0.0210
6D:1-10000000	10000000	2878092	2887662	-	chr6D:1-10000000	10000000	5452944	5462511	7072	9580	0	tp:A:S	cm:i:625	s1:i:7072	dv:f:0.0213
6D:1-10000000	10000000	8586214	8596182	+	chr6D:1-10000000	10000000	8822083	8832246	7123	10205	60	tp:A:P	cm:i:682	s1:i:7069	s2:i:5590	dv:f:0.0131
6D:1-10000000	10000000	7715626	7728666	+	chr6D:1-10000000	10000000	3857099	3870098	7147	13215	0	tp:A:S	cm:i:609	s1:i:7062	dv:f:0.0373
6D:1-10000000	10000000	7125943	7134114	+	chr6D:1-10000000	10000000	7342198	7350809	7144	8618	60	tp:A:P	cm:i:671	s1:i:7053	s2:i:510	dv:f:0.0101
6D:1-10000000	10000000	7018898	7031820	+	chr6D:1-10000000	10000000	8173622	8186559	7126	13282	17	tp:A:P	cm:i:615	s1:i:6980	s2:i:6633	dv:f:0.0389
6D:1-10000000	10000000	2878117	2887622	-	chr6D:1-10000000	10000000	6795036	6804534	6979	9527	0	tp:A:S	cm:i:621	s1:i:6971	dv:f:0.0214
6D:1-10000000	10000000	2878092	2887682	+	chr6D:1-10000000	10000000	1458299	1467859	6968	9599	0	tp:A:S	cm:i:616	s1:i:6961	dv:f:0.0221
6D:1-10000000	10000000	5373213	5382743	-	chr6D:1-10000000	10000000	6802467	6811942	6933	9544	0	tp:A:S	cm:i:629	s1:i:6916	dv:f:0.0214
6D:1-10000000	10000000	5373243	5382699	+	chr6D:1-10000000	10000000	3404257	3413893	6952	9684	0	tp:A:S	cm:i:638	s1:i:6898	dv:f:0.0203
6D:1-10000000	10000000	2878117	2887682	-	chr6D:1-10000000	10000000	7631019	7640583	6891	9574	0	tp:A:S	cm:i:613	s1:i:6891	dv:f:0.0223
6D:1-10000000	10000000	2878117	2887662	+	chr6D:1-10000000	10000000	1494745	1504748	6974	10033	0	tp:A:S	cm:i:612	s1:i:6875	dv:f:0.0223
6D:1-10000000	10000000	7737504	7749557	+	chr6D:1-10000000	10000000	7803437	7815876	6944	12445	60	tp:A:P	cm:i:620	s1:i:6867	s2:i:253	dv:f:0.0223
6D:1-10000000	10000000	2878117	2887662	-	chr6D:1-10000000	10000000	6802427	6811912	6853	9554	0	tp:A:S	cm:i:606	s1:i:6838	dv:f:0.0228
6D:1-10000000	10000000	5373213	5382743	-	chr6D:1-10000000	10000000	6809861	6819361	6836	9546	0	tp:A:S	cm:i:616	s1:i:6824	dv:f:0.0225
6D:1-10000000	10000000	5373213	5382743	-	chr6D:1-10000000	10000000	6787617	6797135	6825	9546	0	tp:A:S	cm:i:610	s1:i:6818	dv:f:0.0230
6D:1-10000000	10000000	2878117	2887655	+	chr6D:1-10000000	10000000	3895001	3904502	6824	9549	0	tp:A:S	cm:i:588	s1:i:6814	dv:f:0.0244
6D:1-10000000	10000000	2878117	2887622	-	chr6D:1-10000000	10000000	6809861	6819331	6819	9514	0	tp:A:S	cm:i:601	s1:i:6809	dv:f:0.0231
6D:1-10000000	10000000	7715556	7728677	-	chr6D:1-10000000	10000000	8121645	8135259	6993	13857	0	tp:A:S	cm:i:605	s1:i:6788	dv:f:0.0380
6D:1-10000000	10000000	7392230	7400906	-	chr6D:1-10000000	10000000	7820687	7829371	6789	8692	60	tp:A:P	cm:i:610	s1:i:6786	s2:i:5308	dv:f:0.0164
6D:1-10000000	10000000	8224593	8237502	+	chr6D:1-10000000	10000000	8173056	8186559	6974	13677	60	tp:A:P	cm:i:597	s1:i:6783	s2:i:3598	dv:f:0.0405
6D:1-10000000	10000000	5402370	5426355	+	chr6D:1-10000000	10000000	6127878	6146091	14265	24776	60	tp:A:P	cm:i:1314	s1:i:14064	s2:i:1527	dv:f:0.0310
6D:1-10000000	10000000	5461592	5474890	-	chr6D:1-10000000	10000000	3857099	3870077	6919	13515	0	tp:A:S	cm:i:581	s1:i:6764	dv:f:0.0443
6D:1-10000000	10000000	2878117	2887622	-	chr6D:1-10000000	10000000	6787617	6797105	6761	9515	0	tp:A:S	cm:i:590	s1:i:6756	dv:f:0.0241
6D:1-10000000	10000000	2878117	2887662	-	chr6D:1-10000000	10000000	194735	204281	6748	9554	0	tp:A:S	cm:i:598	s1:i:6748	dv:f:0.0235
6D:1-10000000	10000000	2878117	2887547	+	chr6D:1-10000000	10000000	3404257	3413860	6780	9660	0	tp:A:S	cm:i:610	s1:i:6724	dv:f:0.0220
6D:1-10000000	10000000	5373213	5382743	-	chr6D:1-10000000	10000000	7021042	7030548	6695	9547	0	tp:A:S	cm:i:590	s1:i:6685	dv:f:0.0248
6D:1-10000000	10000000	2878127	2887662	-	chr6D:1-10000000	10000000	1865470	1874914	6703	9545	0	tp:A:S	cm:i:602	s1:i:6682	dv:f:0.0231
6D:1-10000000	10000000	3540868	3549099	+	chr6D:1-10000000	10000000	1042105	1050333	6682	8239	0	tp:A:S	cm:i:599	s1:i:6678	dv:f:0.0158
6D:1-10000000	10000000	3539559	3549059	-	chr6D:1-10000000	10000000	6795036	6804534	6658	9528	0	tp:A:S	cm:i:578	s1:i:6648	dv:f:0.0249
6D:1-10000000	10000000	7166854	7174999	+	chr6D:1-10000000	10000000	7358337	7366930	6752	8628	60	tp:A:P	cm:i:644	s1:i:6648	s2:i:188	dv:f:0.0137
6D:1-10000000	10000000	7019496	7031873	-	chr6D:1-10000000	10000000	9718594	9731140	6783	12836	0	tp:A:S	cm:i:574	s1:i:6633	dv:f:0.0402
6D:1-10000000	10000000	3539530	3548013	-	chr6D:1-10000000	10000000	5546103	5554539	6628	8491	0	tp:A:S	cm:i:581	s1:i:6616	dv:f:0.0188
6D:1-10000000	10000000	5373243	5382743	-	chr6D:1-10000000	10000000	8006735	8016242	6609	9524	0	tp:A:S	cm:i:582	s1:i:6607	dv:f:0.0253
6D:1-10000000	10000000	5461592	5474953	+	chr6D:1-10000000	10000000	8121677	8135253	6846	14054	0	tp:A:S	cm:i:576	s1:i:6606	dv:f:0.0449
6D:1-10000000	10000000	3539559	3549059	-	chr6D:1-10000000	10000000	998525	1008031	6582	9522	0	tp:A:S	cm:i:571	s1:i:6578	dv:f:0.0256
6D:1-10000000	10000000	1123162	1138541	+	chr6D:1-10000000	10000000	1070934	1086299	6937	16279	60	tp:A:P	cm:i:630	s1:i:6573	s2:i:2658	dv:f:0.0425
6D:1-10000000	10000000	5039654	5052283	+	chr6D:1-10000000	10000000	8173087	8186005	6687	13071	10	tp:A:P	cm:i:559	s1:i:6565	s2:i:6361	dv:f:0.0436
6D:1-10000000	10000000	3539559	3549099	-	chr6D:1-10000000	10000000	7021002	7030518	6563	9553	0	tp:A:S	cm:i:567	s1:i:6553	dv:f:0.0261
6D:1-10000000	10000000	916697	927949	+	chr6D:1-10000000	10000000	913362	927078	9430	14281	60	tp:A:P	cm:i:881	s1:i:9280	s2:i:133	dv:f:0.0121
6D:1-10000000	10000000	4237467	4264314	-	chr6D:1-10000000	10000000	3929803	3950904	15727	28128	60	tp:A:P	cm:i:1455	s1:i:15592	s2:i:0	dv:f:0.0313
6D:1-10000000	10000000	4297124	4333480	-	chr6D:1-10000000	10000000	3826808	3857000	25487	36934	60	tp:A:P	cm:i:2453	s1:i:25296	s2:i:746	dv:f:0.0144
6D:1-10000000	10000000	9083126	9090455	+	chr6D:1-10000000	10000000	9286012	9293583	6416	7587	60	tp:A:P	cm:i:618	s1:i:6361	s2:i:4364	dv:f:0.0071
6D:1-10000000	10000000	6808797	6818723	+	chr6D:1-10000000	10000000	532010	542917	6561	11003	6	tp:A:P	cm:i:582	s1:i:6326	s2:i:6212	dv:f:0.0277
6D:1-10000000	10000000	9295694	9305122	+	chr6D:1-10000000	10000000	9440426	9449842	6322	9435	60	tp:A:P	cm:i:548	s1:i:6318	s2:i:1529	dv:f:0.0291
6D:1-10000000	10000000	4691788	4701314	+	chr6D:1-10000000	10000000	6087093	6096613	6305	9532	25	tp:A:P	cm:i:542	s1:i:6305	s2:i:5838	dv:f:0.0291
6D:1-10000000	10000000	7152111	7164076	+	chr6D:1-10000000	10000000	7344774	7357149	6487	12641	60	tp:A:P	cm:i:593	s1:i:6296	s2:i:2732	dv:f:0.0343
6D:1-10000000	10000000	7913288	7920383	+	chr6D:1-10000000	10000000	8135267	8142374	6245	7109	60	tp:A:P	cm:i:578	s1:i:6242	s2:i:234	dv:f:0.0099
6D:1-10000000	10000000	1852425	1865356	+	chr6D:1-10000000	10000000	2061344	2074848	6454	13796	60	tp:A:P	cm:i:541	s1:i:6213	s2:i:2183	dv:f:0.0442
6D:1-10000000	10000000	4405109	4413134	+	chr6D:1-10000000	10000000	3753285	3761714	6247	8454	60	tp:A:P	cm:i:562	s1:i:6156	s2:i:215	dv:f:0.0182
6D:1-10000000	10000000	8849264	8858993	+	chr6D:1-10000000	10000000	9109752	9119914	6243	10225	60	tp:A:P	cm:i:543	s1:i:6131	s2:i:599	dv:f:0.0312
6D:1-10000000	10000000	8924700	8933105	+	chr6D:1-10000000	10000000	9136637	9145015	6015	8442	60	tp:A:P	cm:i:541	s1:i:5994	s2:i:863	dv:f:0.0241
6D:1-10000000	10000000	6830438	6838101	-	chr6D:1-10000000	10000000	7631039	7638748	5969	7715	1	tp:A:P	cm:i:538	s1:i:5959	s2:i:5938	dv:f:0.0178
6D:1-10000000	10000000	9529978	9538405	+	chr6D:1-10000000	10000000	9671036	9679625	5975	8627	60	tp:A:P	cm:i:517	s1:i:5928	s2:i:1165	dv:f:0.0246
6D:1-10000000	10000000	3835040	3844265	-	chr6D:1-10000000	10000000	4470643	4479822	5898	9232	60	tp:A:P	cm:i:498	s1:i:5890	s2:i:2259	dv:f:0.0319
6D:1-10000000	10000000	6915511	6928711	+	chr6D:1-10000000	10000000	8173056	8186559	6098	13926	19	tp:A:P	cm:i:513	s1:i:5866	s2:i:5534	dv:f:0.0493
6D:1-10000000	10000000	7240592	7252041	-	chr6D:1-10000000	10000000	5213237	5224892	5913	11689	21	tp:A:P	cm:i:483	s1:i:5861	s2:i:5490	dv:f:0.0372
6D:1-10000000	10000000	4795210	4802351	+	chr6D:1-10000000	10000000	5228244	5235036	5892	7144	60	tp:A:P	cm:i:547	s1:i:5822	s2:i:4131	dv:f:0.0139
6D:1-10000000	10000000	3804078	3813398	+	chr6D:1-10000000	10000000	7769868	7778919	5988	9640	27	tp:A:P	cm:i:507	s1:i:5806	s2:i:5339	dv:f:0.0301
6D:1-10000000	10000000	7413893	7424550	+	chr6D:1-10000000	10000000	852519	862973	5887	10772	48	tp:A:P	cm:i:488	s1:i:5800	s2:i:4978	dv:f:0.0419
6D:1-10000000	10000000	937888	949930	+	chr6D:1-10000000	10000000	927088	938575	5923	12076	60	tp:A:P	cm:i:545	s1:i:5799	s2:i:327	dv:f:0.0430
6D:1-10000000	10000000	2660725	2667440	+	chr6D:1-10000000	10000000	1043625	1050333	5659	6717	0	tp:A:P	cm:i:519	s1:i:5657	s2:i:5649	dv:f:0.0122
6D:1-10000000	10000000	1977165	1989053	+	chr6D:1-10000000	10000000	5785789	5797464	5740	12029	37	tp:A:P	cm:i:469	s1:i:5637	s2:i:5017	dv:f:0.0507
6D:1-10000000	10000000	7728694	7736967	+	chr6D:1-10000000	10000000	7797574	7805726	5489	8286	60	tp:A:P	cm:i:489	s1:i:5462	s2:i:3384	dv:f:0.0292
6D:1-10000000	10000000	7812765	7821449	+	chr6D:1-10000000	10000000	8518492	8527167	5462	8696	11	tp:A:P	cm:i:466	s1:i:5459	s2:i:5273	dv:f:0.0290
6D:1-10000000	10000000	4279364	4291340	-	chr6D:1-10000000	10000000	2562499	2573999	5563	12114	60	tp:A:P	cm:i:486	s1:i:5408	s2:i:4443	dv:f:0.0440
6D:1-10000000	10000000	7273404	7286099	+	chr6D:1-10000000	10000000	8123541	8135259	5721	13032	3	tp:A:P	cm:i:487	s1:i:5394	s2:i:5339	dv:f:0.0506
6D:1-10000000	10000000	2081106	2089538	-	chr6D:1-10000000	10000000	7700806	7709210	5400	8476	60	tp:A:P	cm:i:460	s1:i:5378	s2:i:4015	dv:f:0.0270
6D:1-10000000	10000000	3524394	3538320	+	chr6D:1-10000000	10000000	9718594	9731502	5566	13931	60	tp:A:P	cm:i:472	s1:i:5364	s2:i:4331	dv:f:0.0559
6D:1-10000000	10000000	1844100	1852402	+	chr6D:1-10000000	10000000	1323279	1331961	5397	8756	2	tp:A:P	cm:i:471	s1:i:5296	s2:i:5250	dv:f:0.0275
6D:1-10000000	10000000	5793473	5804952	+	chr6D:1-10000000	10000000	3857203	3868891	5388	11862	10	tp:A:P	cm:i:441	s1:i:5267	s2:i:5055	dv:f:0.0497
6D:1-10000000	10000000	3498750	3505514	-	chr6D:1-10000000	10000000	4695045	4702143	5348	7173	60	tp:A:P	cm:i:505	s1:i:5251	s2:i:148	dv:f:0.0143
6D:1-10000000	10000000	9976990	9987030	-	chr6D:1-10000000	10000000	3534285	3544486	5286	10227	17	tp:A:P	cm:i:442	s1:i:5246	s2:i:4969	dv:f:0.0449
6D:1-10000000	10000000	3885979	3897381	+	chr6D:1-10000000	10000000	8287192	8298740	5209	11558	25	tp:A:P	cm:i:456	s1:i:5178	s2:i:4784	dv:f:0.0408
6D:1-10000000	10000000	2327254	2333783	+	chr6D:1-10000000	10000000	2413627	2419915	5228	6534	60	tp:A:P	cm:i:483	s1:i:5176	s2:i:0	dv:f:0.0143
6D:1-10000000	10000000	4396356	4405056	-	chr6D:1-10000000	10000000	3764764	3774265	5347	9638	60	tp:A:P	cm:i:465	s1:i:5126	s2:i:573	dv:f:0.0335
6D:1-10000000	10000000	9170319	9182213	+	chr6D:1-10000000	10000000	3857203	3869108	5154	11968	17	tp:A:P	cm:i:435	s1:i:5125	s2:i:4858	dv:f:0.0356
6D:1-10000000	10000000	5410240	5416595	-	chr6D:1-10000000	10000000	9188561	9194909	5103	6360	60	tp:A:P	cm:i:460	s1:i:5100	s2:i:644	dv:f:0.0171
6D:1-10000000	10000000	2150252	2161742	+	chr6D:1-10000000	10000000	1217696	1229646	5182	11977	60	tp:A:P	cm:i:411	s1:i:5084	s2:i:3103	dv:f:0.0534
6D:1-10000000	10000000	8621657	8630189	+	chr6D:1-10000000	10000000	7820651	7829316	5118	8700	0	tp:A:P	cm:i:430	s1:i:5081	s2:i:5070	dv:f:0.0345
6D:1-10000000	10000000	3089481	3095295	+	chr6D:1-10000000	10000000	5456711	5462521	5076	5816	0	tp:A:P	cm:i:460	s1:i:5076	s2:i:5075	dv:f:0.0107
6D:1-10000000	10000000	9246143	9256065	+	chr6D:1-10000000	10000000	9720732	9731438	5223	10734	7	tp:A:P	cm:i:452	s1:i:5054	s2:i:4944	dv:f:0.0419
6D:1-10000000	10000000	8596366	8602963	+	chr6D:1-10000000	10000000	8891245	8897815	5028	6623	6	tp:A:P	cm:i:471	s1:i:5012	s2:i:4921	dv:f:0.0176
6D:1-10000000	10000000	1033489	1038639	+	chr6D:1-10000000	10000000	1034826	1039971	4854	5151	60	tp:A:P	cm:i:492	s1:i:4854	s2:i:523	dv:f:0.0053
6D:1-10000000	10000000	8833829	8840693	+	chr6D:1-10000000	10000000	9061860	9068614	4971	7173	60	tp:A:P	cm:i:452	s1:i:4826	s2:i:320	dv:f:0.0232
6D:1-10000000	10000000	6608697	6617410	+	chr6D:1-10000000	10000000	9262288	9270912	4817	8736	29	tp:A:P	cm:i:410	s1:i:4792	s2:i:4367	dv:f:0.0365
6D:1-10000000	10000000	4828771	4844442	+	chr6D:1-10000000	10000000	5268447	5292949	10028	24566	60	tp:A:P	cm:i:832	s1:i:9904	s2:i:447	dv:f:0.0326
6D:1-10000000	10000000	5595795	5603160	+	chr6D:1-10000000	10000000	7701951	7709271	4723	7393	60	tp:A:P	cm:i:414	s1:i:4706	s2:i:3303	dv:f:0.0280
6D:1-10000000	10000000	8918647	8924695	+	chr6D:1-10000000	10000000	3801292	3807339	4702	6054	15	tp:A:P	cm:i:410	s1:i:4701	s2:i:4486	dv:f:0.0193
6D:1-10000000	10000000	8777127	8782933	-	chr6D:1-10000000	10000000	9188912	9194909	4692	6027	60	tp:A:P	cm:i:430	s1:i:4638	s2:i:644	dv:f:0.0179
6D:1-10000000	10000000	2476194	2483782	+	chr6D:1-10000000	10000000	2418809	2426177	4682	7597	60	tp:A:P	cm:i:414	s1:i:4636	s2:i:457	dv:f:0.0318
6D:1-10000000	10000000	6868591	6878885	+	chr6D:1-10000000	10000000	5019613	5030102	4630	10578	14	tp:A:P	cm:i:378	s1:i:4554	s2:i:4354	dv:f:0.0534
6D:1-10000000	10000000	5521237	5529775	-	chr6D:1-10000000	10000000	7660696	7669204	4571	8576	9	tp:A:P	cm:i:388	s1:i:4554	s2:i:4424	dv:f:0.0409
6D:1-10000000	10000000	4755292	4763811	-	chr6D:1-10000000	10000000	8173056	8181675	4608	8730	18	tp:A:P	cm:i:402	s1:i:4542	s2:i:4284	dv:f:0.0409
6D:1-10000000	10000000	7134083	7139920	+	chr6D:1-10000000	10000000	7351314	7357564	4616	6306	60	tp:A:P	cm:i:444	s1:i:4514	s2:i:79	dv:f:0.0072
6D:1-10000000	10000000	7140106	7151926	+	chr6D:1-10000000	10000000	7344774	7357149	4717	12608	60	tp:A:P	cm:i:431	s1:i:4508	s2:i:2229	dv:f:0.0431
6D:1-10000000	10000000	9648102	9665635	+	chr6D:1-10000000	10000000	9789482	9805830	13412	17793	60	tp:A:P	cm:i:1212	s1:i:13346	s2:i:1590	dv:f:0.0191
6D:1-10000000	10000000	6141115	6149927	-	chr6D:1-10000000	10000000	8292202	8301181	4456	8992	50	tp:A:P	cm:i:391	s1:i:4417	s2:i:3741	dv:f:0.0371
6D:1-10000000	10000000	7099200	7105308	-	chr6D:1-10000000	10000000	9725428	9731140	4436	6112	5	tp:A:P	cm:i:383	s1:i:4355	s2:i:4288	dv:f:0.0236
6D:1-10000000	10000000	6652979	6663331	+	chr6D:1-10000000	10000000	4375868	4387563	4673	11839	20	tp:A:P	cm:i:392	s1:i:4349	s2:i:4078	dv:f:0.0525
6D:1-10000000	10000000	4850599	4866648	+	chr6D:1-10000000	10000000	5296004	5321379	10135	25681	60	tp:A:P	cm:i:873	s1:i:9862	s2:i:1052	dv:f:0.0321
6D:1-10000000	10000000	6785155	6792226	-	chr6D:1-10000000	10000000	9679660	9686720	4326	7074	30	tp:A:P	cm:i:355	s1:i:4325	s2:i:3924	dv:f:0.0315
6D:1-10000000	10000000	1117943	1123089	-	chr6D:1-10000000	10000000	1065239	1070658	4288	5443	60	tp:A:P	cm:i:402	s1:i:4221	s2:i:90	dv:f:0.0136
6D:1-10000000	10000000	4773640	4779623	+	chr6D:1-10000000	10000000	5173160	5179338	4270	6273	60	tp:A:P	cm:i:389	s1:i:4189	s2:i:642	dv:f:0.0218
6D:1-10000000	10000000	1907314	1928553	+	chr6D:1-10000000	10000000	2089223	2109160	16246	21712	60	tp:A:P	cm:i:1557	s1:i:16111	s2:i:313	dv:f:0.0160
6D:1-10000000	10000000	3116797	3124722	+	chr6D:1-10000000	10000000	8173056	8181265	4243	8397	17	tp:A:P	cm:i:359	s1:i:4108	s2:i:3888	dv:f:0.0418
6D:1-10000000	10000000	4227765	4232377	-	chr6D:1-10000000	10000000	3951733	3956343	4099	4612	60	tp:A:P	cm:i:388	s1:i:4099	s2:i:2809	dv:f:0.0091
6D:1-10000000	10000000	7863806	7870892	+	chr6D:1-10000000	10000000	7578045	7585219	4118	7200	3	tp:A:P	cm:i:360	s1:i:4093	s2:i:4006	dv:f:0.0342
6D:1-10000000	10000000	7822718	7828601	+	chr6D:1-10000000	10000000	7962075	7967697	4216	6096	60	tp:A:P	cm:i:403	s1:i:4078	s2:i:170	dv:f:0.0201
6D:1-10000000	10000000	5246423	5295919	+	chr6D:1-10000000	10000000	5986631	6043444	39303	57511	60	tp:A:P	cm:i:3683	s1:i:39038	s2:i:0	dv:f:0.0144
6D:1-10000000	10000000	4904125	4911288	+	chr6D:1-10000000	10000000	5858230	5865738	4168	7666	60	tp:A:P	cm:i:356	s1:i:4036	s2:i:101	dv:f:0.0366
6D:1-10000000	10000000	2228160	2233265	-	chr6D:1-10000000	10000000	3394189	3399355	4048	5170	60	tp:A:P	cm:i:364	s1:i:4032	s2:i:1414	dv:f:0.0173
6D:1-10000000	10000000	3813466	3820716	+	chr6D:1-10000000	10000000	9679638	9687248	4105	7634	37	tp:A:P	cm:i:341	s1:i:4025	s2:i:3563	dv:f:0.0262
6D:1-10000000	10000000	1038649	1043037	+	chr6D:1-10000000	10000000	1050366	1054754	4020	4388	60	tp:A:P	cm:i:377	s1:i:4020	s2:i:142	dv:f:0.0078
6D:1-10000000	10000000	6418495	6423308	+	chr6D:1-10000000	10000000	7143488	7148304	4018	4816	60	tp:A:P	cm:i:393	s1:i:4018	s2:i:3123	dv:f:0.0086
6D:1-10000000	10000000	5474970	5499301	+	chr6D:1-10000000	10000000	6165014	6185959	15545	24760	60	tp:A:P	cm:i:1377	s1:i:15441	s2:i:0	dv:f:0.0298
6D:1-10000000	10000000	6973694	6981581	+	chr6D:1-10000000	10000000	6214025	6221749	3990	7897	20	tp:A:P	cm:i:325	s1:i:3957	s2:i:3705	dv:f:0.0449
6D:1-10000000	10000000	9520742	9525836	+	chr6D:1-10000000	10000000	9659761	9664915	3901	5154	60	tp:A:P	cm:i:381	s1:i:3889	s2:i:3025	dv:f:0.0145
6D:1-10000000	10000000	5535361	5542534	-	chr6D:1-10000000	10000000	9278103	9285261	3880	7213	4	tp:A:P	cm:i:324	s1:i:3860	s2:i:3766	dv:f:0.0399
6D:1-10000000	10000000	7047460	7052937	-	chr6D:1-10000000	10000000	665519	670977	3820	5479	13	tp:A:P	cm:i:337	s1:i:3815	s2:i:3653	dv:f:0.0258
6D:1-10000000	10000000	5150559	5156746	-	chr6D:1-10000000	10000000	8432057	8438267	3710	6222	29	tp:A:P	cm:i:318	s1:i:3702	s2:i:3367	dv:f:0.0313
6D:1-10000000	10000000	6640515	6646813	-	chr6D:1-10000000	10000000	8432094	8438392	3670	6306	36	tp:A:P	cm:i:319	s1:i:3670	s2:i:3250	dv:f:0.0327
6D:1-10000000	10000000	9579341	9588157	+	chr6D:1-10000000	10000000	6486768	6495683	3695	8936	60	tp:A:P	cm:i:314	s1:i:3667	s2:i:1087	dv:f:0.0320
6D:1-10000000	10000000	4007873	4013090	-	chr6D:1-10000000	10000000	8432771	8437987	3619	5222	60	tp:A:P	cm:i:309	s1:i:3619	s2:i:2855	dv:f:0.0232
6D:1-10000000	10000000	5542826	5550934	+	chr6D:1-10000000	10000000	6203798	6209893	4407	8164	60	tp:A:P	cm:i:395	s1:i:4393	s2:i:1289	dv:f:0.0377
6D:1-10000000	10000000	8807567	8816944	-	chr6D:1-10000000	10000000	9522694	9532058	3595	9440	60	tp:A:P	cm:i:267	s1:i:3564	s2:i:2620	dv:f:0.0652
6D:1-10000000	10000000	4597866	4602973	-	chr6D:1-10000000	10000000	6541691	6546803	3566	5126	19	tp:A:P	cm:i:313	s1:i:3562	s2:i:3350	dv:f:0.0222
6D:1-10000000	10000000	5886362	5890430	+	chr6D:1-10000000	10000000	6590694	6594753	3544	4070	60	tp:A:P	cm:i:326	s1:i:3542	s2:i:2770	dv:f:0.0109
6D:1-10000000	10000000	6620354	6628790	+	chr6D:1-10000000	10000000	976060	984485	3550	8474	42	tp:A:P	cm:i:272	s1:i:3540	s2:i:3073	dv:f:0.0585
6D:1-10000000	10000000	6002266	6007135	+	chr6D:1-10000000	10000000	6670715	6675745	3558	5045	60	tp:A:P	cm:i:333	s1:i:3519	s2:i:850	dv:f:0.0182
6D:1-10000000	10000000	9197535	9203189	+	chr6D:1-10000000	10000000	9776596	9782218	3508	5658	15	tp:A:P	cm:i:294	s1:i:3504	s2:i:3332	dv:f:0.0324
6D:1-10000000	10000000	5508815	5515642	+	chr6D:1-10000000	10000000	6146157	6153543	3603	7396	60	tp:A:P	cm:i:283	s1:i:3487	s2:i:2633	dv:f:0.0450
6D:1-10000000	10000000	5156760	5163322	+	chr6D:1-10000000	10000000	7820651	7826978	3602	6745	12	tp:A:P	cm:i:302	s1:i:3482	s2:i:3343	dv:f:0.0394
6D:1-10000000	10000000	3124762	3132453	-	chr6D:1-10000000	10000000	3857051	3864744	3584	7995	1	tp:A:P	cm:i:300	s1:i:3459	s2:i:3413	dv:f:0.0499
6D:1-10000000	10000000	8861250	8869185	+	chr6D:1-10000000	10000000	881872	889806	3444	7949	14	tp:A:P	cm:i:267	s1:i:3440	s2:i:3288	dv:f:0.0544
6D:1-10000000	10000000	3573600	3577905	-	chr6D:1-10000000	10000000	4666681	4670956	3427	4309	60	tp:A:P	cm:i:315	s1:i:3419	s2:i:131	dv:f:0.0188
6D:1-10000000	10000000	2220864	2225090	+	chr6D:1-10000000	10000000	2352505	2356748	3415	4245	60	tp:A:P	cm:i:316	s1:i:3412	s2:i:268	dv:f:0.0158
6D:1-10000000	10000000	6734027	6739462	+	chr6D:1-10000000	10000000	8076343	8081783	3392	5459	26	tp:A:P	cm:i:288	s1:i:3386	s2:i:3109	dv:f:0.0308
6D:1-10000000	10000000	7459222	7470168	-	chr6D:1-10000000	10000000	9432634	9443464	3439	11020	12	tp:A:P	cm:i:257	s1:i:3385	s2:i:3252	dv:f:0.0755
6D:1-10000000	10000000	1878017	1883847	-	chr6D:1-10000000	10000000	2794058	2799911	3403	5892	18	tp:A:P	cm:i:291	s1:i:3383	s2:i:3183	dv:f:0.0358
6D:1-10000000	10000000	2609229	2615978	+	chr6D:1-10000000	10000000	2670084	2676690	3475	6984	60	tp:A:P	cm:i:276	s1:i:3348	s2:i:73	dv:f:0.0462
6D:1-10000000	10000000	6739521	6744844	+	chr6D:1-10000000	10000000	8079599	8084838	3353	5332	16	tp:A:P	cm:i:290	s1:i:3332	s2:i:3161	dv:f:0.0303
6D:1-10000000	10000000	1823144	1826950	+	chr6D:1-10000000	10000000	2034437	2038212	3331	3808	60	tp:A:P	cm:i:301	s1:i:3323	s2:i:722	dv:f:0.0099
6D:1-10000000	10000000	5523149	5535331	+	chr6D:1-10000000	10000000	7135357	7148304	3487	12987	60	tp:A:P	cm:i:287	s1:i:3315	s2:i:1811	dv:f:0.0739
6D:1-10000000	10000000	6634479	6640503	-	chr6D:1-10000000	10000000	8851980	8857994	3336	6072	4	tp:A:P	cm:i:273	s1:i:3314	s2:i:3268	dv:f:0.0425
6D:1-10000000	10000000	3565874	3573538	+	chr6D:1-10000000	10000000	4711738	4719496	3349	7807	13	tp:A:P	cm:i:271	s1:i:3313	s2:i:3169	dv:f:0.0534
6D:1-10000000	10000000	2162266	2166287	+	chr6D:1-10000000	10000000	2288211	2292232	3311	4021	60	tp:A:P	cm:i:311	s1:i:3311	s2:i:173	dv:f:0.0135
6D:1-10000000	10000000	4012963	4017612	-	chr6D:1-10000000	10000000	4186045	4190537	3340	4655	60	tp:A:P	cm:i:288	s1:i:3305	s2:i:1477	dv:f:0.0254
6D:1-10000000	10000000	3796402	3802841	-	chr6D:1-10000000	10000000	8956624	8962617	3404	6496	32	tp:A:P	cm:i:288	s1:i:3293	s2:i:2951	dv:f:0.0407
6D:1-10000000	10000000	9525865	9531330	+	chr6D:1-10000000	10000000	8592535	8598017	3301	5509	9	tp:A:P	cm:i:295	s1:i:3287	s2:i:3187	dv:f:0.0287
6D:1-10000000	10000000	6663747	6671135	-	chr6D:1-10000000	10000000	8589163	8597226	3405	8076	9	tp:A:P	cm:i:281	s1:i:3268	s2:i:3172	dv:f:0.0388
6D:1-10000000	10000000	9991003	9996237	+	chr6D:1-10000000	10000000	6867863	6873085	3260	5251	26	tp:A:P	cm:i:268	s1:i:3254	s2:i:2985	dv:f:0.0348
6D:1-10000000	10000000	3024724	3033360	+	chr6D:1-10000000	10000000	8712595	8721237	3274	8690	45	tp:A:P	cm:i:263	s1:i:3251	s2:i:2787	dv:f:0.0597
6D:1-10000000	10000000	725463	729870	+	chr6D:1-10000000	10000000	745326	749438	3307	4411	60	tp:A:P	cm:i:299	s1:i:3246	s2:i:732	dv:f:0.0199
6D:1-10000000	10000000	2360096	2364465	+	chr6D:1-10000000	10000000	2435125	2439915	3328	4791	60	tp:A:P	cm:i:282	s1:i:3241	s2:i:127	dv:f:0.0203
6D:1-10000000	10000000	8816958	8823030	+	chr6D:1-10000000	10000000	9799714	9805830	3220	6183	60	tp:A:P	cm:i:255	s1:i:3183	s2:i:118	dv:f:0.0461
6D:1-10000000	10000000	5229239	5247037	+	chr6D:1-10000000	10000000	5958518	5984008	11436	25945	60	tp:A:P	cm:i:1078	s1:i:11098	s2:i:1770	dv:f:0.0259
6D:1-10000000	10000000	7085090	7090299	+	chr6D:1-10000000	10000000	7685493	7690587	3157	5211	57	tp:A:P	cm:i:275	s1:i:3135	s2:i:2565	dv:f:0.0340
6D:1-10000000	10000000	4578437	4582011	+	chr6D:1-10000000	10000000	4834785	4838364	3134	3579	60	tp:A:P	cm:i:313	s1:i:3133	s2:i:0	dv:f:0.0092
6D:1-10000000	10000000	8070810	8075861	-	chr6D:1-10000000	10000000	3685003	3690098	3108	5115	12	tp:A:P	cm:i:268	s1:i:3092	s2:i:2973	dv:f:0.0296
6D:1-10000000	10000000	9237814	9241256	+	chr6D:1-10000000	10000000	9386460	9389901	3084	3444	60	tp:A:P	cm:i:290	s1:i:3084	s2:i:500	dv:f:0.0082
6D:1-10000000	10000000	9206920	9214121	+	chr6D:1-10000000	10000000	9780551	9788412	3423	8369	15	tp:A:P	cm:i:302	s1:i:3082	s2:i:2928	dv:f:0.0449
6D:1-10000000	10000000	1819678	1823140	+	chr6D:1-10000000	10000000	1996908	2000372	3068	3470	60	tp:A:P	cm:i:297	s1:i:3064	s2:i:181	dv:f:0.0103
6D:1-10000000	10000000	5432184	5442723	+	chr6D:1-10000000	10000000	6154967	6164991	7663	10806	60	tp:A:P	cm:i:690	s1:i:7606	s2:i:207	dv:f:0.0193
6D:1-10000000	10000000	9241271	9245106	-	chr6D:1-10000000	10000000	3154334	3158114	3026	3837	37	tp:A:P	cm:i:271	s1:i:3014	s2:i:2654	dv:f:0.0197
6D:1-10000000	10000000	3556352	3566718	+	chr6D:1-10000000	10000000	9285363	9295774	3022	10585	0	tp:A:P	cm:i:222	s1:i:2944	s2:i:2923	dv:f:0.0791
6D:1-10000000	10000000	2469208	2472950	+	chr6D:1-10000000	10000000	539211	542938	2952	3762	12	tp:A:P	cm:i:259	s1:i:2941	s2:i:2825	dv:f:0.0183
6D:1-10000000	10000000	6907500	6912709	+	chr6D:1-10000000	10000000	7685498	7690587	2961	5210	60	tp:A:P	cm:i:250	s1:i:2936	s2:i:2298	dv:f:0.0392
6D:1-10000000	10000000	3828919	3834934	+	chr6D:1-10000000	10000000	7798036	7803796	3000	6046	2	tp:A:P	cm:i:248	s1:i:2936	s2:i:2882	dv:f:0.0477
6D:1-10000000	10000000	8913303	8917986	+	chr6D:1-10000000	10000000	3799286	3803729	3073	4908	60	tp:A:P	cm:i:261	s1:i:2934	s2:i:2169	dv:f:0.0297
6D:1-10000000	10000000	6114614	6144646	+	chr6D:1-10000000	10000000	6854884	6883247	22307	30881	60	tp:A:P	cm:i:2059	s1:i:22060	s2:i:76	dv:f:0.0191
6D:1-10000000	10000000	7232740	7240559	+	chr6D:1-10000000	10000000	7410000	7417338	2987	7827	60	tp:A:P	cm:i:273	s1:i:2885	s2:i:1623	dv:f:0.0563
6D:1-10000000	10000000	9303509	9310612	-	chr6D:1-10000000	10000000	8328119	8335198	2895	7145	24	tp:A:P	cm:i:219	s1:i:2874	s2:i:2651	dv:f:0.0621
6D:1-10000000	10000000	5074863	5079594	-	chr6D:1-10000000	10000000	8433670	8438392	2865	4732	60	tp:A:P	cm:i:247	s1:i:2865	s2:i:2177	dv:f:0.0306
6D:1-10000000	10000000	6584666	6589008	+	chr6D:1-10000000	10000000	7318901	7323409	2904	4534	60	tp:A:P	cm:i:256	s1:i:2861	s2:i:820	dv:f:0.0275
6D:1-10000000	10000000	3711284	3719178	-	chr6D:1-10000000	10000000	9731664	9739551	2838	7914	60	tp:A:P	cm:i:213	s1:i:2832	s2:i:882	dv:f:0.0698
6D:1-10000000	10000000	9091421	9095123	+	chr6D:1-10000000	10000000	9291608	9295774	2920	4168	60	tp:A:P	cm:i:278	s1:i:2828	s2:i:1446	dv:f:0.0079
6D:1-10000000	10000000	8785209	8788589	+	chr6D:1-10000000	10000000	9054149	9057551	2818	3402	60	tp:A:P	cm:i:263	s1:i:2814	s2:i:516	dv:f:0.0129
6D:1-10000000	10000000	2022675	2026074	-	chr6D:1-10000000	10000000	531963	535377	2807	3414	0	tp:A:P	cm:i:261	s1:i:2804	s2:i:2795	dv:f:0.0138
6D:1-10000000	10000000	4941127	4945961	+	chr6D:1-10000000	10000000	5875846	5880934	2920	5288	60	tp:A:P	cm:i:247	s1:i:2789	s2:i:861	dv:f:0.0358
6D:1-10000000	10000000	4031696	4036342	-	chr6D:1-10000000	10000000	4243618	4248100	2813	4651	60	tp:A:P	cm:i:239	s1:i:2779	s2:i:194	dv:f:0.0365
6D:1-10000000	10000000	8057502	8061191	+	chr6D:1-10000000	10000000	8262652	8266654	2829	4021	60	tp:A:P	cm:i:270	s1:i:2760	s2:i:91	dv:f:0.0191
6D:1-10000000	10000000	9711150	9760727	+	chr6D:1-10000000	10000000	9866951	9919797	40516	53552	60	tp:A:P	cm:i:3982	s1:i:40275	s2:i:1350	dv:f:0.0123
6D:1-10000000	10000000	7099981	7108846	+	chr6D:1-10000000	10000000	9097657	9106987	2815	9337	60	tp:A:P	cm:i:232	s1:i:2718	s2:i:277	dv:f:0.0474
6D:1-10000000	10000000	6505609	6528099	+	chr6D:1-10000000	10000000	7213660	7235377	18453	22507	60	tp:A:P	cm:i:1738	s1:i:18440	s2:i:239	dv:f:0.0119
6D:1-10000000	10000000	8797268	8805676	-	chr6D:1-10000000	10000000	3549058	3557554	2748	8537	28	tp:A:P	cm:i:215	s1:i:2711	s2:i:2461	dv:f:0.0714
6D:1-10000000	10000000	2653412	2658491	-	chr6D:1-10000000	10000000	6150496	6155911	2826	5533	6	tp:A:P	cm:i:234	s1:i:2709	s2:i:2650	dv:f:0.0414
6D:1-10000000	10000000	4392158	4397263	-	chr6D:1-10000000	10000000	3780451	3785733	2703	5364	60	tp:A:P	cm:i:220	s1:i:2636	s2:i:437	dv:f:0.0424
6D:1-10000000	10000000	6581910	6586170	+	chr6D:1-10000000	10000000	7310165	7314449	2618	4292	60	tp:A:P	cm:i:212	s1:i:2612	s2:i:943	dv:f:0.0359
6D:1-10000000	10000000	5989669	5992956	-	chr6D:1-10000000	10000000	6678211	6681523	2581	3331	60	tp:A:P	cm:i:230	s1:i:2568	s2:i:1752	dv:f:0.0185
6D:1-10000000	10000000	6494266	6503111	-	chr6D:1-10000000	10000000	4473320	4482226	2564	8926	60	tp:A:P	cm:i:187	s1:i:2546	s2:i:1934	dv:f:0.0820
6D:1-10000000	10000000	6066170	6069256	-	chr6D:1-10000000	10000000	6558337	6561637	2577	3315	60	tp:A:P	cm:i:239	s1:i:2529	s2:i:68	dv:f:0.0135
6D:1-10000000	10000000	6673790	6679315	-	chr6D:1-10000000	10000000	7344359	7349509	2608	5556	60	tp:A:P	cm:i:216	s1:i:2517	s2:i:710	dv:f:0.0503
6D:1-10000000	10000000	2454209	2459518	+	chr6D:1-10000000	10000000	8531373	8537094	2661	5884	5	tp:A:P	cm:i:231	s1:i:2511	s2:i:2444	dv:f:0.0296
6D:1-10000000	10000000	2378476	2382433	-	chr6D:1-10000000	10000000	9726012	9729989	2533	4034	24	tp:A:P	cm:i:220	s1:i:2504	s2:i:2306	dv:f:0.0326
6D:1-10000000	10000000	9214664	9219842	-	chr6D:1-10000000	10000000	4710871	4715627	2614	5270	58	tp:A:P	cm:i:216	s1:i:2492	s2:i:2013	dv:f:0.0449
6D:1-10000000	10000000	3822944	3827155	-	chr6D:1-10000000	10000000	8944598	8948795	2495	4233	54	tp:A:P	cm:i:210	s1:i:2482	s2:i:2038	dv:f:0.0381
6D:1-10000000	10000000	2668132	2673610	-	chr6D:1-10000000	10000000	5623615	5629000	2500	5484	60	tp:A:P	cm:i:195	s1:i:2479	s2:i:1858	dv:f:0.0532
6D:1-10000000	10000000	980995	983792	+	chr6D:1-10000000	10000000	975999	978796	2463	2797	60	tp:A:P	cm:i:239	s1:i:2463	s2:i:1743	dv:f:0.0066
6D:1-10000000	10000000	9834387	9842857	-	chr6D:1-10000000	10000000	9033715	9042195	2511	8597	4	tp:A:P	cm:i:193	s1:i:2462	s2:i:2429	dv:f:0.0754
6D:1-10000000	10000000	9182855	9186287	+	chr6D:1-10000000	10000000	3866134	3869556	2459	3449	6	tp:A:P	cm:i:208	s1:i:2450	s2:i:2399	dv:f:0.0243
6D:1-10000000	10000000	4582658	4589077	+	chr6D:1-10000000	10000000	4838393	4844279	2866	6483	60	tp:A:P	cm:i:248	s1:i:2845	s2:i:0	dv:f:0.0504
6D:1-10000000	10000000	6772279	6776372	-	chr6D:1-10000000	10000000	6867952	6872067	2429	4140	5	tp:A:P	cm:i:200	s1:i:2418	s2:i:2374	dv:f:0.0383
6D:1-10000000	10000000	1964617	1972689	-	chr6D:1-10000000	10000000	3790881	3799162	2461	8293	15	tp:A:P	cm:i:184	s1:i:2415	s2:i:2290	dv:f:0.0590
6D:1-10000000	10000000	4745270	4750541	-	chr6D:1-10000000	10000000	8531940	8537088	2450	5298	10	tp:A:P	cm:i:219	s1:i:2414	s2:i:2332	dv:f:0.0474
6D:1-10000000	10000000	4248746	4255574	-	chr6D:1-10000000	10000000	7199551	7206488	2441	6997	43	tp:A:P	cm:i:201	s1:i:2389	s2:i:2049	dv:f:0.0634
6D:1-10000000	10000000	7680246	7694545	-	chr6D:1-10000000	10000000	9492956	9509068	10092	16155	60	tp:A:P	cm:i:871	s1:i:10060	s2:i:201	dv:f:0.0259
6D:1-10000000	10000000	2982719	2986355	+	chr6D:1-10000000	10000000	3268048	3271669	2366	3640	60	tp:A:P	cm:i:195	s1:i:2362	s2:i:456	dv:f:0.0327
6D:1-10000000	10000000	4591632	4597707	+	chr6D:1-10000000	10000000	3382996	3389136	2392	6210	19	tp:A:P	cm:i:185	s1:i:2351	s2:i:2199	dv:f:0.0624
6D:1-10000000	10000000	9256137	9259569	+	chr6D:1-10000000	10000000	9389910	9393347	2368	3484	60	tp:A:P	cm:i:204	s1:i:2346	s2:i:63	dv:f:0.0289
6D:1-10000000	10000000	3936360	3939671	-	chr6D:1-10000000	10000000	9726853	9730195	2343	3349	4	tp:A:P	cm:i:200	s1:i:2335	s2:i:2301	dv:f:0.0267
6D:1-10000000	10000000	4597866	4609489	+	chr6D:1-10000000	10000000	7139882	7151452	2359	11667	60	tp:A:P	cm:i:183	s1:i:2327	s2:i:1138	dv:f:0.0851
6D:1-10000000	10000000	5083556	5087551	-	chr6D:1-10000000	10000000	8429664	8433667	2326	4032	60	tp:A:P	cm:i:196	s1:i:2311	s2:i:1664	dv:f:0.0323
6D:1-10000000	10000000	5506287	5511681	+	chr6D:1-10000000	10000000	5623615	5628928	2337	5416	60	tp:A:P	cm:i:178	s1:i:2311	s2:i:994	dv:f:0.0575
6D:1-10000000	10000000	4557015	4563652	+	chr6D:1-10000000	10000000	6611469	6617937	2374	6714	30	tp:A:P	cm:i:185	s1:i:2308	s2:i:2074	dv:f:0.0679
6D:1-10000000	10000000	7295591	7301138	+	chr6D:1-10000000	10000000	7436549	7442767	2448	6227	60	tp:A:P	cm:i:201	s1:i:2307	s2:i:260	dv:f:0.0554
6D:1-10000000	10000000	4292122	4295067	-	chr6D:1-10000000	10000000	8490534	8493467	2312	2983	9	tp:A:P	cm:i:205	s1:i:2294	s2:i:2222	dv:f:0.0200
6D:1-10000000	10000000	9164164	9167813	+	chr6D:1-10000000	10000000	9362819	9366570	2317	3786	60	tp:A:P	cm:i:201	s1:i:2280	s2:i:43	dv:f:0.0307
6D:1-10000000	10000000	7359839	7363375	+	chr6D:1-10000000	10000000	7504911	7508875	2381	4009	60	tp:A:P	cm:i:197	s1:i:2277	s2:i:0	dv:f:0.0310
6D:1-10000000	10000000	9226701	9229793	+	chr6D:1-10000000	10000000	9383074	9386099	2285	3097	60	tp:A:P	cm:i:190	s1:i:2269	s2:i:147	dv:f:0.0232
6D:1-10000000	10000000	4564659	4571986	+	chr6D:1-10000000	10000000	4807905	4813774	3374	7391	60	tp:A:P	cm:i:296	s1:i:3296	s2:i:0	dv:f:0.0466
6D:1-10000000	10000000	7475686	7480900	+	chr6D:1-10000000	10000000	9731518	9736711	2258	5215	60	tp:A:P	cm:i:176	s1:i:2255	s2:i:710	dv:f:0.0558
6D:1-10000000	10000000	2691712	2700499	+	chr6D:1-10000000	10000000	6146125	6155275	2446	9436	22	tp:A:P	cm:i:179	s1:i:2252	s2:i:2081	dv:f:0.0842
6D:1-10000000	10000000	8293620	8299072	-	chr6D:1-10000000	10000000	3799214	3804146	2372	5495	60	tp:A:P	cm:i:199	s1:i:2248	s2:i:243	dv:f:0.0546
6D:1-10000000	10000000	5187901	5191520	-	chr6D:1-10000000	10000000	3787145	3790712	2258	3621	12	tp:A:P	cm:i:188	s1:i:2247	s2:i:2155	dv:f:0.0348
6D:1-10000000	10000000	4053835	4067404	-	chr6D:1-10000000	10000000	7820673	7834474	2364	13985	60	tp:A:P	cm:i:175	s1:i:2245	s2:i:299	dv:f:0.1070
6D:1-10000000	10000000	5052577	5058456	+	chr6D:1-10000000	10000000	5825922	5831998	2268	6111	60	tp:A:P	cm:i:190	s1:i:2211	s2:i:0	dv:f:0.0615
6D:1-10000000	10000000	2484816	2492615	+	chr6D:1-10000000	10000000	976875	984521	2213	7818	0	tp:A:P	cm:i:166	s1:i:2179	s2:i:2157	dv:f:0.0771
6D:1-10000000	10000000	7764892	7769752	+	chr6D:1-10000000	10000000	4340258	4344898	2227	4883	4	tp:A:P	cm:i:166	s1:i:2176	s2:i:2124	dv:f:0.0570
6D:1-10000000	10000000	9273247	9282264	+	chr6D:1-10000000	10000000	4609413	4618168	2237	9040	60	tp:A:P	cm:i:164	s1:i:2175	s2:i:94	dv:f:0.0897
6D:1-10000000	10000000	5342001	5346694	-	chr6D:1-10000000	10000000	1981715	1985746	2301	4696	60	tp:A:P	cm:i:202	s1:i:2167	s2:i:0	dv:f:0.0412
6D:1-10000000	10000000	5980509	5984455	-	chr6D:1-10000000	10000000	7665273	7669208	2174	3974	7	tp:A:P	cm:i:190	s1:i:2162	s2:i:2109	dv:f:0.0370
6D:1-10000000	10000000	2674781	2682951	-	chr6D:1-10000000	10000000	9619713	9627959	2212	8347	36	tp:A:P	cm:i:150	s1:i:2155	s2:i:1895	dv:f:0.0882
6D:1-10000000	10000000	5877409	5885356	-	chr6D:1-10000000	10000000	6660641	6668337	2206	7949	15	tp:A:P	cm:i:182	s1:i:2152	s2:i:2021	dv:f:0.0449
6D:1-10000000	10000000	7110527	7114082	+	chr6D:1-10000000	10000000	8180597	8184452	2226	3898	39	tp:A:P	cm:i:195	s1:i:2148	s2:i:1867	dv:f:0.0305
6D:1-10000000	10000000	7871181	7874797	+	chr6D:1-10000000	10000000	7582935	7586528	2133	3631	53	tp:A:P	cm:i:186	s1:i:2124	s2:i:1745	dv:f:0.0330
6D:1-10000000	10000000	5986192	5992972	-	chr6D:1-10000000	10000000	5463154	5469558	2217	6824	60	tp:A:P	cm:i:188	s1:i:2121	s2:i:1043	dv:f:0.0556
6D:1-10000000	10000000	8076109	8078586	+	chr6D:1-10000000	10000000	8303019	8305495	2072	2478	60	tp:A:P	cm:i:192	s1:i:2072	s2:i:144	dv:f:0.0133
6D:1-10000000	10000000	7761927	7765553	-	chr6D:1-10000000	10000000	6611464	6615056	2069	3644	11	tp:A:P	cm:i:165	s1:i:2058	s2:i:1979	dv:f:0.0408
6D:1-10000000	10000000	1873286	1876887	+	chr6D:1-10000000	10000000	8159471	8163122	2031	3653	14	tp:A:P	cm:i:174	s1:i:2021	s2:i:1923	dv:f:0.0354
6D:1-10000000	10000000	1113856	1116402	+	chr6D:1-10000000	10000000	1024803	1027349	2012	2549	60	tp:A:P	cm:i:179	s1:i:2012	s2:i:572	dv:f:0.0174
6D:1-10000000	10000000	7410596	7413470	+	chr6D:1-10000000	10000000	9641798	9644699	2000	2914	14	tp:A:P	cm:i:164	s1:i:1989	s2:i:1891	dv:f:0.0296
6D:1-10000000	10000000	9910308	9918444	+	chr6D:1-10000000	10000000	2534136	2542488	2103	8580	60	tp:A:P	cm:i:150	s1:i:1963	s2:i:1319	dv:f:0.0891
6D:1-10000000	10000000	5090131	5094190	+	chr6D:1-10000000	10000000	5842296	5846662	2025	4381	60	tp:A:P	cm:i:185	s1:i:1957	s2:i:105	dv:f:0.0434
6D:1-10000000	10000000	6826888	6829286	-	chr6D:1-10000000	10000000	1872454	1874914	1972	2462	8	tp:A:P	cm:i:167	s1:i:1957	s2:i:1901	dv:f:0.0150
6D:1-10000000	10000000	2225097	2227910	-	chr6D:1-10000000	10000000	3414028	3416901	1975	2888	60	tp:A:P	cm:i:169	s1:i:1955	s2:i:1186	dv:f:0.0262
6D:1-10000000	10000000	5185107	5187783	+	chr6D:1-10000000	10000000	8173591	8176270	1948	2681	0	tp:A:P	cm:i:169	s1:i:1948	s2:i:1930	dv:f:0.0247
6D:1-10000000	10000000	3756826	3763610	+	chr6D:1-10000000	10000000	6923364	6930155	1963	6836	15	tp:A:P	cm:i:139	s1:i:1942	s2:i:1839	dv:f:0.0843
6D:1-10000000	10000000	4739554	4742454	-	chr6D:1-10000000	10000000	7199809	7202701	1947	2924	11	tp:A:P	cm:i:168	s1:i:1934	s2:i:1859	dv:f:0.0286
6D:1-10000000	10000000	4946499	4949489	+	chr6D:1-10000000	10000000	5886063	5889040	1934	2992	60	tp:A:P	cm:i:174	s1:i:1931	s2:i:188	dv:f:0.0285
6D:1-10000000	10000000	3549126	3556245	-	chr6D:1-10000000	10000000	4671304	4679325	5424	8039	60	tp:A:P	cm:i:502	s1:i:5372	s2:i:127	dv:f:0.0188
6D:1-10000000	10000000	7094950	7097442	+	chr6D:1-10000000	10000000	8173591	8176088	1895	2497	3	tp:A:P	cm:i:161	s1:i:1895	s2:i:1856	dv:f:0.0221
6D:1-10000000	10000000	8092142	8094287	-	chr6D:1-10000000	10000000	1494710	1496837	1883	2146	8	tp:A:P	cm:i:171	s1:i:1878	s2:i:1823	dv:f:0.0111
6D:1-10000000	10000000	4234879	4237405	-	chr6D:1-10000000	10000000	3954089	3956618	1869	2529	60	tp:A:P	cm:i:163	s1:i:1869	s2:i:1284	dv:f:0.0225
6D:1-10000000	10000000	6268641	6277310	-	chr6D:1-10000000	10000000	9262289	9270828	1908	8705	44	tp:A:P	cm:i:162	s1:i:1866	s2:i:1586	dv:f:0.0816
6D:1-10000000	10000000	7821514	7823773	+	chr6D:1-10000000	10000000	7900183	7902511	1880	2329	60	tp:A:P	cm:i:178	s1:i:1865	s2:i:58	dv:f:0.0111
6D:1-10000000	10000000	4879746	4885222	-	chr6D:1-10000000	10000000	7298914	7304320	1882	5492	22	tp:A:P	cm:i:132	s1:i:1861	s2:i:1721	dv:f:0.0751
6D:1-10000000	10000000	6000131	6003964	-	chr6D:1-10000000	10000000	8159471	8163379	1872	3911	1	tp:A:P	cm:i:157	s1:i:1856	s2:i:1846	dv:f:0.0438
6D:1-10000000	10000000	8790362	8798881	-	chr6D:1-10000000	10000000	6525259	6533753	1887	8587	28	tp:A:P	cm:i:134	s1:i:1855	s2:i:1673	dv:f:0.0953
6D:1-10000000	10000000	5214644	5223458	+	chr6D:1-10000000	10000000	4473320	4482237	1886	8949	17	tp:A:P	cm:i:141	s1:i:1851	s2:i:1743	dv:f:0.0963
6D:1-10000000	10000000	4782511	4785027	-	chr6D:1-10000000	10000000	5076817	5079369	1859	2561	60	tp:A:P	cm:i:160	s1:i:1846	s2:i:352	dv:f:0.0237
6D:1-10000000	10000000	2689174	2694496	+	chr6D:1-10000000	10000000	5623552	5628819	1864	5367	60	tp:A:P	cm:i:135	s1:i:1832	s2:i:812	dv:f:0.0728
6D:1-10000000	10000000	2087849	2091471	-	chr6D:1-10000000	10000000	7705703	7709378	1842	3683	60	tp:A:P	cm:i:155	s1:i:1828	s2:i:1454	dv:f:0.0409
6D:1-10000000	10000000	4640406	4642369	+	chr6D:1-10000000	10000000	5067551	5069510	1813	1963	60	tp:A:P	cm:i:172	s1:i:1813	s2:i:609	dv:f:0.0058
6D:1-10000000	10000000	3132481	3141799	-	chr6D:1-10000000	10000000	2223641	2232945	1839	9405	60	tp:A:P	cm:i:148	s1:i:1797	s2:i:857	dv:f:0.0984
6D:1-10000000	10000000	2907588	2915794	-	chr6D:1-10000000	10000000	3549619	3557365	1906	8254	20	tp:A:P	cm:i:147	s1:i:1796	s2:i:1670	dv:f:0.0901
6D:1-10000000	10000000	3708399	3711283	-	chr6D:1-10000000	10000000	4530011	4532898	1789	2887	60	tp:A:P	cm:i:141	s1:i:1789	s2:i:513	dv:f:0.0383
6D:1-10000000	10000000	8478469	8481376	+	chr6D:1-10000000	10000000	8722154	8725344	1838	3192	0	tp:A:P	cm:i:162	s1:i:1781	s2:i:1759	dv:f:0.0297
6D:1-10000000	10000000	979122	982648	-	chr6D:1-10000000	10000000	4905487	4909041	1787	3557	60	tp:A:P	cm:i:146	s1:i:1781	s2:i:693	dv:f:0.0462
6D:1-10000000	10000000	8473195	8475671	+	chr6D:1-10000000	10000000	8684648	8687106	1778	2477	60	tp:A:P	cm:i:152	s1:i:1773	s2:i:0	dv:f:0.0251
6D:1-10000000	10000000	2706879	2713351	+	chr6D:1-10000000	10000000	2691870	2698515	1868	6792	60	tp:A:P	cm:i:139	s1:i:1770	s2:i:0	dv:f:0.0811
6D:1-10000000	10000000	2466709	2469205	-	chr6D:1-10000000	10000000	5143665	5146335	1793	2675	15	tp:A:P	cm:i:157	s1:i:1756	s2:i:1661	dv:f:0.0253
6D:1-10000000	10000000	9874845	9877210	-	chr6D:1-10000000	10000000	1359430	1361788	1742	2365	37	tp:A:P	cm:i:160	s1:i:1742	s2:i:1521	dv:f:0.0205
6D:1-10000000	10000000	2779725	2783846	+	chr6D:1-10000000	10000000	2872316	2876579	1810	4402	60	tp:A:P	cm:i:134	s1:i:1721	s2:i:221	dv:f:0.0580
6D:1-10000000	10000000	9313197	9315886	+	chr6D:1-10000000	10000000	9448274	9450973	1706	2708	31	tp:A:P	cm:i:135	s1:i:1701	s2:i:1516	dv:f:0.0343
6D:1-10000000	10000000	4868555	4873343	+	chr6D:1-10000000	10000000	5812144	5816725	1756	4844	60	tp:A:P	cm:i:158	s1:i:1686	s2:i:1256	dv:f:0.0583
6D:1-10000000	10000000	2459574	2464851	+	chr6D:1-10000000	10000000	1988341	1993225	1770	5317	13	tp:A:P	cm:i:142	s1:i:1678	s2:i:1601	dv:f:0.0589
6D:1-10000000	10000000	1972719	1976039	+	chr6D:1-10000000	10000000	2133961	2137650	1759	3710	9	tp:A:P	cm:i:140	s1:i:1676	s2:i:1622	dv:f:0.0473
6D:1-10000000	10000000	3926314	3929021	+	chr6D:1-10000000	10000000	9097657	9100395	1668	2750	34	tp:A:P	cm:i:143	s1:i:1657	s2:i:1460	dv:f:0.0350
6D:1-10000000	10000000	6991314	6998178	+	chr6D:1-10000000	10000000	2118826	2126037	1770	7307	37	tp:A:P	cm:i:123	s1:i:1654	s2:i:1442	dv:f:0.0909
6D:1-10000000	10000000	5145550	5149201	-	chr6D:1-10000000	10000000	3191096	3194497	1711	3674	60	tp:A:P	cm:i:131	s1:i:1653	s2:i:655	dv:f:0.0529
6D:1-10000000	10000000	7069644	7076573	+	chr6D:1-10000000	10000000	2118793	2126046	1762	7352	38	tp:A:P	cm:i:129	s1:i:1652	s2:i:1430	dv:f:0.0880
6D:1-10000000	10000000	7301213	7303363	+	chr6D:1-10000000	10000000	5552403	5554549	1651	2150	0	tp:A:P	cm:i:141	s1:i:1651	s2:i:1644	dv:f:0.0207
6D:1-10000000	10000000	7165043	7166852	-	chr6D:1-10000000	10000000	7352323	7354135	1649	1812	60	tp:A:P	cm:i:160	s1:i:1649	s2:i:0	dv:f:0.0079
6D:1-10000000	10000000	5547888	5549847	+	chr6D:1-10000000	10000000	7879789	7881915	1662	2126	0	tp:A:P	cm:i:147	s1:i:1624	s2:i:1613	dv:f:0.0127
6D:1-10000000	10000000	736107	740061	+	chr6D:1-10000000	10000000	6746844	6750822	1657	4050	60	tp:A:P	cm:i:128	s1:i:1619	s2:i:124	dv:f:0.0606
6D:1-10000000	10000000	6966074	6972596	+	chr6D:1-10000000	10000000	2118800	2125493	1707	6836	23	tp:A:P	cm:i:120	s1:i:1611	s2:i:1482	dv:f:0.0874
6D:1-10000000	10000000	4525596	4527534	+	chr6D:1-10000000	10000000	4766796	4768731	1606	1938	60	tp:A:P	cm:i:155	s1:i:1606	s2:i:859	dv:f:0.0139
6D:1-10000000	10000000	79195	237863	+	chr6D:1-10000000	10000000	77963	238527	155338	161037	60	tp:A:P	cm:i:15320	s1:i:154945	s2:i:71	dv:f:0.0014
6D:1-10000000	10000000	1781729	1786099	-	chr6D:1-10000000	10000000	7130301	7135083	1673	4787	60	tp:A:P	cm:i:140	s1:i:1589	s2:i:823	dv:f:0.0524
6D:1-10000000	10000000	6888439	6895018	+	chr6D:1-10000000	10000000	2118793	2125548	1680	6894	17	tp:A:P	cm:i:118	s1:i:1587	s2:i:1472	dv:f:0.0898
6D:1-10000000	10000000	2236256	2238330	+	chr6D:1-10000000	10000000	2361340	2363427	1583	2093	60	tp:A:P	cm:i:147	s1:i:1578	s2:i:567	dv:f:0.0183
6D:1-10000000	10000000	6197814	6199734	+	chr6D:1-10000000	10000000	6940229	6942133	1579	1923	60	tp:A:P	cm:i:142	s1:i:1576	s2:i:0	dv:f:0.0153
6D:1-10000000	10000000	7449175	7453499	+	chr6D:1-10000000	10000000	2659742	2664134	1591	4403	29	tp:A:P	cm:i:118	s1:i:1573	s2:i:1411	dv:f:0.0661
6D:1-10000000	10000000	6790803	6793851	-	chr6D:1-10000000	10000000	6543939	6546553	1656	3053	12	tp:A:P	cm:i:143	s1:i:1570	s2:i:1502	dv:f:0.0333
6D:1-10000000	10000000	9310753	9314735	-	chr6D:1-10000000	10000000	8326784	8330800	1573	4036	60	tp:A:P	cm:i:121	s1:i:1560	s2:i:645	dv:f:0.0621
6D:1-10000000	10000000	9868910	9872534	-	chr6D:1-10000000	10000000	8507007	8510639	1574	3696	38	tp:A:P	cm:i:128	s1:i:1544	s2:i:1337	dv:f:0.0540
6D:1-10000000	10000000	7470178	7475621	+	chr6D:1-10000000	10000000	9713059	9718531	1551	5484	60	tp:A:P	cm:i:109	s1:i:1543	s2:i:128	dv:f:0.0840
6D:1-10000000	10000000	5174565	5178866	-	chr6D:1-10000000	10000000	5909476	5913616	1595	4346	60	tp:A:P	cm:i:129	s1:i:1542	s2:i:370	dv:f:0.0642
6D:1-10000000	10000000	7441491	7447312	-	chr6D:1-10000000	10000000	7304334	7310145	1526	5853	60	tp:A:P	cm:i:113	s1:i:1510	s2:i:0	dv:f:0.0870
6D:1-10000000	10000000	8907473	8911304	+	chr6D:1-10000000	10000000	9132727	9136598	1529	3899	60	tp:A:P	cm:i:116	s1:i:1510	s2:i:0	dv:f:0.0603
6D:1-10000000	10000000	7921852	7924443	+	chr6D:1-10000000	10000000	8142387	8144633	1574	2593	60	tp:A:P	cm:i:144	s1:i:1505	s2:i:301	dv:f:0.0327
6D:1-10000000	10000000	3734933	3737672	-	chr6D:1-10000000	10000000	4526533	4529296	1499	2763	60	tp:A:P	cm:i:126	s1:i:1494	s2:i:206	dv:f:0.0397
6D:1-10000000	10000000	3665790	3670753	-	chr6D:1-10000000	10000000	7332393	7337434	1607	5295	60	tp:A:P	cm:i:135	s1:i:1487	s2:i:1168	dv:f:0.0702
6D:1-10000000	10000000	7436558	7440517	+	chr6D:1-10000000	10000000	3549163	3553131	1490	3991	58	tp:A:P	cm:i:115	s1:i:1480	s2:i:1177	dv:f:0.0648
6D:1-10000000	10000000	4918492	4920553	+	chr6D:1-10000000	10000000	5868151	5870220	1475	2070	60	tp:A:P	cm:i:119	s1:i:1473	s2:i:0	dv:f:0.0296
6D:1-10000000	10000000	9200434	9206896	+	chr6D:1-10000000	10000000	3150507	3157250	1524	6743	60	tp:A:P	cm:i:127	s1:i:1468	s2:i:883	dv:f:0.0481
6D:1-10000000	10000000	2173641	2176616	+	chr6D:1-10000000	10000000	7332441	7335302	1477	3002	5	tp:A:P	cm:i:127	s1:i:1442	s2:i:1414	dv:f:0.0449
6D:1-10000000	10000000	2979777	2982699	+	chr6D:1-10000000	10000000	3233645	3236595	1443	2950	60	tp:A:P	cm:i:118	s1:i:1438	s2:i:126	dv:f:0.0471
6D:1-10000000	10000000	9921563	9925070	-	chr6D:1-10000000	10000000	5678068	5681527	1527	3707	60	tp:A:P	cm:i:122	s1:i:1434	s2:i:232	dv:f:0.0564
6D:1-10000000	10000000	6648006	6652285	-	chr6D:1-10000000	10000000	8429664	8434348	1491	4692	60	tp:A:P	cm:i:127	s1:i:1410	s2:i:1048	dv:f:0.0418
6D:1-10000000	10000000	5449324	5457946	+	chr6D:1-10000000	10000000	3169534	3178029	1464	8722	21	tp:A:P	cm:i:107	s1:i:1398	s2:i:1291	dv:f:0.1102
6D:1-10000000	10000000	5995700	5997866	-	chr6D:1-10000000	10000000	6677129	6679255	1395	2168	12	tp:A:P	cm:i:126	s1:i:1386	s2:i:1326	dv:f:0.0308
6D:1-10000000	10000000	3820758	3822917	+	chr6D:1-10000000	10000000	9686024	9688168	1382	2163	9	tp:A:P	cm:i:113	s1:i:1379	s2:i:1333	dv:f:0.0262
6D:1-10000000	10000000	5100234	5114213	+	chr6D:1-10000000	10000000	9743742	9757139	1548	14109	60	tp:A:P	cm:i:108	s1:i:1378	s2:i:648	dv:f:0.1353
6D:1-10000000	10000000	2215627	2219276	-	chr6D:1-10000000	10000000	743171	747246	1460	4084	8	tp:A:P	cm:i:114	s1:i:1373	s2:i:1333	dv:f:0.0617
6D:1-10000000	10000000	7874901	7876763	+	chr6D:1-10000000	10000000	8057308	8059168	1350	1863	60	tp:A:P	cm:i:108	s1:i:1350	s2:i:664	dv:f:0.0278
6D:1-10000000	10000000	3793408	3796268	-	chr6D:1-10000000	10000000	5034420	5037292	1347	2877	8	tp:A:P	cm:i:106	s1:i:1344	s2:i:1279	dv:f:0.0549
6D:1-10000000	10000000	5516073	5518643	+	chr6D:1-10000000	10000000	3944694	3947264	1345	2581	19	tp:A:P	cm:i:108	s1:i:1341	s2:i:1247	dv:f:0.0370
6D:1-10000000	10000000	8840503	8849196	+	chr6D:1-10000000	10000000	2209008	2217688	1359	8764	46	tp:A:P	cm:i:97	s1:i:1326	s2:i:1108	dv:f:0.1165
6D:1-10000000	10000000	2451704	2453311	+	chr6D:1-10000000	10000000	541319	542938	1318	1622	26	tp:A:P	cm:i:115	s1:i:1315	s2:i:1191	dv:f:0.0177
6D:1-10000000	10000000	3725432	3733901	-	chr6D:1-10000000	10000000	7607161	7615587	1329	8495	60	tp:A:P	cm:i:90	s1:i:1311	s2:i:478	dv:f:0.1198
6D:1-10000000	10000000	2594870	2596600	+	chr6D:1-10000000	10000000	2523963	2525687	1298	1733	32	tp:A:P	cm:i:123	s1:i:1296	s2:i:1144	dv:f:0.0220
6D:1-10000000	10000000	7220637	7223961	-	chr6D:1-10000000	10000000	5437908	5441142	1314	3331	60	tp:A:P	cm:i:101	s1:i:1290	s2:i:546	dv:f:0.0647
6D:1-10000000	10000000	2617813	2622815	-	chr6D:1-10000000	10000000	3897066	3902014	1278	5009	0	tp:A:P	cm:i:84	s1:i:1267	s2:i:1248	dv:f:0.0926
6D:1-10000000	10000000	8061228	8064469	+	chr6D:1-10000000	10000000	5437908	5441068	1287	3259	60	tp:A:P	cm:i:92	s1:i:1260	s2:i:58	dv:f:0.0659
6D:1-10000000	10000000	7211725	7215039	-	chr6D:1-10000000	10000000	5437908	5441129	1281	3318	60	tp:A:P	cm:i:95	s1:i:1258	s2:i:479	dv:f:0.0652
6D:1-10000000	10000000	3955786	3960244	-	chr6D:1-10000000	10000000	4038816	4043603	1334	4805	60	tp:A:P	cm:i:119	s1:i:1258	s2:i:432	dv:f:0.0629
6D:1-10000000	10000000	2648692	2653174	+	chr6D:1-10000000	10000000	111737	116238	1287	4563	8	tp:A:P	cm:i:94	s1:i:1256	s2:i:1218	dv:f:0.0822
6D:1-10000000	10000000	6118998	6120887	+	chr6D:1-10000000	10000000	7323426	7325262	1273	1904	60	tp:A:P	cm:i:105	s1:i:1255	s2:i:671	dv:f:0.0334
6D:1-10000000	10000000	9645570	9647265	+	chr6D:1-10000000	10000000	9801555	9803237	1257	1695	60	tp:A:P	cm:i:97	s1:i:1255	s2:i:494	dv:f:0.0280
6D:1-10000000	10000000	8479703	8483331	+	chr6D:1-10000000	10000000	8729414	8732883	1285	3628	13	tp:A:P	cm:i:111	s1:i:1252	s2:i:1192	dv:f:0.0577
6D:1-10000000	10000000	6416716	6417963	+	chr6D:1-10000000	10000000	7144339	7145586	1236	1247	36	tp:A:P	cm:i:119	s1:i:1236	s2:i:1076	dv:f:0.0013
6D:1-10000000	10000000	2848672	2901883	+	chr6D:1-10000000	10000000	3012076	3059668	34416	57594	60	tp:A:P	cm:i:3183	s1:i:34117	s2:i:0	dv:f:0.0260
6D:1-10000000	10000000	6783020	6786442	-	chr6D:1-10000000	10000000	9688226	9691451	1252	3422	60	tp:A:P	cm:i:107	s1:i:1213	s2:i:548	dv:f:0.0357
6D:1-10000000	10000000	4718052	4728612	-	chr6D:1-10000000	10000000	5169869	5179404	3561	10629	60	tp:A:P	cm:i:302	s1:i:3439	s2:i:0	dv:f:0.0668
6D:1-10000000	10000000	5428384	5431074	+	chr6D:1-10000000	10000000	5623615	5626322	1201	2708	42	tp:A:P	cm:i:99	s1:i:1196	s2:i:1012	dv:f:0.0532
6D:1-10000000	10000000	2233301	2236248	+	chr6D:1-10000000	10000000	2356761	2358914	1760	2956	60	tp:A:P	cm:i:159	s1:i:1758	s2:i:0	dv:f:0.0332
6D:1-10000000	10000000	7481056	7483622	-	chr6D:1-10000000	10000000	3501203	3503640	1219	2576	28	tp:A:P	cm:i:88	s1:i:1189	s2:i:1067	dv:f:0.0556
6D:1-10000000	10000000	4751732	4753211	-	chr6D:1-10000000	10000000	8528441	8529900	1185	1479	40	tp:A:P	cm:i:108	s1:i:1182	s2:i:1010	dv:f:0.0169
6D:1-10000000	10000000	4915994	4917669	-	chr6D:1-10000000	10000000	8299886	8301575	1179	1689	17	tp:A:P	cm:i:96	s1:i:1176	s2:i:1103	dv:f:0.0172
6D:1-10000000	10000000	7216134	7217489	+	chr6D:1-10000000	10000000	7410000	7411340	1177	1357	60	tp:A:P	cm:i:113	s1:i:1173	s2:i:0	dv:f:0.0117
6D:1-10000000	10000000	3150525	3152373	+	chr6D:1-10000000	10000000	6303512	6305353	1170	1848	1	tp:A:P	cm:i:99	s1:i:1170	s2:i:1165	dv:f:0.0329
6D:1-10000000	10000000	7835360	7836717	+	chr6D:1-10000000	10000000	7967766	7969116	1159	1357	60	tp:A:P	cm:i:105	s1:i:1158	s2:i:0	dv:f:0.0120
6D:1-10000000	10000000	9264280	9265865	+	chr6D:1-10000000	10000000	9401215	9402677	1160	1587	60	tp:A:P	cm:i:97	s1:i:1135	s2:i:0	dv:f:0.0270
6D:1-10000000	10000000	7045156	7047235	-	chr6D:1-10000000	10000000	9569339	9571411	1135	2080	0	tp:A:P	cm:i:86	s1:i:1135	s2:i:1132	dv:f:0.0449
6D:1-10000000	10000000	7225202	7226556	+	chr6D:1-10000000	10000000	7410000	7411340	1128	1357	60	tp:A:P	cm:i:105	s1:i:1124	s2:i:0	dv:f:0.0148
6D:1-10000000	10000000	8825238	8829807	-	chr6D:1-10000000	10000000	6028960	6033585	1136	4640	60	tp:A:P	cm:i:75	s1:i:1118	s2:i:869	dv:f:0.0942
6D:1-10000000	10000000	3954909	3957606	-	chr6D:1-10000000	10000000	3400233	3402938	1164	2807	60	tp:A:P	cm:i:109	s1:i:1117	s2:i:852	dv:f:0.0481
6D:1-10000000	10000000	7515997	7517612	+	chr6D:1-10000000	10000000	7572687	7574314	1118	1629	12	tp:A:P	cm:i:104	s1:i:1115	s2:i:1066	dv:f:0.0246
6D:1-10000000	10000000	1140158	1141741	+	chr6D:1-10000000	10000000	1323387	1324964	1113	1584	42	tp:A:P	cm:i:95	s1:i:1113	s2:i:939	dv:f:0.0165
6D:1-10000000	10000000	8067806	8069395	+	chr6D:1-10000000	10000000	8285771	8287175	1150	1592	60	tp:A:P	cm:i:106	s1:i:1112	s2:i:349	dv:f:0.0249
6D:1-10000000	10000000	7218743	7220026	+	chr6D:1-10000000	10000000	7410085	7411354	1115	1286	60	tp:A:P	cm:i:109	s1:i:1111	s2:i:0	dv:f:0.0109
6D:1-10000000	10000000	4734874	4737892	-	chr6D:1-10000000	10000000	7201631	7204773	1190	3283	60	tp:A:P	cm:i:96	s1:i:1108	s2:i:864	dv:f:0.0608
6D:1-10000000	10000000	7828631	7831202	-	chr6D:1-10000000	10000000	4663363	4665927	1101	2571	60	tp:A:P	cm:i:77	s1:i:1101	s2:i:366	dv:f:0.0605
6D:1-10000000	10000000	3719404	3724858	-	chr6D:1-10000000	10000000	9713059	9718517	1118	5527	60	tp:A:P	cm:i:84	s1:i:1090	s2:i:179	dv:f:0.0998
6D:1-10000000	10000000	5458976	5461539	+	chr6D:1-10000000	10000000	3177496	3180057	1086	2567	28	tp:A:P	cm:i:89	s1:i:1086	s2:i:971	dv:f:0.0568
6D:1-10000000	10000000	6073848	6075581	+	chr6D:1-10000000	10000000	4328524	4330174	1100	1734	9	tp:A:P	cm:i:96	s1:i:1082	s2:i:1045	dv:f:0.0328
6D:1-10000000	10000000	6402671	6405114	+	chr6D:1-10000000	10000000	8775396	8778356	1188	2966	25	tp:A:P	cm:i:93	s1:i:1082	s2:i:983	dv:f:0.0451
6D:1-10000000	10000000	6985933	6989630	+	chr6D:1-10000000	10000000	5466110	5469558	1129	3706	46	tp:A:P	cm:i:89	s1:i:1074	s2:i:890	dv:f:0.0410
6D:1-10000000	10000000	7860114	7863771	+	chr6D:1-10000000	10000000	8027563	8032810	2759	5274	60	tp:A:P	cm:i:248	s1:i:2745	s2:i:0	dv:f:0.0222
6D:1-10000000	10000000	6745223	6748580	-	chr6D:1-10000000	10000000	864912	868252	1096	3426	18	tp:A:P	cm:i:82	s1:i:1061	s2:i:989	dv:f:0.0758
6D:1-10000000	10000000	5984496	5986189	-	chr6D:1-10000000	10000000	8080208	8081866	1063	1694	15	tp:A:P	cm:i:96	s1:i:1055	s2:i:994	dv:f:0.0301
6D:1-10000000	10000000	8069396	8070787	+	chr6D:1-10000000	10000000	8301595	8302975	1058	1405	60	tp:A:P	cm:i:100	s1:i:1053	s2:i:65	dv:f:0.0199
6D:1-10000000	10000000	4360548	4363310	+	chr6D:1-10000000	10000000	2198625	2201385	1050	2765	43	tp:A:P	cm:i:81	s1:i:1049	s2:i:882	dv:f:0.0660
6D:1-10000000	10000000	7516080	7518981	-	chr6D:1-10000000	10000000	8927645	8931072	1178	3495	47	tp:A:P	cm:i:87	s1:i:1048	s2:i:864	dv:f:0.0632
6D:1-10000000	10000000	4785040	4791031	+	chr6D:1-10000000	10000000	5198846	5206208	4671	7381	60	tp:A:P	cm:i:405	s1:i:4605	s2:i:85	dv:f:0.0197
6D:1-10000000	10000000	4365405	4366726	-	chr6D:1-10000000	10000000	5466110	5467431	1040	1323	49	tp:A:P	cm:i:81	s1:i:1040	s2:i:852	dv:f:0.0207
6D:1-10000000	10000000	4875723	4877125	+	chr6D:1-10000000	10000000	8016977	8018410	1046	1437	3	tp:A:P	cm:i:90	s1:i:1038	s2:i:1026	dv:f:0.0244
6D:1-10000000	10000000	2371131	2373785	+	chr6D:1-10000000	10000000	975999	978660	1032	2662	13	tp:A:P	cm:i:82	s1:i:1032	s2:i:982	dv:f:0.0617
6D:1-10000000	10000000	7357428	7359808	+	chr6D:1-10000000	10000000	4717081	4719496	1037	2424	0	tp:A:P	cm:i:83	s1:i:1027	s2:i:1016	dv:f:0.0548
6D:1-10000000	10000000	8055750	8057475	+	chr6D:1-10000000	10000000	4328467	4330174	1030	1725	15	tp:A:P	cm:i:84	s1:i:1026	s2:i:967	dv:f:0.0368
6D:1-10000000	10000000	7811441	7812736	+	chr6D:1-10000000	10000000	7898886	7900179	1023	1295	60	tp:A:P	cm:i:93	s1:i:1023	s2:i:0	dv:f:0.0200
6D:1-10000000	10000000	6895547	6898500	+	chr6D:1-10000000	10000000	8868201	8871093	1043	2972	0	tp:A:P	cm:i:73	s1:i:1023	s2:i:1019	dv:f:0.0730
6D:1-10000000	10000000	1116419	1117707	+	chr6D:1-10000000	10000000	1034826	1036112	1016	1288	60	tp:A:P	cm:i:103	s1:i:1016	s2:i:116	dv:f:0.0150
6D:1-10000000	10000000	5518884	5521925	+	chr6D:1-10000000	10000000	9686701	9690182	1105	3496	16	tp:A:P	cm:i:83	s1:i:1012	s2:i:950	dv:f:0.0660
6D:1-10000000	10000000	7792217	7793951	+	chr6D:1-10000000	10000000	3949108	3950850	1011	1747	1	tp:A:P	cm:i:88	s1:i:1009	s2:i:1003	dv:f:0.0362
6D:1-10000000	10000000	2628663	2631515	-	chr6D:1-10000000	10000000	9326232	9329098	1036	2939	26	tp:A:P	cm:i:76	s1:i:1003	s2:i:906	dv:f:0.0696
6D:1-10000000	10000000	9071692	9073177	-	chr6D:1-10000000	10000000	8299886	8301388	1003	1502	0	tp:A:P	cm:i:84	s1:i:1000	s2:i:988	dv:f:0.0174
6D:1-10000000	10000000	8911352	8912703	+	chr6D:1-10000000	10000000	9718594	9719921	1004	1353	5	tp:A:P	cm:i:86	s1:i:999	s2:i:966	dv:f:0.0264
6D:1-10000000	10000000	4998774	5001861	+	chr6D:1-10000000	10000000	8323513	8326602	1006	3113	18	tp:A:P	cm:i:78	s1:i:999	s2:i:930	dv:f:0.0731
6D:1-10000000	10000000	6883636	6885287	+	chr6D:1-10000000	10000000	7787099	7788750	994	1651	2	tp:A:P	cm:i:80	s1:i:994	s2:i:985	dv:f:0.0341
6D:1-10000000	10000000	6878918	6882615	+	chr6D:1-10000000	10000000	2121650	2125562	1069	3987	36	tp:A:P	cm:i:80	s1:i:992	s2:i:857	dv:f:0.0799
6D:1-10000000	10000000	4912823	4914201	+	chr6D:1-10000000	10000000	5865754	5867404	1050	1659	60	tp:A:P	cm:i:95	s1:i:991	s2:i:48	dv:f:0.0219
6D:1-10000000	10000000	5916272	5918531	-	chr6D:1-10000000	10000000	9553538	9555976	1033	2448	17	tp:A:P	cm:i:83	s1:i:990	s2:i:926	dv:f:0.0534
6D:1-10000000	10000000	9572547	9577900	+	chr6D:1-10000000	10000000	9726493	9731957	1013	5468	60	tp:A:P	cm:i:88	s1:i:988	s2:i:422	dv:f:0.0578
6D:1-10000000	10000000	8823049	8825091	+	chr6D:1-10000000	10000000	9814353	9816416	992	2065	60	tp:A:P	cm:i:81	s1:i:987	s2:i:0	dv:f:0.0506
6D:1-10000000	10000000	5182318	5183909	+	chr6D:1-10000000	10000000	9292290	9293879	975	1591	8	tp:A:P	cm:i:85	s1:i:975	s2:i:944	dv:f:0.0285
6D:1-10000000	10000000	3022266	3024233	-	chr6D:1-10000000	10000000	7700806	7702498	1030	1973	6	tp:A:P	cm:i:87	s1:i:974	s2:i:951	dv:f:0.0321
6D:1-10000000	10000000	5993916	5995635	-	chr6D:1-10000000	10000000	5465354	5466640	1045	1719	60	tp:A:P	cm:i:86	s1:i:960	s2:i:627	dv:f:0.0333
6D:1-10000000	10000000	2635887	2644751	-	chr6D:1-10000000	10000000	4609426	4618130	1054	9013	60	tp:A:P	cm:i:77	s1:i:958	s2:i:588	dv:f:0.1285
6D:1-10000000	10000000	2193654	2194826	-	chr6D:1-10000000	10000000	2314931	2316100	945	1173	60	tp:A:P	cm:i:79	s1:i:945	s2:i:137	dv:f:0.0174
6D:1-10000000	10000000	4382937	4386676	+	chr6D:1-10000000	10000000	5623552	5627263	977	3802	60	tp:A:P	cm:i:71	s1:i:943	s2:i:600	dv:f:0.0883
6D:1-10000000	10000000	2588080	2589873	+	chr6D:1-10000000	10000000	2498110	2499913	925	1803	60	tp:A:P	cm:i:86	s1:i:923	s2:i:0	dv:f:0.0412
6D:1-10000000	10000000	1142274	1153868	+	chr6D:1-10000000	10000000	1311087	1322189	1025	11616	58	tp:A:P	cm:i:76	s1:i:922	s2:i:721	dv:f:0.0922
6D:1-10000000	10000000	8805961	8807459	+	chr6D:1-10000000	10000000	7948682	7950196	928	1528	10	tp:A:P	cm:i:72	s1:i:920	s2:i:875	dv:f:0.0390
6D:1-10000000	10000000	3699286	3702830	-	chr6D:1-10000000	10000000	696207	700000	1008	3897	45	tp:A:P	cm:i:68	s1:i:910	s2:i:754	dv:f:0.0873
6D:1-10000000	10000000	7487893	7491157	-	chr6D:1-10000000	10000000	3298393	3301693	927	3327	60	tp:A:P	cm:i:64	s1:i:906	s2:i:0	dv:f:0.0860
6D:1-10000000	10000000	9996524	9998310	+	chr6D:1-10000000	10000000	3520143	3521913	909	1792	7	tp:A:P	cm:i:75	s1:i:904	s2:i:877	dv:f:0.0458
6D:1-10000000	10000000	3510114	3511140	-	chr6D:1-10000000	10000000	4694013	4695043	865	1030	60	tp:A:P	cm:i:74	s1:i:865	s2:i:0	dv:f:0.0153
6D:1-10000000	10000000	3001488	3003136	+	chr6D:1-10000000	10000000	8525529	8527187	863	1660	0	tp:A:P	cm:i:66	s1:i:861	s2:i:847	dv:f:0.0381
6D:1-10000000	10000000	6769601	6771187	-	chr6D:1-10000000	10000000	3520238	3521831	864	1601	16	tp:A:P	cm:i:65	s1:i:861	s2:i:799	dv:f:0.0477
6D:1-10000000	10000000	5119895	5122146	+	chr6D:1-10000000	10000000	9075229	9077471	848	2258	0	tp:A:P	cm:i:60	s1:i:845	s2:i:843	dv:f:0.0705
6D:1-10000000	10000000	8859097	8860406	+	chr6D:1-10000000	10000000	9066872	9068181	843	1311	60	tp:A:P	cm:i:73	s1:i:843	s2:i:351	dv:f:0.0316
6D:1-10000000	10000000	4367378	4369792	-	chr6D:1-10000000	10000000	6190552	6193176	934	2735	20	tp:A:P	cm:i:72	s1:i:842	s2:i:778	dv:f:0.0649
6D:1-10000000	10000000	3538357	3539475	-	chr6D:1-10000000	10000000	4679370	4680489	841	1119	60	tp:A:P	cm:i:77	s1:i:841	s2:i:0	dv:f:0.0229
6D:1-10000000	10000000	2252676	2254427	-	chr6D:1-10000000	10000000	2407098	2408881	853	1796	60	tp:A:P	cm:i:70	s1:i:839	s2:i:0	dv:f:0.0497
6D:1-10000000	10000000	2919052	2923566	-	chr6D:1-10000000	10000000	6028971	6033718	897	4781	60	tp:A:P	cm:i:62	s1:i:838	s2:i:644	dv:f:0.1033
6D:1-10000000	10000000	4866664	4867863	+	chr6D:1-10000000	10000000	5324089	5325287	834	1199	60	tp:A:P	cm:i:77	s1:i:834	s2:i:0	dv:f:0.0259
6D:1-10000000	10000000	9987375	9990335	-	chr6D:1-10000000	10000000	9950992	9953950	828	2964	60	tp:A:P	cm:i:56	s1:i:827	s2:i:0	dv:f:0.0876
6D:1-10000000	10000000	9166460	9169629	-	chr6D:1-10000000	10000000	9386895	9390078	871	3288	60	tp:A:P	cm:i:67	s1:i:822	s2:i:454	dv:f:0.0821
6D:1-10000000	10000000	2828227	2829297	+	chr6D:1-10000000	10000000	2936222	2937305	817	1086	60	tp:A:P	cm:i:72	s1:i:814	s2:i:0	dv:f:0.0223
6D:1-10000000	10000000	4901185	4903980	+	chr6D:1-10000000	10000000	5854235	5857246	875	3061	60	tp:A:P	cm:i:61	s1:i:809	s2:i:0	dv:f:0.0798
6D:1-10000000	10000000	9188072	9189173	+	chr6D:1-10000000	10000000	4387106	4388187	812	1105	30	tp:A:P	cm:i:72	s1:i:806	s2:i:712	dv:f:0.0218
6D:1-10000000	10000000	7033492	7035596	+	chr6D:1-10000000	10000000	7357367	7359470	803	2104	60	tp:A:P	cm:i:69	s1:i:803	s2:i:599	dv:f:0.0578
6D:1-10000000	10000000	7830775	7832925	-	chr6D:1-10000000	10000000	7238207	7240356	799	2150	60	tp:A:P	cm:i:63	s1:i:799	s2:i:0	dv:f:0.0665
6D:1-10000000	10000000	4924332	4929342	+	chr6D:1-10000000	10000000	5870245	5875753	901	5523	60	tp:A:P	cm:i:76	s1:i:797	s2:i:584	dv:f:0.0896
6D:1-10000000	10000000	5160951	5165606	+	chr6D:1-10000000	10000000	9266115	9270912	829	4807	2	tp:A:P	cm:i:69	s1:i:795	s2:i:786	dv:f:0.0981
6D:1-10000000	10000000	1961719	1964551	+	chr6D:1-10000000	10000000	2131176	2133923	831	2868	60	tp:A:P	cm:i:60	s1:i:793	s2:i:522	dv:f:0.0815
6D:1-10000000	10000000	6983991	6987179	-	chr6D:1-10000000	10000000	5295952	5301362	1568	5413	60	tp:A:P	cm:i:121	s1:i:1467	s2:i:408	dv:f:0.0512
6D:1-10000000	10000000	8752719	8754327	-	chr6D:1-10000000	10000000	6463972	6465669	802	1711	6	tp:A:P	cm:i:60	s1:i:777	s2:i:744	dv:f:0.0395
6D:1-10000000	10000000	4844484	4846435	-	chr6D:1-10000000	10000000	9142715	9144616	787	1951	39	tp:A:P	cm:i:69	s1:i:776	s2:i:659	dv:f:0.0586
6D:1-10000000	10000000	9925120	9927607	+	chr6D:1-10000000	10000000	9045753	9048436	859	2796	12	tp:A:P	cm:i:59	s1:i:774	s2:i:736	dv:f:0.0785
6D:1-10000000	10000000	5208862	5213457	-	chr6D:1-10000000	10000000	9044459	9048594	875	4621	0	tp:A:P	cm:i:63	s1:i:771	s2:i:756	dv:f:0.1065
6D:1-10000000	10000000	2257635	2259287	-	chr6D:1-10000000	10000000	8924468	8926049	783	1654	0	tp:A:P	cm:i:56	s1:i:767	s2:i:756	dv:f:0.0584
6D:1-10000000	10000000	728415	730610	-	chr6D:1-10000000	10000000	4009056	4011243	768	2200	60	tp:A:P	cm:i:58	s1:i:767	s2:i:0	dv:f:0.0704
6D:1-10000000	10000000	6818789	6820712	+	chr6D:1-10000000	10000000	7357545	7359470	767	1927	6	tp:A:P	cm:i:63	s1:i:766	s2:i:746	dv:f:0.0547
6D:1-10000000	10000000	3189424	3248829	+	chr6D:1-10000000	10000000	3416941	3476547	54651	61143	60	tp:A:P	cm:i:5356	s1:i:54530	s2:i:0	dv:f:0.0054
6D:1-10000000	10000000	8784010	8785211	-	chr6D:1-10000000	10000000	9188551	9189870	794	1349	60	tp:A:P	cm:i:68	s1:i:756	s2:i:491	dv:f:0.0312
6D:1-10000000	10000000	4308000	4308951	+	chr6D:1-10000000	10000000	5216328	5217277	744	951	45	tp:A:P	cm:i:65	s1:i:744	s2:i:614	dv:f:0.0200
6D:1-10000000	10000000	3827847	3828843	+	chr6D:1-10000000	10000000	7790168	7791161	746	999	9	tp:A:P	cm:i:63	s1:i:744	s2:i:716	dv:f:0.0233
6D:1-10000000	10000000	5003388	5005885	-	chr6D:1-10000000	10000000	5846782	5849826	856	3054	31	tp:A:P	cm:i:65	s1:i:741	s2:i:650	dv:f:0.0734
6D:1-10000000	10000000	2916078	2922880	-	chr6D:1-10000000	10000000	4888664	4895899	963	7581	60	tp:A:P	cm:i:64	s1:i:740	s2:i:527	dv:f:0.1235
6D:1-10000000	10000000	1553068	1553922	-	chr6D:1-10000000	10000000	9685578	9686445	738	869	0	tp:A:P	cm:i:65	s1:i:735	s2:i:721	dv:f:0.0165
6D:1-10000000	10000000	1997886	2004293	-	chr6D:1-10000000	10000000	2321349	2327154	1011	6757	60	tp:A:P	cm:i:64	s1:i:735	s2:i:303	dv:f:0.1202
6D:1-10000000	10000000	6684829	6687089	-	chr6D:1-10000000	10000000	7343810	7346065	734	2260	30	tp:A:P	cm:i:52	s1:i:733	s2:i:646	dv:f:0.0740
6D:1-10000000	10000000	5226093	5228668	-	chr6D:1-10000000	10000000	5391843	5394449	755	2649	19	tp:A:P	cm:i:56	s1:i:732	s2:i:678	dv:f:0.0820
6D:1-10000000	10000000	6721963	6722912	+	chr6D:1-10000000	10000000	9194025	9194937	734	949	3	tp:A:P	cm:i:66	s1:i:727	s2:i:717	dv:f:0.0203
6D:1-10000000	10000000	5124699	5126886	+	chr6D:1-10000000	10000000	5855229	5857423	738	2236	60	tp:A:P	cm:i:56	s1:i:718	s2:i:0	dv:f:0.0688
6D:1-10000000	10000000	5998592	6003087	+	chr6D:1-10000000	10000000	8295877	8300694	784	4830	60	tp:A:P	cm:i:51	s1:i:717	s2:i:289	dv:f:0.1039
6D:1-10000000	10000000	4966402	4967727	-	chr6D:1-10000000	10000000	4085772	4087098	751	1416	10	tp:A:P	cm:i:60	s1:i:712	s2:i:674	dv:f:0.0415
6D:1-10000000	10000000	5097551	5099831	+	chr6D:1-10000000	10000000	9075230	9077493	712	2284	0	tp:A:P	cm:i:46	s1:i:708	s2:i:707	dv:f:0.0838
6D:1-10000000	10000000	740444	741640	+	chr6D:1-10000000	10000000	729945	731131	711	1200	60	tp:A:P	cm:i:58	s1:i:708	s2:i:0	dv:f:0.0383
6D:1-10000000	10000000	4914310	4918445	-	chr6D:1-10000000	10000000	7130331	7134996	809	4669	4	tp:A:P	cm:i:62	s1:i:702	s2:i:689	dv:f:0.0893
6D:1-10000000	10000000	4911626	4912801	-	chr6D:1-10000000	10000000	9831837	9832985	712	1189	2	tp:A:P	cm:i:60	s1:i:701	s2:i:685	dv:f:0.0382
6D:1-10000000	10000000	4006565	4007818	-	chr6D:1-10000000	10000000	7130728	7131979	701	1254	5	tp:A:P	cm:i:53	s1:i:701	s2:i:678	dv:f:0.0350
6D:1-10000000	10000000	9973743	9976845	-	chr6D:1-10000000	10000000	9954476	9957562	708	3118	60	tp:A:P	cm:i:49	s1:i:698	s2:i:421	dv:f:0.0962
6D:1-10000000	10000000	4911314	4912504	+	chr6D:1-10000000	10000000	5321415	5322586	710	1211	60	tp:A:P	cm:i:56	s1:i:697	s2:i:184	dv:f:0.0414
6D:1-10000000	10000000	5143855	5146156	-	chr6D:1-10000000	10000000	784251	786458	721	2321	60	tp:A:P	cm:i:50	s1:i:693	s2:i:41	dv:f:0.0803
6D:1-10000000	10000000	9931303	9932530	+	chr6D:1-10000000	10000000	8306128	8307409	720	1324	12	tp:A:P	cm:i:57	s1:i:689	s2:i:655	dv:f:0.0383
6D:1-10000000	10000000	3687775	3698120	-	chr6D:1-10000000	10000000	7574491	7585004	732	10533	49	tp:A:P	cm:i:49	s1:i:685	s2:i:552	dv:f:0.1606
6D:1-10000000	10000000	9971699	9973137	-	chr6D:1-10000000	10000000	6150241	6151603	709	1458	30	tp:A:P	cm:i:52	s1:i:684	s2:i:602	dv:f:0.0514
6D:1-10000000	10000000	6865502	6867689	-	chr6D:1-10000000	10000000	8213749	8215919	684	2190	15	tp:A:P	cm:i:48	s1:i:680	s2:i:639	dv:f:0.0792
6D:1-10000000	10000000	6732359	6733561	-	chr6D:1-10000000	10000000	6868214	6869389	683	1206	26	tp:A:P	cm:i:55	s1:i:677	s2:i:607	dv:f:0.0397
6D:1-10000000	10000000	5191541	5193885	-	chr6D:1-10000000	10000000	5886654	5888937	684	2347	60	tp:A:P	cm:i:54	s1:i:668	s2:i:177	dv:f:0.0763
6D:1-10000000	10000000	2167778	2172941	+	chr6D:1-10000000	10000000	2292253	2296902	3932	5203	60	tp:A:P	cm:i:360	s1:i:3921	s2:i:0	dv:f:0.0199
6D:1-10000000	10000000	2986622	2987517	+	chr6D:1-10000000	10000000	9194026	9194909	671	901	16	tp:A:P	cm:i:54	s1:i:665	s2:i:622	dv:f:0.0239
6D:1-10000000	10000000	4380145	4380964	-	chr6D:1-10000000	10000000	3786325	3787143	663	819	60	tp:A:P	cm:i:59	s1:i:663	s2:i:0	dv:f:0.0167
6D:1-10000000	10000000	8062536	8065770	+	chr6D:1-10000000	10000000	3298440	3301686	670	3263	60	tp:A:P	cm:i:42	s1:i:661	s2:i:0	dv:f:0.1080
6D:1-10000000	10000000	6415858	6416597	+	chr6D:1-10000000	10000000	7146597	7147336	660	739	43	tp:A:P	cm:i:57	s1:i:660	s2:i:548	dv:f:0.0027
6D:1-10000000	10000000	8123286	8124629	+	chr6D:1-10000000	10000000	4085772	4087158	697	1451	0	tp:A:P	cm:i:61	s1:i:660	s2:i:650	dv:f:0.0437
6D:1-10000000	10000000	4377274	4378186	-	chr6D:1-10000000	10000000	3808173	3809122	668	949	60	tp:A:P	cm:i:59	s1:i:659	s2:i:40	dv:f:0.0216
6D:1-10000000	10000000	6765542	6768075	+	chr6D:1-10000000	10000000	3363010	3365566	666	2564	60	tp:A:P	cm:i:49	s1:i:658	s2:i:0	dv:f:0.0856
6D:1-10000000	10000000	2998974	3000335	-	chr6D:1-10000000	10000000	778438	779781	654	1361	60	tp:A:P	cm:i:52	s1:i:651	s2:i:388	dv:f:0.0470
6D:1-10000000	10000000	6797612	6798840	+	chr6D:1-10000000	10000000	2285587	2286818	645	1234	14	tp:A:P	cm:i:54	s1:i:645	s2:i:607	dv:f:0.0319
6D:1-10000000	10000000	3789328	3792706	-	chr6D:1-10000000	10000000	9753925	9757157	706	3460	2	tp:A:P	cm:i:53	s1:i:644	s2:i:629	dv:f:0.0987
6D:1-10000000	10000000	6897462	6899019	+	chr6D:1-10000000	10000000	1823797	1825360	646	1568	60	tp:A:P	cm:i:47	s1:i:643	s2:i:91	dv:f:0.0607
6D:1-10000000	10000000	4770642	4772190	-	chr6D:1-10000000	10000000	2948581	2950140	696	1702	0	tp:A:P	cm:i:53	s1:i:631	s2:i:619	dv:f:0.0472
6D:1-10000000	10000000	8860471	8862083	+	chr6D:1-10000000	10000000	5473523	5475127	628	1616	56	tp:A:P	cm:i:43	s1:i:628	s2:i:488	dv:f:0.0636
6D:1-10000000	10000000	2975880	2977032	+	chr6D:1-10000000	10000000	3232470	3233623	632	1162	60	tp:A:P	cm:i:52	s1:i:628	s2:i:0	dv:f:0.0413
6D:1-10000000	10000000	3752089	3756791	-	chr6D:1-10000000	10000000	5897377	5902166	660	4831	60	tp:A:P	cm:i:44	s1:i:623	s2:i:456	dv:f:0.1250
6D:1-10000000	10000000	9224614	9225840	+	chr6D:1-10000000	10000000	9381720	9382942	625	1232	60	tp:A:P	cm:i:46	s1:i:622	s2:i:272	dv:f:0.0513
6D:1-10000000	10000000	4967775	4969432	-	chr6D:1-10000000	10000000	9660515	9662238	632	1728	6	tp:A:P	cm:i:51	s1:i:617	s2:i:600	dv:f:0.0578
6D:1-10000000	10000000	3074034	3075031	-	chr6D:1-10000000	10000000	8814055	8815039	612	997	18	tp:A:P	cm:i:53	s1:i:610	s2:i:564	dv:f:0.0370
6D:1-10000000	10000000	3940738	3941474	-	chr6D:1-10000000	10000000	3866456	3867192	595	736	6	tp:A:P	cm:i:51	s1:i:595	s2:i:573	dv:f:0.0196
6D:1-10000000	10000000	2703283	2707111	+	chr6D:1-10000000	10000000	2690812	2694856	636	4046	60	tp:A:P	cm:i:56	s1:i:588	s2:i:0	dv:f:0.1004
6D:1-10000000	10000000	7117357	7119421	+	chr6D:1-10000000	10000000	7344006	7346065	581	2064	37	tp:A:P	cm:i:44	s1:i:580	s2:i:493	dv:f:0.0767
6D:1-10000000	10000000	1912209	1913144	-	chr6D:1-10000000	10000000	8306128	8307139	606	1038	37	tp:A:P	cm:i:46	s1:i:577	s2:i:489	dv:f:0.0359
6D:1-10000000	10000000	2373790	2374874	+	chr6D:1-10000000	10000000	8173056	8174146	577	1096	21	tp:A:P	cm:i:45	s1:i:574	s2:i:518	dv:f:0.0498
6D:1-10000000	10000000	4782123	4783128	+	chr6D:1-10000000	10000000	5198005	5199007	569	1005	60	tp:A:P	cm:i:50	s1:i:569	s2:i:0	dv:f:0.0390
6D:1-10000000	10000000	5134638	5136534	+	chr6D:1-10000000	10000000	5864077	5865580	665	1941	60	tp:A:P	cm:i:57	s1:i:566	s2:i:0	dv:f:0.0653
6D:1-10000000	10000000	4017696	4018334	-	chr6D:1-10000000	10000000	4187500	4188136	564	640	60	tp:A:P	cm:i:48	s1:i:564	s2:i:422	dv:f:0.0160
6D:1-10000000	10000000	7518441	7520404	+	chr6D:1-10000000	10000000	3627534	3629478	566	1967	60	tp:A:P	cm:i:38	s1:i:562	s2:i:282	dv:f:0.0882
6D:1-10000000	10000000	4386699	4388245	+	chr6D:1-10000000	10000000	9325320	9326847	567	1547	0	tp:A:P	cm:i:39	s1:i:562	s2:i:556	dv:f:0.0740
6D:1-10000000	10000000	7859440	7860108	+	chr6D:1-10000000	10000000	8016284	8016942	563	668	60	tp:A:P	cm:i:44	s1:i:561	s2:i:0	dv:f:0.0197
6D:1-10000000	10000000	2192757	2193651	+	chr6D:1-10000000	10000000	9010081	9010972	560	894	12	tp:A:P	cm:i:50	s1:i:560	s2:i:532	dv:f:0.0343
6D:1-10000000	10000000	7489175	7492315	-	chr6D:1-10000000	10000000	5438010	5441068	573	3147	60	tp:A:P	cm:i:39	s1:i:550	s2:i:77	dv:f:0.1101
6D:1-10000000	10000000	6487086	6493658	+	chr6D:1-10000000	10000000	9090155	9096962	601	6830	2	tp:A:P	cm:i:43	s1:i:543	s2:i:537	dv:f:0.1430
6D:1-10000000	10000000	2596610	2597193	+	chr6D:1-10000000	10000000	2658994	2659576	540	583	60	tp:A:P	cm:i:51	s1:i:540	s2:i:344	dv:f:0.0086
6D:1-10000000	10000000	2626492	2628475	-	chr6D:1-10000000	10000000	9864789	9866773	562	2036	2	tp:A:P	cm:i:39	s1:i:540	s2:i:535	dv:f:0.0863
6D:1-10000000	10000000	6956672	6958069	+	chr6D:1-10000000	10000000	7374083	7375478	545	1408	18	tp:A:P	cm:i:40	s1:i:539	s2:i:498	dv:f:0.0681
6D:1-10000000	10000000	9429194	9429772	+	chr6D:1-10000000	10000000	9581939	9582517	532	578	10	tp:A:P	cm:i:48	s1:i:532	s2:i:510	dv:f:0.0090
6D:1-10000000	10000000	4646473	4647968	+	chr6D:1-10000000	10000000	2122443	2123925	535	1496	26	tp:A:P	cm:i:39	s1:i:532	s2:i:475	dv:f:0.0680
6D:1-10000000	10000000	9969647	9971637	+	chr6D:1-10000000	10000000	8638983	8640961	555	2039	0	tp:A:P	cm:i:44	s1:i:529	s2:i:527	dv:f:0.0810
6D:1-10000000	10000000	743262	744739	-	chr6D:1-10000000	10000000	1516201	1517705	535	1504	60	tp:A:P	cm:i:38	s1:i:528	s2:i:0	dv:f:0.0743
6D:1-10000000	10000000	3739489	3740049	-	chr6D:1-10000000	10000000	4525498	4526062	529	564	60	tp:A:P	cm:i:53	s1:i:528	s2:i:0	dv:f:0.0074
6D:1-10000000	10000000	6552074	6552893	+	chr6D:1-10000000	10000000	7258596	7259423	526	827	60	tp:A:P	cm:i:45	s1:i:526	s2:i:0	dv:f:0.0322
6D:1-10000000	10000000	3697396	3698714	-	chr6D:1-10000000	10000000	7574401	7575723	528	1328	60	tp:A:P	cm:i:37	s1:i:526	s2:i:0	dv:f:0.0653
6D:1-10000000	10000000	2449905	2450536	+	chr6D:1-10000000	10000000	542309	542938	525	631	57	tp:A:P	cm:i:47	s1:i:525	s2:i:401	dv:f:0.0171
6D:1-10000000	10000000	3942511	3943294	+	chr6D:1-10000000	10000000	7205724	7206488	527	784	60	tp:A:P	cm:i:45	s1:i:522	s2:i:326	dv:f:0.0283
6D:1-10000000	10000000	4791210	4791913	+	chr6D:1-10000000	10000000	5227406	5228141	524	735	60	tp:A:P	cm:i:47	s1:i:516	s2:i:162	dv:f:0.0260
6D:1-10000000	10000000	3697893	3699178	-	chr6D:1-10000000	10000000	7574442	7575723	516	1289	60	tp:A:P	cm:i:36	s1:i:516	s2:i:311	dv:f:0.0655
6D:1-10000000	10000000	9710577	9711141	+	chr6D:1-10000000	10000000	9864216	9864784	516	568	60	tp:A:P	cm:i:41	s1:i:516	s2:i:0	dv:f:0.0164
6D:1-10000000	10000000	3514056	3521069	-	chr6D:1-10000000	10000000	4684686	4690415	1488	7142	60	tp:A:P	cm:i:122	s1:i:1452	s2:i:99	dv:f:0.0916
6D:1-10000000	10000000	3073749	3076487	+	chr6D:1-10000000	10000000	6277369	6280158	525	2806	60	tp:A:P	cm:i:38	s1:i:507	s2:i:83	dv:f:0.1045
6D:1-10000000	10000000	2959906	2961239	+	chr6D:1-10000000	10000000	3194542	3195878	521	1369	60	tp:A:P	cm:i:41	s1:i:507	s2:i:59	dv:f:0.0643
6D:1-10000000	10000000	7093101	7098836	+	chr6D:1-10000000	10000000	8173056	8178790	509	5746	14	tp:A:P	cm:i:41	s1:i:503	s2:i:466	dv:f:0.1254
6D:1-10000000	10000000	6855267	6856664	+	chr6D:1-10000000	10000000	7374083	7375478	507	1408	1	tp:A:P	cm:i:37	s1:i:501	s2:i:491	dv:f:0.0704
6D:1-10000000	10000000	2957322	2959011	-	chr6D:1-10000000	10000000	2920333	2922044	521	1755	60	tp:A:P	cm:i:36	s1:i:499	s2:i:0	dv:f:0.0814
6D:1-10000000	10000000	4379472	4380120	-	chr6D:1-10000000	10000000	3807370	3808018	495	648	60	tp:A:P	cm:i:46	s1:i:495	s2:i:0	dv:f:0.0206
6D:1-10000000	10000000	7272394	7273371	+	chr6D:1-10000000	10000000	8514314	8515313	507	1026	60	tp:A:P	cm:i:45	s1:i:490	s2:i:368	dv:f:0.0451
6D:1-10000000	10000000	5224023	5225703	+	chr6D:1-10000000	10000000	3666780	3668502	503	1734	9	tp:A:P	cm:i:40	s1:i:489	s2:i:470	dv:f:0.0743
6D:1-10000000	10000000	7456353	7458777	+	chr6D:1-10000000	10000000	1858751	1861230	498	2482	0	tp:A:P	cm:i:32	s1:i:486	s2:i:478	dv:f:0.1040
6D:1-10000000	10000000	6777149	6778955	+	chr6D:1-10000000	10000000	3366113	3367920	487	1814	60	tp:A:P	cm:i:37	s1:i:485	s2:i:170	dv:f:0.0836
6D:1-10000000	10000000	6930615	6932822	+	chr6D:1-10000000	10000000	7344057	7346065	525	2207	29	tp:A:P	cm:i:40	s1:i:485	s2:i:426	dv:f:0.0800
6D:1-10000000	10000000	4802367	4803044	-	chr6D:1-10000000	10000000	5200334	5201013	484	679	60	tp:A:P	cm:i:39	s1:i:484	s2:i:0	dv:f:0.0293
6D:1-10000000	10000000	4388374	4395645	-	chr6D:1-10000000	10000000	2450329	2456774	654	7291	18	tp:A:P	cm:i:47	s1:i:480	s2:i:443	dv:f:0.1442
6D:1-10000000	10000000	9998650	9999999	-	chr6D:1-10000000	10000000	9956214	9957562	477	1351	42	tp:A:P	cm:i:33	s1:i:477	s2:i:394	dv:f:0.0745
6D:1-10000000	10000000	4778821	4782746	+	chr6D:1-10000000	10000000	5368745	5372162	580	3932	60	tp:A:P	cm:i:38	s1:i:475	s2:i:0	dv:f:0.1215
6D:1-10000000	10000000	1889250	1890776	-	chr6D:1-10000000	10000000	701602	703162	521	1651	60	tp:A:P	cm:i:36	s1:i:475	s2:i:178	dv:f:0.0782
6D:1-10000000	10000000	5445093	5446052	+	chr6D:1-10000000	10000000	4016922	4017878	469	961	5	tp:A:P	cm:i:40	s1:i:469	s2:i:458	dv:f:0.0455
6D:1-10000000	10000000	6853745	6855131	+	chr6D:1-10000000	10000000	4590219	4591611	480	1416	0	tp:A:P	cm:i:29	s1:i:468	s2:i:466	dv:f:0.0836
6D:1-10000000	10000000	2386303	2389153	+	chr6D:1-10000000	10000000	537176	539860	500	2850	5	tp:A:P	cm:i:47	s1:i:466	s2:i:455	dv:f:0.0312
6D:1-10000000	10000000	5918730	5921017	+	chr6D:1-10000000	10000000	2536442	2538806	491	2391	7	tp:A:P	cm:i:37	s1:i:463	s2:i:449	dv:f:0.0977
6D:1-10000000	10000000	1869439	1871271	-	chr6D:1-10000000	10000000	9762149	9763963	476	1857	60	tp:A:P	cm:i:35	s1:i:462	s2:i:115	dv:f:0.0888
6D:1-10000000	10000000	1886771	1888529	-	chr6D:1-10000000	10000000	9762149	9763883	473	1777	60	tp:A:P	cm:i:37	s1:i:461	s2:i:122	dv:f:0.0838
6D:1-10000000	10000000	6605665	6606412	+	chr6D:1-10000000	10000000	7337072	7337816	458	748	11	tp:A:P	cm:i:35	s1:i:458	s2:i:436	dv:f:0.0428
6D:1-10000000	10000000	6955046	6956551	+	chr6D:1-10000000	10000000	3678026	3679555	464	1533	27	tp:A:P	cm:i:32	s1:i:457	s2:i:405	dv:f:0.0840
6D:1-10000000	10000000	7920399	7921652	+	chr6D:1-10000000	10000000	8760111	8761365	455	1258	15	tp:A:P	cm:i:38	s1:i:454	s2:i:424	dv:f:0.0647
6D:1-10000000	10000000	6793926	6794454	-	chr6D:1-10000000	10000000	6462967	6463495	454	528	3	tp:A:P	cm:i:41	s1:i:454	s2:i:441	dv:f:0.0183
6D:1-10000000	10000000	6405136	6406419	+	chr6D:1-10000000	10000000	8718934	8720215	451	1284	60	tp:A:P	cm:i:34	s1:i:451	s2:i:0	dv:f:0.0583
6D:1-10000000	10000000	4309727	4310365	-	chr6D:1-10000000	10000000	8081444	8082082	450	638	6	tp:A:P	cm:i:35	s1:i:450	s2:i:429	dv:f:0.0342
6D:1-10000000	10000000	7121764	7122223	+	chr6D:1-10000000	10000000	7350806	7351265	450	459	60	tp:A:P	cm:i:34	s1:i:450	s2:i:0	dv:f:0.0045
6D:1-10000000	10000000	7291025	7295389	+	chr6D:1-10000000	10000000	7435327	7438957	689	4587	60	tp:A:P	cm:i:49	s1:i:449	s2:i:271	dv:f:0.1166
6D:1-10000000	10000000	9647282	9648076	+	chr6D:1-10000000	10000000	3054322	3055085	460	806	28	tp:A:P	cm:i:38	s1:i:448	s2:i:394	dv:f:0.0398
6D:1-10000000	10000000	4834855	4837303	+	chr6D:1-10000000	10000000	5851138	5853505	468	2472	24	tp:A:P	cm:i:30	s1:i:441	s2:i:396	dv:f:0.1114
6D:1-10000000	10000000	8690507	8691893	+	chr6D:1-10000000	10000000	8677444	8678807	438	1387	60	tp:A:P	cm:i:31	s1:i:431	s2:i:0	dv:f:0.0801
6D:1-10000000	10000000	1176889	1178596	-	chr6D:1-10000000	10000000	2227958	2229679	434	1725	60	tp:A:P	cm:i:31	s1:i:431	s2:i:169	dv:f:0.0893
6D:1-10000000	10000000	5094191	5095078	+	chr6D:1-10000000	10000000	5854229	5855125	437	908	60	tp:A:P	cm:i:31	s1:i:429	s2:i:0	dv:f:0.0543
6D:1-10000000	10000000	5002821	5004700	+	chr6D:1-10000000	10000000	1681218	1682910	468	1883	60	tp:A:P	cm:i:33	s1:i:428	s2:i:0	dv:f:0.0956
6D:1-10000000	10000000	2254770	2261614	+	chr6D:1-10000000	10000000	4022765	4028108	1008	7098	4	tp:A:P	cm:i:67	s1:i:941	s2:i:410	dv:f:0.1220
6D:1-10000000	10000000	7870611	7871152	-	chr6D:1-10000000	10000000	2256667	2257211	422	544	14	tp:A:P	cm:i:36	s1:i:422	s2:i:396	dv:f:0.0129
6D:1-10000000	10000000	8067036	8067690	+	chr6D:1-10000000	10000000	8272256	8272909	420	654	60	tp:A:P	cm:i:34	s1:i:420	s2:i:0	dv:f:0.0349
6D:1-10000000	10000000	6843542	6844735	+	chr6D:1-10000000	10000000	9632583	9633808	433	1239	42	tp:A:P	cm:i:32	s1:i:419	s2:i:344	dv:f:0.0673
6D:1-10000000	10000000	9434353	9434792	+	chr6D:1-10000000	10000000	9580881	9581320	419	439	45	tp:A:P	cm:i:41	s1:i:419	s2:i:339	dv:f:0.0061
6D:1-10000000	10000000	6564029	6567220	+	chr6D:1-10000000	10000000	7279793	7282954	448	3237	60	tp:A:P	cm:i:30	s1:i:419	s2:i:135	dv:f:0.1282
6D:1-10000000	10000000	8066438	8066988	+	chr6D:1-10000000	10000000	8266681	8267229	416	550	60	tp:A:P	cm:i:32	s1:i:416	s2:i:0	dv:f:0.0275
6D:1-10000000	10000000	2270650	2272250	+	chr6D:1-10000000	10000000	2438046	2439561	436	1601	60	tp:A:P	cm:i:33	s1:i:416	s2:i:120	dv:f:0.0828
6D:1-10000000	10000000	2971048	2972289	+	chr6D:1-10000000	10000000	3217712	3218907	426	1242	60	tp:A:P	cm:i:37	s1:i:414	s2:i:140	dv:f:0.0641
6D:1-10000000	10000000	5149284	5150433	-	chr6D:1-10000000	10000000	785361	786507	414	1150	60	tp:A:P	cm:i:27	s1:i:414	s2:i:123	dv:f:0.0767
6D:1-10000000	10000000	5211696	5214623	+	chr6D:1-10000000	10000000	3663252	3666394	515	3272	60	tp:A:P	cm:i:40	s1:i:413	s2:i:239	dv:f:0.1067
6D:1-10000000	10000000	7009163	7009904	-	chr6D:1-10000000	10000000	4388014	4388666	436	747	24	tp:A:P	cm:i:40	s1:i:413	s2:i:370	dv:f:0.0365
6D:1-10000000	10000000	7286156	7287085	+	chr6D:1-10000000	10000000	7437836	7438957	452	1122	60	tp:A:P	cm:i:39	s1:i:412	s2:i:168	dv:f:0.0501
6D:1-10000000	10000000	7288500	7291854	+	chr6D:1-10000000	10000000	7435327	7438957	533	3788	60	tp:A:P	cm:i:37	s1:i:409	s2:i:228	dv:f:0.0997
6D:1-10000000	10000000	7114782	7115560	+	chr6D:1-10000000	10000000	3157425	3158114	431	784	8	tp:A:P	cm:i:38	s1:i:409	s2:i:395	dv:f:0.0442
6D:1-10000000	10000000	1904807	1906484	+	chr6D:1-10000000	10000000	2080156	2081848	435	1748	60	tp:A:P	cm:i:31	s1:i:407	s2:i:0	dv:f:0.0880
6D:1-10000000	10000000	5595218	5595708	+	chr6D:1-10000000	10000000	7707694	7708184	407	490	4	tp:A:P	cm:i:36	s1:i:407	s2:i:400	dv:f:0.0055
6D:1-10000000	10000000	9578003	9578522	+	chr6D:1-10000000	10000000	9721080	9721587	410	519	6	tp:A:P	cm:i:37	s1:i:407	s2:i:396	dv:f:0.0218
6D:1-10000000	10000000	3934995	3935815	+	chr6D:1-10000000	10000000	8121674	8122427	422	820	0	tp:A:P	cm:i:31	s1:i:407	s2:i:403	dv:f:0.0525
6D:1-10000000	10000000	4877145	4877632	-	chr6D:1-10000000	10000000	1938007	1938536	415	530	0	tp:A:P	cm:i:44	s1:i:406	s2:i:400	dv:f:0.0136
6D:1-10000000	10000000	6568532	6581728	+	chr6D:1-10000000	10000000	7291753	7304285	5250	14227	60	tp:A:P	cm:i:429	s1:i:5183	s2:i:0	dv:f:0.0591
6D:1-10000000	10000000	6981866	6983674	+	chr6D:1-10000000	10000000	6675752	6677721	468	2060	60	tp:A:P	cm:i:36	s1:i:398	s2:i:160	dv:f:0.0841
6D:1-10000000	10000000	2473506	2474337	+	chr6D:1-10000000	10000000	4341003	4341830	398	831	0	tp:A:P	cm:i:30	s1:i:398	s2:i:394	dv:f:0.0516
6D:1-10000000	10000000	5007787	5008342	+	chr6D:1-10000000	10000000	5953458	5954013	395	556	60	tp:A:P	cm:i:34	s1:i:395	s2:i:0	dv:f:0.0224
6D:1-10000000	10000000	7037927	7038385	+	chr6D:1-10000000	10000000	7350806	7351265	395	459	60	tp:A:P	cm:i:28	s1:i:395	s2:i:0	dv:f:0.0201
6D:1-10000000	10000000	7448570	7449139	+	chr6D:1-10000000	10000000	7324780	7325311	406	576	31	tp:A:P	cm:i:35	s1:i:393	s2:i:340	dv:f:0.0257
6D:1-10000000	10000000	7511365	7512987	+	chr6D:1-10000000	10000000	8748492	8749981	424	1634	46	tp:A:P	cm:i:32	s1:i:392	s2:i:314	dv:f:0.0891
6D:1-10000000	10000000	2492623	2493435	+	chr6D:1-10000000	10000000	1792287	1793100	392	814	8	tp:A:P	cm:i:28	s1:i:392	s2:i:372	dv:f:0.0559
6D:1-10000000	10000000	2091579	2092063	-	chr6D:1-10000000	10000000	7707674	7708157	390	484	15	tp:A:P	cm:i:32	s1:i:390	s2:i:364	dv:f:0.0104
6D:1-10000000	10000000	8906530	8907419	-	chr6D:1-10000000	10000000	5060886	5061738	394	890	11	tp:A:P	cm:i:29	s1:i:386	s2:i:367	dv:f:0.0590
6D:1-10000000	10000000	7440669	7441455	-	chr6D:1-10000000	10000000	2949033	2950140	461	1134	3	tp:A:P	cm:i:31	s1:i:385	s2:i:375	dv:f:0.0506
6D:1-10000000	10000000	4810565	4811095	+	chr6D:1-10000000	10000000	5235058	5235587	385	530	60	tp:A:P	cm:i:35	s1:i:385	s2:i:0	dv:f:0.0228
6D:1-10000000	10000000	3702957	3703959	-	chr6D:1-10000000	10000000	7574345	7575341	383	1002	60	tp:A:P	cm:i:28	s1:i:383	s2:i:273	dv:f:0.0626
6D:1-10000000	10000000	5165634	5167024	-	chr6D:1-10000000	10000000	784057	785359	400	1390	28	tp:A:P	cm:i:34	s1:i:380	s2:i:333	dv:f:0.0785
6D:1-10000000	10000000	6681586	6682045	-	chr6D:1-10000000	10000000	7350806	7351265	380	459	60	tp:A:P	cm:i:28	s1:i:380	s2:i:0	dv:f:0.0174
6D:1-10000000	10000000	3933932	3934920	+	chr6D:1-10000000	10000000	722390	723454	394	1065	60	tp:A:P	cm:i:28	s1:i:377	s2:i:228	dv:f:0.0696
6D:1-10000000	10000000	7497781	7498534	+	chr6D:1-10000000	10000000	8306128	8306790	396	754	60	tp:A:P	cm:i:33	s1:i:376	s2:i:257	dv:f:0.0432
6D:1-10000000	10000000	6948442	6950395	-	chr6D:1-10000000	10000000	6986056	6988018	377	1962	16	tp:A:P	cm:i:27	s1:i:375	s2:i:349	dv:f:0.1004
6D:1-10000000	10000000	4642065	4642737	-	chr6D:1-10000000	10000000	5190418	5191033	392	684	60	tp:A:P	cm:i:32	s1:i:373	s2:i:0	dv:f:0.0365
6D:1-10000000	10000000	2259474	2264523	+	chr6D:1-10000000	10000000	2537489	2542488	464	5245	60	tp:A:P	cm:i:37	s1:i:371	s2:i:271	dv:f:0.1374
6D:1-10000000	10000000	7055934	7056393	+	chr6D:1-10000000	10000000	7350806	7351265	370	459	60	tp:A:P	cm:i:27	s1:i:370	s2:i:0	dv:f:0.0207
6D:1-10000000	10000000	6606312	6607193	+	chr6D:1-10000000	10000000	9993020	9993725	404	881	60	tp:A:P	cm:i:34	s1:i:367	s2:i:126	dv:f:0.0494
6D:1-10000000	10000000	3012858	3022227	+	chr6D:1-10000000	10000000	3290546	3299307	6405	9384	60	tp:A:P	cm:i:570	s1:i:6393	s2:i:72	dv:f:0.0251
6D:1-10000000	10000000	9223202	9224602	+	chr6D:1-10000000	10000000	9372609	9373683	437	1414	60	tp:A:P	cm:i:36	s1:i:365	s2:i:0	dv:f:0.0737
6D:1-10000000	10000000	6823048	6823497	+	chr6D:1-10000000	10000000	7350814	7351265	364	451	60	tp:A:P	cm:i:26	s1:i:364	s2:i:0	dv:f:0.0227
6D:1-10000000	10000000	4754449	4755067	-	chr6D:1-10000000	10000000	8461916	8462524	364	618	60	tp:A:P	cm:i:27	s1:i:362	s2:i:145	dv:f:0.0470
6D:1-10000000	10000000	5068165	5068817	+	chr6D:1-10000000	10000000	5838584	5839242	362	658	60	tp:A:P	cm:i:27	s1:i:360	s2:i:0	dv:f:0.0470
6D:1-10000000	10000000	2683179	2684129	+	chr6D:1-10000000	10000000	4587817	4588767	364	965	43	tp:A:P	cm:i:26	s1:i:358	s2:i:291	dv:f:0.0611
6D:1-10000000	10000000	6944228	6945421	+	chr6D:1-10000000	10000000	9632583	9633808	372	1239	32	tp:A:P	cm:i:26	s1:i:358	s2:i:307	dv:f:0.0809
6D:1-10000000	10000000	8477552	8478416	+	chr6D:1-10000000	10000000	8724480	8725344	356	866	60	tp:A:P	cm:i:25	s1:i:356	s2:i:196	dv:f:0.0619
6D:1-10000000	10000000	8475839	8477513	+	chr6D:1-10000000	10000000	8722112	8723494	419	1687	60	tp:A:P	cm:i:33	s1:i:355	s2:i:106	dv:f:0.0850
6D:1-10000000	10000000	2966370	2967588	+	chr6D:1-10000000	10000000	3196577	3197964	400	1411	60	tp:A:P	cm:i:35	s1:i:355	s2:i:0	dv:f:0.0644
6D:1-10000000	10000000	6935010	6935468	+	chr6D:1-10000000	10000000	7350806	7351265	355	459	60	tp:A:P	cm:i:25	s1:i:355	s2:i:0	dv:f:0.0260
6D:1-10000000	10000000	2219504	2219949	+	chr6D:1-10000000	10000000	2352047	2352512	366	482	60	tp:A:P	cm:i:34	s1:i:352	s2:i:0	dv:f:0.0203
6D:1-10000000	10000000	7514288	7515351	+	chr6D:1-10000000	10000000	2454695	2455744	352	1067	60	tp:A:P	cm:i:25	s1:i:349	s2:i:192	dv:f:0.0780
6D:1-10000000	10000000	9432460	9432936	-	chr6D:1-10000000	10000000	3255501	3255978	348	477	60	tp:A:P	cm:i:28	s1:i:348	s2:i:221	dv:f:0.0226
6D:1-10000000	10000000	3954459	3954880	-	chr6D:1-10000000	10000000	3414458	3414877	347	421	60	tp:A:P	cm:i:30	s1:i:347	s2:i:245	dv:f:0.0138
6D:1-10000000	10000000	9430807	9431212	+	chr6D:1-10000000	10000000	9579043	9579448	347	405	58	tp:A:P	cm:i:32	s1:i:347	s2:i:259	dv:f:0.0130
6D:1-10000000	10000000	2974291	2975496	+	chr6D:1-10000000	10000000	3222869	3224586	448	1720	60	tp:A:P	cm:i:31	s1:i:345	s2:i:175	dv:f:0.0681
6D:1-10000000	10000000	2370450	2371101	+	chr6D:1-10000000	10000000	4503005	4503644	347	651	4	tp:A:P	cm:i:21	s1:i:345	s2:i:331	dv:f:0.0526
6D:1-10000000	10000000	4848165	4848844	+	chr6D:1-10000000	10000000	5292962	5293673	354	717	60	tp:A:P	cm:i:27	s1:i:345	s2:i:208	dv:f:0.0516
6D:1-10000000	10000000	3703223	3704262	-	chr6D:1-10000000	10000000	7574545	7575578	339	1039	60	tp:A:P	cm:i:24	s1:i:339	s2:i:97	dv:f:0.0730
6D:1-10000000	10000000	1138660	1139135	+	chr6D:1-10000000	10000000	1130726	1131202	339	477	0	tp:A:P	cm:i:27	s1:i:339	s2:i:330	dv:f:0.0303
6D:1-10000000	10000000	9842856	9843368	+	chr6D:1-10000000	10000000	9986747	9987259	336	512	60	tp:A:P	cm:i:29	s1:i:336	s2:i:0	dv:f:0.0327
6D:1-10000000	10000000	4734254	4734789	+	chr6D:1-10000000	10000000	8173232	8173772	333	540	0	tp:A:P	cm:i:31	s1:i:332	s2:i:327	dv:f:0.0382
6D:1-10000000	10000000	1058126	1059020	-	chr6D:1-10000000	10000000	5239258	5240110	340	896	60	tp:A:P	cm:i:26	s1:i:330	s2:i:225	dv:f:0.0682
6D:1-10000000	10000000	3109277	3110711	+	chr6D:1-10000000	10000000	6295548	6296952	344	1450	1	tp:A:P	cm:i:22	s1:i:329	s2:i:322	dv:f:0.1024
6D:1-10000000	10000000	237865	238211	+	chr6D:1-10000000	10000000	5546103	5546448	328	346	60	tp:A:P	cm:i:31	s1:i:328	s2:i:167	dv:f:0.0064
6D:1-10000000	10000000	4810154	4810555	-	chr6D:1-10000000	10000000	5199945	5200343	326	401	8	tp:A:P	cm:i:31	s1:i:326	s2:i:314	dv:f:0.0184
6D:1-10000000	10000000	4278345	4279173	-	chr6D:1-10000000	10000000	3926192	3926995	332	831	60	tp:A:P	cm:i:30	s1:i:324	s2:i:0	dv:f:0.0548
6D:1-10000000	10000000	6856678	6857653	-	chr6D:1-10000000	10000000	5274884	5275864	340	1016	29	tp:A:P	cm:i:27	s1:i:323	s2:i:281	dv:f:0.0700
6D:1-10000000	10000000	9185795	9188527	-	chr6D:1-10000000	10000000	5847034	5849702	341	2742	60	tp:A:P	cm:i:25	s1:i:322	s2:i:188	dv:f:0.1184
6D:1-10000000	10000000	3751732	3752544	-	chr6D:1-10000000	10000000	8583023	8583833	317	812	16	tp:A:P	cm:i:22	s1:i:317	s2:i:294	dv:f:0.0652
6D:1-10000000	10000000	7108410	7110217	-	chr6D:1-10000000	10000000	9718763	9720565	317	1807	27	tp:A:P	cm:i:29	s1:i:316	s2:i:277	dv:f:0.0630
6D:1-10000000	10000000	3506180	3507071	+	chr6D:1-10000000	10000000	5267466	5268401	328	938	4	tp:A:P	cm:i:22	s1:i:316	s2:i:309	dv:f:0.0699
6D:1-10000000	10000000	2701894	2703216	+	chr6D:1-10000000	10000000	2682604	2684499	835	1916	60	tp:A:P	cm:i:66	s1:i:830	s2:i:0	dv:f:0.0349
6D:1-10000000	10000000	4357636	4360510	+	chr6D:1-10000000	10000000	3837654	3840892	398	3263	60	tp:A:P	cm:i:28	s1:i:313	s2:i:0	dv:f:0.1210
6D:1-10000000	10000000	7932811	7933565	+	chr6D:1-10000000	10000000	8144773	8145537	314	764	60	tp:A:P	cm:i:25	s1:i:312	s2:i:45	dv:f:0.0606
6D:1-10000000	10000000	3597475	3598007	-	chr6D:1-10000000	10000000	4644543	4645088	327	581	60	tp:A:P	cm:i:26	s1:i:309	s2:i:43	dv:f:0.0385
6D:1-10000000	10000000	6719563	6720894	-	chr6D:1-10000000	10000000	1896200	1897492	316	1331	0	tp:A:P	cm:i:17	s1:i:308	s2:i:306	dv:f:0.1037
6D:1-10000000	10000000	6771000	6773011	-	chr6D:1-10000000	10000000	2574075	2575966	332	2012	60	tp:A:P	cm:i:21	s1:i:307	s2:i:184	dv:f:0.1194
6D:1-10000000	10000000	6847613	6848641	-	chr6D:1-10000000	10000000	6986129	6987159	306	1030	60	tp:A:P	cm:i:22	s1:i:306	s2:i:200	dv:f:0.0807
6D:1-10000000	10000000	7791261	7791863	+	chr6D:1-10000000	10000000	3956334	3956930	306	603	0	tp:A:P	cm:i:22	s1:i:305	s2:i:302	dv:f:0.0501
6D:1-10000000	10000000	3523359	3523800	+	chr6D:1-10000000	10000000	7324921	7325311	316	441	41	tp:A:P	cm:i:30	s1:i:304	s2:i:247	dv:f:0.0236
6D:1-10000000	10000000	3523878	3524369	-	chr6D:1-10000000	10000000	4680537	4681020	304	491	60	tp:A:P	cm:i:22	s1:i:303	s2:i:0	dv:f:0.0411
6D:1-10000000	10000000	2616263	2617562	+	chr6D:1-10000000	10000000	6029024	6030450	325	1427	1	tp:A:P	cm:i:22	s1:i:298	s2:i:292	dv:f:0.0919
6D:1-10000000	10000000	6764404	6765241	+	chr6D:1-10000000	10000000	3367084	3367920	297	842	60	tp:A:P	cm:i:27	s1:i:294	s2:i:180	dv:f:0.0634
6D:1-10000000	10000000	6731602	6732315	+	chr6D:1-10000000	10000000	6638941	6639652	294	714	30	tp:A:P	cm:i:21	s1:i:294	s2:i:250	dv:f:0.0656
6D:1-10000000	10000000	2647913	2648626	-	chr6D:1-10000000	10000000	2985531	2986238	293	714	4	tp:A:P	cm:i:20	s1:i:292	s2:i:282	dv:f:0.0681
6D:1-10000000	10000000	9070486	9072456	+	chr6D:1-10000000	10000000	7118168	7119975	326	1971	60	tp:A:P	cm:i:23	s1:i:292	s2:i:139	dv:f:0.0912
6D:1-10000000	10000000	6723285	6724925	+	chr6D:1-10000000	10000000	2790444	2792056	299	1644	60	tp:A:P	cm:i:20	s1:i:291	s2:i:0	dv:f:0.1156
6D:1-10000000	10000000	2377080	2378102	-	chr6D:1-10000000	10000000	7574699	7575723	290	1026	13	tp:A:P	cm:i:20	s1:i:290	s2:i:272	dv:f:0.0883
6D:1-10000000	10000000	5141256	5142171	+	chr6D:1-10000000	10000000	5869211	5870136	292	926	60	tp:A:P	cm:i:18	s1:i:289	s2:i:0	dv:f:0.0876
6D:1-10000000	10000000	3024280	3024701	+	chr6D:1-10000000	10000000	3299344	3299764	289	421	60	tp:A:P	cm:i:23	s1:i:289	s2:i:98	dv:f:0.0329
6D:1-10000000	10000000	2376228	2377467	-	chr6D:1-10000000	10000000	7574328	7575569	285	1244	59	tp:A:P	cm:i:20	s1:i:285	s2:i:209	dv:f:0.0997
6D:1-10000000	10000000	1929958	1931164	+	chr6D:1-10000000	10000000	6055422	6056592	289	1210	52	tp:A:P	cm:i:24	s1:i:280	s2:i:213	dv:f:0.0843
6D:1-10000000	10000000	2026760	2028891	+	chr6D:1-10000000	10000000	2188176	2190023	349	2172	60	tp:A:P	cm:i:23	s1:i:272	s2:i:0	dv:f:0.1188
6D:1-10000000	10000000	6748016	6749341	-	chr6D:1-10000000	10000000	1752625	1753995	296	1402	0	tp:A:P	cm:i:19	s1:i:272	s2:i:269	dv:f:0.1016
6D:1-10000000	10000000	734615	735924	-	chr6D:1-10000000	10000000	5267154	5268411	307	1371	41	tp:A:P	cm:i:18	s1:i:268	s2:i:214	dv:f:0.1032
6D:1-10000000	10000000	8912804	8913209	+	chr6D:1-10000000	10000000	3790448	3790853	265	405	60	tp:A:P	cm:i:21	s1:i:265	s2:i:0	dv:f:0.0326
6D:1-10000000	10000000	9190335	9190762	-	chr6D:1-10000000	10000000	8173142	8173597	271	456	34	tp:A:P	cm:i:23	s1:i:264	s2:i:222	dv:f:0.0398
6D:1-10000000	10000000	6760414	6760889	-	chr6D:1-10000000	10000000	3255421	3255885	267	482	60	tp:A:P	cm:i:21	s1:i:262	s2:i:80	dv:f:0.0401
6D:1-10000000	10000000	3953978	3954375	-	chr6D:1-10000000	10000000	4043644	4044038	261	397	60	tp:A:P	cm:i:21	s1:i:261	s2:i:165	dv:f:0.0365
6D:1-10000000	10000000	2973334	2974012	+	chr6D:1-10000000	10000000	6874593	6875258	263	681	4	tp:A:P	cm:i:19	s1:i:260	s2:i:255	dv:f:0.0655
6D:1-10000000	10000000	3763848	3764231	-	chr6D:1-10000000	10000000	8059584	8059968	260	384	15	tp:A:P	cm:i:20	s1:i:260	s2:i:241	dv:f:0.0365
6D:1-10000000	10000000	7931165	7932449	-	chr6D:1-10000000	10000000	8251938	8253391	307	1479	60	tp:A:P	cm:i:21	s1:i:260	s2:i:0	dv:f:0.0947
6D:1-10000000	10000000	5131594	5134065	+	chr6D:1-10000000	10000000	5857483	5860041	322	2671	60	tp:A:P	cm:i:23	s1:i:255	s2:i:51	dv:f:0.1232
6D:1-10000000	10000000	6941813	6942098	+	chr6D:1-10000000	10000000	7342198	7342483	253	285	60	tp:A:P	cm:i:22	s1:i:253	s2:i:0	dv:f:0.0127
6D:1-10000000	10000000	6863271	6864872	+	chr6D:1-10000000	10000000	4874333	4875933	253	1607	60	tp:A:P	cm:i:16	s1:i:252	s2:i:148	dv:f:0.1218
6D:1-10000000	10000000	3734147	3735545	-	chr6D:1-10000000	10000000	4544251	4545666	258	1421	60	tp:A:P	cm:i:15	s1:i:251	s2:i:72	dv:f:0.1094
6D:1-10000000	10000000	5000463	5002525	-	chr6D:1-10000000	10000000	7310822	7312888	259	2087	52	tp:A:P	cm:i:19	s1:i:249	s2:i:188	dv:f:0.1274
6D:1-10000000	10000000	7287283	7288399	+	chr6D:1-10000000	10000000	7436103	7437217	247	1117	11	tp:A:P	cm:i:17	s1:i:247	s2:i:234	dv:f:0.1020
6D:1-10000000	10000000	6958569	6959200	-	chr6D:1-10000000	10000000	3180661	3181294	246	633	60	tp:A:P	cm:i:16	s1:i:246	s2:i:171	dv:f:0.0721
6D:1-10000000	10000000	6559508	6560094	+	chr6D:1-10000000	10000000	7322450	7323042	248	596	60	tp:A:P	cm:i:19	s1:i:245	s2:i:44	dv:f:0.0622
6D:1-10000000	10000000	6885313	6887330	+	chr6D:1-10000000	10000000	4874085	4876078	250	2024	38	tp:A:P	cm:i:15	s1:i:243	s2:i:199	dv:f:0.1363
6D:1-10000000	10000000	6486649	6487161	+	chr6D:1-10000000	10000000	7213171	7213681	242	512	60	tp:A:P	cm:i:18	s1:i:242	s2:i:0	dv:f:0.0538
6D:1-10000000	10000000	6733595	6733929	+	chr6D:1-10000000	10000000	7882271	7882605	239	334	10	tp:A:P	cm:i:19	s1:i:239	s2:i:227	dv:f:0.0185
6D:1-10000000	10000000	6958083	6959057	-	chr6D:1-10000000	10000000	5274884	5275864	253	1015	60	tp:A:P	cm:i:17	s1:i:236	s2:i:87	dv:f:0.0933
6D:1-10000000	10000000	9080128	9084041	-	chr6D:1-10000000	10000000	7041096	7044972	263	3953	60	tp:A:P	cm:i:20	s1:i:236	s2:i:0	dv:f:0.1402
6D:1-10000000	10000000	2972778	2973237	-	chr6D:1-10000000	10000000	9279197	9279643	238	459	21	tp:A:P	cm:i:18	s1:i:235	s2:i:211	dv:f:0.0350
6D:1-10000000	10000000	7067452	7068847	+	chr6D:1-10000000	10000000	4874333	4875730	229	1401	56	tp:A:P	cm:i:14	s1:i:228	s2:i:167	dv:f:0.1238
6D:1-10000000	10000000	7164550	7164994	+	chr6D:1-10000000	10000000	7344774	7345218	228	444	60	tp:A:P	cm:i:16	s1:i:228	s2:i:83	dv:f:0.0469
6D:1-10000000	10000000	5666334	5715305	+	chr6D:1-10000000	10000000	6320699	6371513	40614	51418	60	tp:A:P	cm:i:3987	s1:i:40360	s2:i:0	dv:f:0.0107
6D:1-10000000	10000000	6652323	6652676	+	chr6D:1-10000000	10000000	2976804	2977156	225	353	22	tp:A:P	cm:i:18	s1:i:225	s2:i:201	dv:f:0.0407
6D:1-10000000	10000000	2359530	2359847	+	chr6D:1-10000000	10000000	7874366	7874683	225	317	60	tp:A:P	cm:i:18	s1:i:225	s2:i:0	dv:f:0.0286
6D:1-10000000	10000000	6885981	6887854	+	chr6D:1-10000000	10000000	4874097	4875942	235	1879	53	tp:A:P	cm:i:16	s1:i:225	s2:i:168	dv:f:0.1274
6D:1-10000000	10000000	5431746	5432159	+	chr6D:1-10000000	10000000	5625513	5625926	224	413	60	tp:A:P	cm:i:17	s1:i:224	s2:i:158	dv:f:0.0488
6D:1-10000000	10000000	4623795	4625721	-	chr6D:1-10000000	10000000	5732654	5734684	256	2050	60	tp:A:P	cm:i:14	s1:i:223	s2:i:48	dv:f:0.1373
6D:1-10000000	10000000	5142932	5143690	-	chr6D:1-10000000	10000000	3191129	3191653	269	758	60	tp:A:P	cm:i:21	s1:i:222	s2:i:87	dv:f:0.0723
6D:1-10000000	10000000	7789361	7789682	+	chr6D:1-10000000	10000000	3956334	3956652	221	321	39	tp:A:P	cm:i:16	s1:i:221	s2:i:180	dv:f:0.0348
6D:1-10000000	10000000	2450568	2450839	-	chr6D:1-10000000	10000000	4382736	4383006	218	271	5	tp:A:P	cm:i:20	s1:i:218	s2:i:212	dv:f:0.0231
6D:1-10000000	10000000	2453343	2453614	-	chr6D:1-10000000	10000000	4382736	4383006	218	271	0	tp:A:P	cm:i:20	s1:i:218	s2:i:217	dv:f:0.0231
6D:1-10000000	10000000	6841127	6841363	+	chr6D:1-10000000	10000000	7342198	7342434	217	236	60	tp:A:P	cm:i:19	s1:i:217	s2:i:0	dv:f:0.0101
6D:1-10000000	10000000	1903150	1904605	+	chr6D:1-10000000	10000000	2074835	2076238	228	1457	60	tp:A:P	cm:i:18	s1:i:216	s2:i:0	dv:f:0.1140
6D:1-10000000	10000000	9236870	9237158	+	chr6D:1-10000000	10000000	9386107	9386395	215	288	60	tp:A:P	cm:i:19	s1:i:215	s2:i:0	dv:f:0.0223
6D:1-10000000	10000000	3596398	3597187	+	chr6D:1-10000000	10000000	1929033	1929858	232	848	60	tp:A:P	cm:i:14	s1:i:212	s2:i:0	dv:f:0.0911
6D:1-10000000	10000000	5021644	5022534	+	chr6D:1-10000000	10000000	1896765	1897671	219	922	0	tp:A:P	cm:i:14	s1:i:209	s2:i:207	dv:f:0.0890
6D:1-10000000	10000000	5095126	5095621	+	chr6D:1-10000000	10000000	8582045	8582538	209	496	6	tp:A:P	cm:i:13	s1:i:209	s2:i:200	dv:f:0.0698
6D:1-10000000	10000000	6776403	6776715	+	chr6D:1-10000000	10000000	8084528	8084838	208	312	5	tp:A:P	cm:i:17	s1:i:208	s2:i:195	dv:f:0.0299
6D:1-10000000	10000000	6794121	6798715	+	chr6D:1-10000000	10000000	7120322	7125010	230	4691	60	tp:A:P	cm:i:18	s1:i:208	s2:i:0	dv:f:0.1011
6D:1-10000000	10000000	2208123	2212350	+	chr6D:1-10000000	10000000	2326710	2330510	344	4347	60	tp:A:P	cm:i:22	s1:i:205	s2:i:0	dv:f:0.1557
6D:1-10000000	10000000	6503991	6504423	+	chr6D:1-10000000	10000000	9110062	9110490	205	432	5	tp:A:P	cm:i:15	s1:i:204	s2:i:196	dv:f:0.0601
6D:1-10000000	10000000	2673820	2674426	+	chr6D:1-10000000	10000000	116370	116975	203	606	5	tp:A:P	cm:i:12	s1:i:203	s2:i:195	dv:f:0.0801
6D:1-10000000	10000000	2056734	2056947	+	chr6D:1-10000000	10000000	2206231	2206444	202	213	60	tp:A:P	cm:i:21	s1:i:202	s2:i:125	dv:f:0.0070
6D:1-10000000	10000000	9263993	9264283	+	chr6D:1-10000000	10000000	9395438	9395731	199	293	60	tp:A:P	cm:i:15	s1:i:199	s2:i:0	dv:f:0.0347
6D:1-10000000	10000000	2986407	2986603	+	chr6D:1-10000000	10000000	3274383	3274579	196	196	60	tp:A:P	cm:i:18	s1:i:196	s2:i:0	dv:f:0.0055
6D:1-10000000	10000000	9966374	9966916	-	chr6D:1-10000000	10000000	1418105	1418650	194	545	60	tp:A:P	cm:i:13	s1:i:194	s2:i:67	dv:f:0.0787
6D:1-10000000	10000000	2779153	2779669	+	chr6D:1-10000000	10000000	2872316	2872864	201	548	60	tp:A:P	cm:i:17	s1:i:194	s2:i:0	dv:f:0.0637
6D:1-10000000	10000000	7231185	7231645	-	chr6D:1-10000000	10000000	5437908	5438369	194	461	60	tp:A:P	cm:i:12	s1:i:194	s2:i:0	dv:f:0.0730
6D:1-10000000	10000000	734236	734547	+	chr6D:1-10000000	10000000	6746390	6746691	196	313	60	tp:A:P	cm:i:18	s1:i:193	s2:i:0	dv:f:0.0319
6D:1-10000000	10000000	4873987	4880921	+	chr6D:1-10000000	10000000	2001274	2008147	209	6936	13	tp:A:P	cm:i:11	s1:i:193	s2:i:175	dv:f:0.2190
6D:1-10000000	10000000	5205292	5207114	+	chr6D:1-10000000	10000000	3885955	3887779	204	1848	60	tp:A:P	cm:i:12	s1:i:192	s2:i:0	dv:f:0.1419
6D:1-10000000	10000000	1930765	1931663	+	chr6D:1-10000000	10000000	6624012	6624900	199	907	60	tp:A:P	cm:i:13	s1:i:192	s2:i:85	dv:f:0.1018
6D:1-10000000	10000000	6782761	6782968	+	chr6D:1-10000000	10000000	7667549	7667756	191	207	23	tp:A:P	cm:i:17	s1:i:191	s2:i:169	dv:f:0.0111
6D:1-10000000	10000000	2644377	2648317	+	chr6D:1-10000000	10000000	7568369	7572345	195	3976	60	tp:A:P	cm:i:14	s1:i:187	s2:i:91	dv:f:0.1728
6D:1-10000000	10000000	3505891	3506737	+	chr6D:1-10000000	10000000	5061930	5062872	220	970	60	tp:A:P	cm:i:14	s1:i:186	s2:i:0	dv:f:0.0904
6D:1-10000000	10000000	9095182	9095439	-	chr6D:1-10000000	10000000	7132858	7133115	186	257	60	tp:A:P	cm:i:13	s1:i:186	s2:i:120	dv:f:0.0323
6D:1-10000000	10000000	3665142	3665881	-	chr6D:1-10000000	10000000	9992985	9993725	195	764	60	tp:A:P	cm:i:13	s1:i:184	s2:i:112	dv:f:0.0908
6D:1-10000000	10000000	5603058	5603260	+	chr6D:1-10000000	10000000	4191375	4191575	183	202	60	tp:A:P	cm:i:18	s1:i:183	s2:i:0	dv:f:0.0106
6D:1-10000000	10000000	2686605	2689100	+	chr6D:1-10000000	10000000	2678897	2682589	826	3773	60	tp:A:P	cm:i:59	s1:i:765	s2:i:0	dv:f:0.0700
6D:1-10000000	10000000	6999198	7000054	-	chr6D:1-10000000	10000000	974353	975229	191	887	60	tp:A:P	cm:i:13	s1:i:182	s2:i:68	dv:f:0.1024
6D:1-10000000	10000000	6899982	6900837	-	chr6D:1-10000000	10000000	974353	975229	190	886	60	tp:A:P	cm:i:12	s1:i:181	s2:i:68	dv:f:0.1066
6D:1-10000000	10000000	5181710	5182061	+	chr6D:1-10000000	10000000	8173190	8173543	181	353	26	tp:A:P	cm:i:13	s1:i:181	s2:i:155	dv:f:0.0536
6D:1-10000000	10000000	7514031	7514829	-	chr6D:1-10000000	10000000	6148301	6149092	182	800	60	tp:A:P	cm:i:11	s1:i:180	s2:i:89	dv:f:0.1070
6D:1-10000000	10000000	6776753	6777028	-	chr6D:1-10000000	10000000	6867918	6868192	176	275	8	tp:A:P	cm:i:15	s1:i:176	s2:i:166	dv:f:0.0329
6D:1-10000000	10000000	2473003	2473456	+	chr6D:1-10000000	10000000	977202	977652	174	453	5	tp:A:P	cm:i:12	s1:i:174	s2:i:169	dv:f:0.0707
6D:1-10000000	10000000	4577130	4578522	+	chr6D:1-10000000	10000000	4799436	4801475	254	2138	60	tp:A:P	cm:i:16	s1:i:232	s2:i:0	dv:f:0.1164
6D:1-10000000	10000000	3724895	3725228	+	chr6D:1-10000000	10000000	2712580	2712914	173	334	1	tp:A:P	cm:i:14	s1:i:173	s2:i:172	dv:f:0.0526
6D:1-10000000	10000000	6842759	6843428	-	chr6D:1-10000000	10000000	2714046	2714677	180	669	55	tp:A:P	cm:i:12	s1:i:172	s2:i:125	dv:f:0.0921
6D:1-10000000	10000000	2359898	2360069	-	chr6D:1-10000000	10000000	123149	123320	171	171	25	tp:A:P	cm:i:16	s1:i:171	s2:i:149	dv:f:0.0062
6D:1-10000000	10000000	2592424	2592696	+	chr6D:1-10000000	10000000	2982209	2982483	170	274	60	tp:A:P	cm:i:11	s1:i:170	s2:i:88	dv:f:0.0411
6D:1-10000000	10000000	9645113	9645552	+	chr6D:1-10000000	10000000	9831837	9832304	175	467	11	tp:A:P	cm:i:16	s1:i:168	s2:i:154	dv:f:0.0397
6D:1-10000000	10000000	3146328	3147440	-	chr6D:1-10000000	10000000	4157031	4158198	180	1168	40	tp:A:P	cm:i:14	s1:i:168	s2:i:134	dv:f:0.1126
6D:1-10000000	10000000	2658622	2658789	+	chr6D:1-10000000	10000000	1039972	1040139	166	167	1	tp:A:P	cm:i:14	s1:i:166	s2:i:160	dv:f:0.0102
6D:1-10000000	10000000	5180100	5181195	-	chr6D:1-10000000	10000000	5902445	5903302	220	1114	60	tp:A:P	cm:i:16	s1:i:164	s2:i:0	dv:f:0.1029
6D:1-10000000	10000000	8692110	8692480	-	chr6D:1-10000000	10000000	205882	206257	164	375	60	tp:A:P	cm:i:11	s1:i:164	s2:i:47	dv:f:0.0609
6D:1-10000000	10000000	7077585	7078364	-	chr6D:1-10000000	10000000	974429	975229	172	810	60	tp:A:P	cm:i:12	s1:i:163	s2:i:67	dv:f:0.0992
6D:1-10000000	10000000	5515688	5515994	+	chr6D:1-10000000	10000000	8719568	8719870	162	306	6	tp:A:P	cm:i:13	s1:i:162	s2:i:153	dv:f:0.0300
6D:1-10000000	10000000	6943445	6944114	-	chr6D:1-10000000	10000000	2714046	2714677	170	669	45	tp:A:P	cm:i:10	s1:i:162	s2:i:125	dv:f:0.0993
6D:1-10000000	10000000	7047254	7047431	-	chr6D:1-10000000	10000000	5072335	5072512	161	177	49	tp:A:P	cm:i:15	s1:i:161	s2:i:121	dv:f:0.0124
6D:1-10000000	10000000	7433681	7434536	+	chr6D:1-10000000	10000000	7563966	7564864	173	908	60	tp:A:P	cm:i:11	s1:i:159	s2:i:0	dv:f:0.1106
6D:1-10000000	10000000	6744882	6745207	-	chr6D:1-10000000	10000000	6874549	6874858	164	325	36	tp:A:P	cm:i:13	s1:i:159	s2:i:130	dv:f:0.0490
6D:1-10000000	10000000	9877235	9877441	-	chr6D:1-10000000	10000000	3004013	3004219	158	206	0	tp:A:P	cm:i:10	s1:i:158	s2:i:157	dv:f:0.0338
6D:1-10000000	10000000	7043627	7043839	+	chr6D:1-10000000	10000000	2263700	2263912	157	212	60	tp:A:P	cm:i:17	s1:i:157	s2:i:0	dv:f:0.0243
6D:1-10000000	10000000	6983689	6983886	+	chr6D:1-10000000	10000000	5464719	5464915	156	197	0	tp:A:P	cm:i:13	s1:i:156	s2:i:153	dv:f:0.0227
6D:1-10000000	10000000	4145512	4146004	-	chr6D:1-10000000	10000000	8379391	8379886	155	496	60	tp:A:P	cm:i:11	s1:i:154	s2:i:0	dv:f:0.0818
6D:1-10000000	10000000	6963949	6965572	+	chr6D:1-10000000	10000000	6098673	6100517	199	1848	29	tp:A:P	cm:i:13	s1:i:154	s2:i:131	dv:f:0.1337
6D:1-10000000	10000000	6503301	6504423	+	chr6D:1-10000000	10000000	3528063	3529153	162	1122	14	tp:A:P	cm:i:11	s1:i:154	s2:i:140	dv:f:0.1197
6D:1-10000000	10000000	2589581	2590369	-	chr6D:1-10000000	10000000	2521947	2522737	159	801	60	tp:A:P	cm:i:10	s1:i:153	s2:i:0	dv:f:0.1094
6D:1-10000000	10000000	2382535	2382706	+	chr6D:1-10000000	10000000	531951	532201	170	250	1	tp:A:P	cm:i:16	s1:i:153	s2:i:152	dv:f:0.0090
6D:1-10000000	10000000	4615431	4616641	-	chr6D:1-10000000	10000000	5174505	5175595	182	1217	60	tp:A:P	cm:i:11	s1:i:153	s2:i:0	dv:f:0.1253
6D:1-10000000	10000000	9920071	9920281	-	chr6D:1-10000000	10000000	5681638	5681848	152	210	60	tp:A:P	cm:i:10	s1:i:152	s2:i:0	dv:f:0.0309
6D:1-10000000	10000000	1806195	1806533	-	chr6D:1-10000000	10000000	6235433	6235770	152	338	60	tp:A:P	cm:i:10	s1:i:152	s2:i:0	dv:f:0.0612
6D:1-10000000	10000000	4749628	4752868	+	chr6D:1-10000000	10000000	8336091	8339383	169	3306	60	tp:A:P	cm:i:16	s1:i:152	s2:i:0	dv:f:0.1365
6D:1-10000000	10000000	9918529	9918914	-	chr6D:1-10000000	10000000	5692195	5692599	156	408	60	tp:A:P	cm:i:11	s1:i:151	s2:i:0	dv:f:0.0624
6D:1-10000000	10000000	2264925	2265303	-	chr6D:1-10000000	10000000	2406618	2407000	152	382	60	tp:A:P	cm:i:9	s1:i:151	s2:i:0	dv:f:0.0798
6D:1-10000000	10000000	7458456	7459161	-	chr6D:1-10000000	10000000	3208867	3209582	151	715	4	tp:A:P	cm:i:11	s1:i:150	s2:i:144	dv:f:0.0996
6D:1-10000000	10000000	7228963	7229206	-	chr6D:1-10000000	10000000	5440886	5441129	150	243	60	tp:A:P	cm:i:10	s1:i:150	s2:i:0	dv:f:0.0523
6D:1-10000000	10000000	6628553	6629088	-	chr6D:1-10000000	10000000	7050076	7050612	150	537	60	tp:A:P	cm:i:10	s1:i:150	s2:i:64	dv:f:0.0857
6D:1-10000000	10000000	7218127	7218370	-	chr6D:1-10000000	10000000	5440886	5441129	150	243	60	tp:A:P	cm:i:10	s1:i:150	s2:i:0	dv:f:0.0523
6D:1-10000000	10000000	371	5512	-	chr6D:1-10000000	10000000	1231875	1236835	186	5141	44	tp:A:P	cm:i:12	s1:i:149	s2:i:113	dv:f:0.1386
6D:1-10000000	10000000	6895309	6895850	-	chr6D:1-10000000	10000000	4441830	4442363	152	544	60	tp:A:P	cm:i:10	s1:i:149	s2:i:91	dv:f:0.0878
6D:1-10000000	10000000	2789786	2793669	+	chr6D:1-10000000	10000000	2879857	2884007	207	4159	60	tp:A:P	cm:i:19	s1:i:149	s2:i:0	dv:f:0.1588
6D:1-10000000	10000000	2981976	2983431	+	chr6D:1-10000000	10000000	3876419	3877909	156	1490	12	tp:A:P	cm:i:9	s1:i:147	s2:i:134	dv:f:0.1477
6D:1-10000000	10000000	6608332	6608672	-	chr6D:1-10000000	10000000	4128852	4129209	152	357	15	tp:A:P	cm:i:11	s1:i:147	s2:i:133	dv:f:0.0679
6D:1-10000000	10000000	3429343	3429650	-	chr6D:1-10000000	10000000	66447	66756	147	309	30	tp:A:P	cm:i:12	s1:i:147	s2:i:124	dv:f:0.0548
6D:1-10000000	10000000	6862534	6864475	+	chr6D:1-10000000	10000000	6098673	6100830	190	2159	60	tp:A:P	cm:i:12	s1:i:147	s2:i:93	dv:f:0.1478
6D:1-10000000	10000000	4313598	4313764	+	chr6D:1-10000000	10000000	5214835	5215001	146	166	0	tp:A:P	cm:i:12	s1:i:146	s2:i:146	dv:f:0.0151
6D:1-10000000	10000000	2453499	2455202	-	chr6D:1-10000000	10000000	3800189	3801942	158	1757	45	tp:A:P	cm:i:10	s1:i:146	s2:i:112	dv:f:0.1515
6D:1-10000000	10000000	6073536	6074156	+	chr6D:1-10000000	10000000	2060255	2060888	151	640	60	tp:A:P	cm:i:8	s1:i:145	s2:i:43	dv:f:0.1103
6D:1-10000000	10000000	8075884	8076058	-	chr6D:1-10000000	10000000	3688400	3688573	145	174	0	tp:A:P	cm:i:13	s1:i:145	s2:i:145	dv:f:0.0200
6D:1-10000000	10000000	8905909	8906257	+	chr6D:1-10000000	10000000	9132197	9132543	145	348	60	tp:A:P	cm:i:9	s1:i:145	s2:i:0	dv:f:0.0785
6D:1-10000000	10000000	6857310	6857836	+	chr6D:1-10000000	10000000	7202319	7202864	150	545	60	tp:A:P	cm:i:9	s1:i:145	s2:i:62	dv:f:0.0943
6D:1-10000000	10000000	2483996	2484428	+	chr6D:1-10000000	10000000	7513432	7513869	145	437	60	tp:A:P	cm:i:10	s1:i:144	s2:i:0	dv:f:0.0743
6D:1-10000000	10000000	9888393	9889731	-	chr6D:1-10000000	10000000	4876091	4877286	179	1349	6	tp:A:P	cm:i:14	s1:i:144	s2:i:139	dv:f:0.1177
6D:1-10000000	10000000	4373620	4374174	+	chr6D:1-10000000	10000000	3842619	3843156	147	554	60	tp:A:P	cm:i:10	s1:i:142	s2:i:0	dv:f:0.0878
6D:1-10000000	10000000	9190858	9191467	+	chr6D:1-10000000	10000000	9382666	9383328	157	673	49	tp:A:P	cm:i:12	s1:i:141	s2:i:105	dv:f:0.0928
6D:1-10000000	10000000	5922822	5923042	+	chr6D:1-10000000	10000000	6610992	6611212	140	220	60	tp:A:P	cm:i:10	s1:i:140	s2:i:0	dv:f:0.0542
6D:1-10000000	10000000	4525014	4525405	+	chr6D:1-10000000	10000000	7063353	7063745	139	392	37	tp:A:P	cm:i:10	s1:i:139	s2:i:112	dv:f:0.0780
6D:1-10000000	10000000	6617536	6617914	+	chr6D:1-10000000	10000000	9279226	9279643	149	417	0	tp:A:P	cm:i:10	s1:i:139	s2:i:137	dv:f:0.0659
6D:1-10000000	10000000	6808533	6808706	+	chr6D:1-10000000	10000000	7343803	7343976	139	173	60	tp:A:P	cm:i:13	s1:i:139	s2:i:0	dv:f:0.0227
6D:1-10000000	10000000	3145999	3146663	+	chr6D:1-10000000	10000000	2775547	2776225	141	680	55	tp:A:P	cm:i:9	s1:i:138	s2:i:95	dv:f:0.1072
6D:1-10000000	10000000	3936118	3936335	-	chr6D:1-10000000	10000000	4834294	4834511	136	217	1	tp:A:P	cm:i:13	s1:i:136	s2:i:135	dv:f:0.0323
6D:1-10000000	10000000	3086459	3086596	+	chr6D:1-10000000	10000000	7631019	7631156	136	137	0	tp:A:P	cm:i:9	s1:i:136	s2:i:136	dv:f:0.0106
6D:1-10000000	10000000	6065420	6065594	+	chr6D:1-10000000	10000000	6747903	6748077	135	174	60	tp:A:P	cm:i:12	s1:i:135	s2:i:0	dv:f:0.0295
6D:1-10000000	10000000	9877918	9878300	+	chr6D:1-10000000	10000000	25303	25693	136	390	41	tp:A:P	cm:i:10	s1:i:134	s2:i:105	dv:f:0.0755
6D:1-10000000	10000000	3935618	3936003	+	chr6D:1-10000000	10000000	8279718	8280103	133	386	26	tp:A:P	cm:i:8	s1:i:133	s2:i:108	dv:f:0.0834
6D:1-10000000	10000000	3931185	3931876	+	chr6D:1-10000000	10000000	720597	721154	164	691	60	tp:A:P	cm:i:12	s1:i:133	s2:i:0	dv:f:0.0943
6D:1-10000000	10000000	2244199	2244542	-	chr6D:1-10000000	10000000	2323287	2323630	132	343	60	tp:A:P	cm:i:8	s1:i:132	s2:i:76	dv:f:0.0696
6D:1-10000000	10000000	6663104	6663595	+	chr6D:1-10000000	10000000	6384861	6385352	131	491	0	tp:A:P	cm:i:9	s1:i:131	s2:i:131	dv:f:0.0903
6D:1-10000000	10000000	6989754	6990497	+	chr6D:1-10000000	10000000	4874333	4875083	132	750	23	tp:A:P	cm:i:10	s1:i:131	s2:i:115	dv:f:0.1074
6D:1-10000000	10000000	1870815	1872688	-	chr6D:1-10000000	10000000	2230150	2232011	133	1875	0	tp:A:P	cm:i:7	s1:i:130	s2:i:130	dv:f:0.1740
6D:1-10000000	10000000	5088450	5088874	+	chr6D:1-10000000	10000000	5839574	5840023	138	454	60	tp:A:P	cm:i:12	s1:i:130	s2:i:0	dv:f:0.0672
6D:1-10000000	10000000	4646205	4646370	-	chr6D:1-10000000	10000000	5070597	5070762	129	165	60	tp:A:P	cm:i:10	s1:i:129	s2:i:0	dv:f:0.0279
6D:1-10000000	10000000	5483751	5483941	+	chr6D:1-10000000	10000000	4043832	4044042	134	210	11	tp:A:P	cm:i:13	s1:i:129	s2:i:119	dv:f:0.0323
6D:1-10000000	10000000	2368774	2369955	+	chr6D:1-10000000	10000000	4663478	4664658	127	1181	60	tp:A:P	cm:i:9	s1:i:127	s2:i:76	dv:f:0.1401
6D:1-10000000	10000000	9230035	9235209	-	chr6D:1-10000000	10000000	5747492	5752836	165	5357	60	tp:A:P	cm:i:11	s1:i:126	s2:i:0	dv:f:0.2016
6D:1-10000000	10000000	5774289	5774414	+	chr6D:1-10000000	10000000	6456977	6457102	125	125	60	tp:A:P	cm:i:10	s1:i:125	s2:i:0	dv:f:0.0096
6D:1-10000000	10000000	2735039	2735610	+	chr6D:1-10000000	10000000	2876355	2876929	124	574	60	tp:A:P	cm:i:9	s1:i:124	s2:i:68	dv:f:0.0981
6D:1-10000000	10000000	4755102	4755243	-	chr6D:1-10000000	10000000	8529807	8529949	124	142	30	tp:A:P	cm:i:11	s1:i:124	s2:i:104	dv:f:0.0163
6D:1-10000000	10000000	7098711	7099112	-	chr6D:1-10000000	10000000	3863241	3863656	126	415	45	tp:A:P	cm:i:8	s1:i:123	s2:i:87	dv:f:0.0806
6D:1-10000000	10000000	6544321	6544913	+	chr6D:1-10000000	10000000	7225393	7225986	123	596	60	tp:A:P	cm:i:7	s1:i:123	s2:i:0	dv:f:0.1122
6D:1-10000000	10000000	9893500	9893776	-	chr6D:1-10000000	10000000	4868747	4869049	129	302	60	tp:A:P	cm:i:11	s1:i:123	s2:i:81	dv:f:0.0594
6D:1-10000000	10000000	2365266	2366248	+	chr6D:1-10000000	10000000	2440125	2441100	201	984	60	tp:A:P	cm:i:12	s1:i:122	s2:i:0	dv:f:0.1131
6D:1-10000000	10000000	5196235	5198502	+	chr6D:1-10000000	10000000	3884345	3886577	142	2293	60	tp:A:P	cm:i:9	s1:i:122	s2:i:0	dv:f:0.1696
6D:1-10000000	10000000	7067836	7069315	+	chr6D:1-10000000	10000000	4874085	4875540	129	1487	15	tp:A:P	cm:i:8	s1:i:121	s2:i:109	dv:f:0.1546
6D:1-10000000	10000000	4715443	4716167	-	chr6D:1-10000000	10000000	5728420	5729108	128	724	60	tp:A:P	cm:i:9	s1:i:120	s2:i:0	dv:f:0.1080
6D:1-10000000	10000000	3116563	3116729	-	chr6D:1-10000000	10000000	2233009	2233175	120	166	25	tp:A:P	cm:i:9	s1:i:120	s2:i:102	dv:f:0.0269
6D:1-10000000	10000000	3078550	3079224	+	chr6D:1-10000000	10000000	2775569	2776256	123	689	42	tp:A:P	cm:i:7	s1:i:120	s2:i:82	dv:f:0.1212
6D:1-10000000	10000000	4629167	4630246	+	chr6D:1-10000000	10000000	5057904	5058816	160	1091	28	tp:A:P	cm:i:9	s1:i:119	s2:i:99	dv:f:0.1308
6D:1-10000000	10000000	2735165	2736010	+	chr6D:1-10000000	10000000	2810854	2811700	119	849	60	tp:A:P	cm:i:8	s1:i:118	s2:i:0	dv:f:0.1244
6D:1-10000000	10000000	2332522	2335023	+	chr6D:1-10000000	10000000	2438768	2441274	146	2563	60	tp:A:P	cm:i:9	s1:i:118	s2:i:0	dv:f:0.1747
6D:1-10000000	10000000	2464959	2465192	+	chr6D:1-10000000	10000000	935112	935350	118	238	60	tp:A:P	cm:i:8	s1:i:117	s2:i:52	dv:f:0.0600
6D:1-10000000	10000000	3751436	3751685	+	chr6D:1-10000000	10000000	8610537	8610787	115	250	23	tp:A:P	cm:i:7	s1:i:115	s2:i:95	dv:f:0.0670
6D:1-10000000	10000000	2701569	2701867	+	chr6D:1-10000000	10000000	7081223	7081521	115	299	58	tp:A:P	cm:i:8	s1:i:115	s2:i:71	dv:f:0.0777
6D:1-10000000	10000000	7217516	7218352	-	chr6D:1-10000000	10000000	3300219	3301059	115	840	60	tp:A:P	cm:i:7	s1:i:115	s2:i:0	dv:f:0.1332
6D:1-10000000	10000000	2241037	2241239	-	chr6D:1-10000000	10000000	2325254	2325456	115	202	60	tp:A:P	cm:i:10	s1:i:115	s2:i:0	dv:f:0.0461
6D:1-10000000	10000000	3764080	3764537	-	chr6D:1-10000000	10000000	8633250	8633703	114	457	8	tp:A:P	cm:i:6	s1:i:114	s2:i:100	dv:f:0.1011
6D:1-10000000	10000000	2367368	2369948	+	chr6D:1-10000000	10000000	5743248	5745828	114	2582	13	tp:A:P	cm:i:6	s1:i:114	s2:i:97	dv:f:0.1973
6D:1-10000000	10000000	843899	844867	-	chr6D:1-10000000	10000000	2931572	2932540	114	969	44	tp:A:P	cm:i:6	s1:i:114	s2:i:69	dv:f:0.1465
6D:1-10000000	10000000	6990134	6990854	+	chr6D:1-10000000	10000000	4874085	4874776	121	722	6	tp:A:P	cm:i:8	s1:i:114	s2:i:109	dv:f:0.1178
6D:1-10000000	10000000	4734788	4734921	-	chr6D:1-10000000	10000000	3864304	3864437	113	133	51	tp:A:P	cm:i:9	s1:i:113	s2:i:79	dv:f:0.0194
6D:1-10000000	10000000	9188709	9190565	-	chr6D:1-10000000	10000000	7178185	7179942	138	1866	60	tp:A:P	cm:i:9	s1:i:113	s2:i:43	dv:f:0.1594
6D:1-10000000	10000000	3598717	3599150	-	chr6D:1-10000000	10000000	4648705	4649162	128	473	60	tp:A:P	cm:i:8	s1:i:112	s2:i:0	dv:f:0.0909
6D:1-10000000	10000000	8805739	8805901	+	chr6D:1-10000000	10000000	9329132	9329294	112	162	17	tp:A:P	cm:i:8	s1:i:112	s2:i:99	dv:f:0.0397
6D:1-10000000	10000000	9259162	9259999	+	chr6D:1-10000000	10000000	9394227	9395062	112	837	60	tp:A:P	cm:i:10	s1:i:112	s2:i:0	dv:f:0.1151
6D:1-10000000	10000000	9859077	9860100	-	chr6D:1-10000000	10000000	6356515	6357539	114	1031	60	tp:A:P	cm:i:6	s1:i:111	s2:i:0	dv:f:0.1526
6D:1-10000000	10000000	1884387	1888567	+	chr6D:1-10000000	10000000	4335995	4340227	124	4233	60	tp:A:P	cm:i:9	s1:i:111	s2:i:49	dv:f:0.1967
6D:1-10000000	10000000	2723143	2725016	+	chr6D:1-10000000	10000000	2693550	2695069	187	1881	60	tp:A:P	cm:i:10	s1:i:111	s2:i:0	dv:f:0.1555
6D:1-10000000	10000000	7694579	7694776	-	chr6D:1-10000000	10000000	9491834	9492031	110	197	60	tp:A:P	cm:i:8	s1:i:110	s2:i:0	dv:f:0.0482
6D:1-10000000	10000000	6887671	6888046	-	chr6D:1-10000000	10000000	3437993	3438368	109	376	60	tp:A:P	cm:i:6	s1:i:109	s2:i:0	dv:f:0.0957
6D:1-10000000	10000000	5200027	5200377	+	chr6D:1-10000000	10000000	3887443	3887779	112	350	60	tp:A:P	cm:i:6	s1:i:109	s2:i:0	dv:f:0.0943
6D:1-10000000	10000000	4713627	4714615	-	chr6D:1-10000000	10000000	91996	92996	109	1000	60	tp:A:P	cm:i:6	s1:i:107	s2:i:0	dv:f:0.1486
6D:1-10000000	10000000	3933339	3933658	+	chr6D:1-10000000	10000000	721244	721578	112	338	60	tp:A:P	cm:i:7	s1:i:106	s2:i:0	dv:f:0.0766
6D:1-10000000	10000000	7228764	7229188	-	chr6D:1-10000000	10000000	3300219	3300644	106	425	60	tp:A:P	cm:i:6	s1:i:106	s2:i:0	dv:f:0.1072
6D:1-10000000	10000000	7435017	7435350	-	chr6D:1-10000000	10000000	563861	564198	106	337	60	tp:A:P	cm:i:6	s1:i:105	s2:i:0	dv:f:0.0864
6D:1-10000000	10000000	4582120	4582361	-	chr6D:1-10000000	10000000	4062926	4063165	103	241	60	tp:A:P	cm:i:8	s1:i:103	s2:i:0	dv:f:0.0640
6D:1-10000000	10000000	3598139	3599150	+	chr6D:1-10000000	10000000	4264806	4265704	152	1069	60	tp:A:P	cm:i:10	s1:i:103	s2:i:0	dv:f:0.1257
6D:1-10000000	10000000	5021005	5021432	-	chr6D:1-10000000	10000000	4039057	4039463	119	454	60	tp:A:P	cm:i:7	s1:i:102	s2:i:0	dv:f:0.0904
6D:1-10000000	10000000	2784342	2784725	+	chr6D:1-10000000	10000000	2829961	2830345	102	384	41	tp:A:P	cm:i:7	s1:i:102	s2:i:69	dv:f:0.0904
6D:1-10000000	10000000	4525339	4525590	+	chr6D:1-10000000	10000000	7063338	7063589	101	251	31	tp:A:P	cm:i:7	s1:i:101	s2:i:76	dv:f:0.0730
6D:1-10000000	10000000	2686165	2686558	+	chr6D:1-10000000	10000000	2677014	2677441	108	427	30	tp:A:P	cm:i:7	s1:i:100	s2:i:74	dv:f:0.0930
6D:1-10000000	10000000	5518701	5518869	-	chr6D:1-10000000	10000000	4191397	4191565	99	168	53	tp:A:P	cm:i:8	s1:i:99	s2:i:63	dv:f:0.0365
6D:1-10000000	10000000	1960371	1960732	+	chr6D:1-10000000	10000000	2246611	2246952	104	361	60	tp:A:P	cm:i:9	s1:i:99	s2:i:0	dv:f:0.0715
6D:1-10000000	10000000	3116651	3116789	+	chr6D:1-10000000	10000000	9143080	9143218	98	138	60	tp:A:P	cm:i:7	s1:i:98	s2:i:0	dv:f:0.0326
6D:1-10000000	10000000	3738894	3739345	+	chr6D:1-10000000	10000000	7156266	7156723	99	458	60	tp:A:P	cm:i:7	s1:i:98	s2:i:0	dv:f:0.1055
6D:1-10000000	10000000	2590612	2591003	+	chr6D:1-10000000	10000000	2502353	2502748	100	400	60	tp:A:P	cm:i:8	s1:i:97	s2:i:0	dv:f:0.0897
6D:1-10000000	10000000	5518789	5518940	+	chr6D:1-10000000	10000000	9285106	9285256	97	151	60	tp:A:P	cm:i:6	s1:i:97	s2:i:0	dv:f:0.0407
6D:1-10000000	10000000	4846416	4846691	+	chr6D:1-10000000	10000000	4877458	4877724	97	275	60	tp:A:P	cm:i:9	s1:i:95	s2:i:0	dv:f:0.0597
6D:1-10000000	10000000	3707908	3708278	-	chr6D:1-10000000	10000000	9638186	9638599	104	413	60	tp:A:P	cm:i:6	s1:i:94	s2:i:0	dv:f:0.0985
6D:1-10000000	10000000	5225786	5225887	-	chr6D:1-10000000	10000000	3666293	3666394	94	101	23	tp:A:P	cm:i:7	s1:i:94	s2:i:77	dv:f:0.0238
6D:1-10000000	10000000	2965921	2966083	+	chr6D:1-10000000	10000000	1740329	1740492	94	163	37	tp:A:P	cm:i:5	s1:i:94	s2:i:55	dv:f:0.0542
6D:1-10000000	10000000	4937465	4938208	-	chr6D:1-10000000	10000000	9755685	9756528	115	843	38	tp:A:P	cm:i:8	s1:i:93	s2:i:68	dv:f:0.1185
6D:1-10000000	10000000	4929951	4930693	-	chr6D:1-10000000	10000000	9755685	9756528	115	843	38	tp:A:P	cm:i:8	s1:i:93	s2:i:68	dv:f:0.1199
6D:1-10000000	10000000	6779715	6781586	-	chr6D:1-10000000	10000000	831229	833249	127	2025	60	tp:A:P	cm:i:8	s1:i:93	s2:i:0	dv:f:0.1659
6D:1-10000000	10000000	7066816	7067954	+	chr6D:1-10000000	10000000	6099435	6100788	136	1355	55	tp:A:P	cm:i:8	s1:i:92	s2:i:57	dv:f:0.1416
6D:1-10000000	10000000	5171657	5172405	-	chr6D:1-10000000	10000000	5880029	5880814	111	811	60	tp:A:P	cm:i:6	s1:i:92	s2:i:0	dv:f:0.1383
6D:1-10000000	10000000	6559068	6559331	+	chr6D:1-10000000	10000000	7298468	7298716	94	263	60	tp:A:P	cm:i:6	s1:i:91	s2:i:0	dv:f:0.0811
6D:1-10000000	10000000	5008360	5008680	+	chr6D:1-10000000	10000000	4586846	4587162	91	320	14	tp:A:P	cm:i:8	s1:i:91	s2:i:82	dv:f:0.0730
6D:1-10000000	10000000	1958554	1959005	+	chr6D:1-10000000	10000000	4199226	4199699	95	473	49	tp:A:P	cm:i:5	s1:i:90	s2:i:0	dv:f:0.1145
6D:1-10000000	10000000	9874205	9874434	-	chr6D:1-10000000	10000000	2999771	2999984	94	229	60	tp:A:P	cm:i:7	s1:i:89	s2:i:0	dv:f:0.0710
6D:1-10000000	10000000	7515420	7515877	+	chr6D:1-10000000	10000000	5601072	5601495	114	499	39	tp:A:P	cm:i:7	s1:i:88	s2:i:60	dv:f:0.1035
6D:1-10000000	10000000	4295300	4295964	-	chr6D:1-10000000	10000000	3870970	3871679	99	712	34	tp:A:P	cm:i:7	s1:i:88	s2:i:64	dv:f:0.1148
6D:1-10000000	10000000	5226005	5226185	-	chr6D:1-10000000	10000000	3663255	3663433	87	180	43	tp:A:P	cm:i:7	s1:i:87	s2:i:57	dv:f:0.0578
6D:1-10000000	10000000	6842191	6843402	+	chr6D:1-10000000	10000000	4022558	4023798	95	1240	48	tp:A:P	cm:i:5	s1:i:87	s2:i:0	dv:f:0.1673
6D:1-10000000	10000000	4277621	4277973	-	chr6D:1-10000000	10000000	3916163	3916478	95	352	47	tp:A:P	cm:i:5	s1:i:86	s2:i:0	dv:f:0.1024
6D:1-10000000	10000000	9951749	9952655	-	chr6D:1-10000000	10000000	9984919	9985880	96	961	56	tp:A:P	cm:i:6	s1:i:85	s2:i:0	dv:f:0.1475
6D:1-10000000	10000000	2246486	2246755	+	chr6D:1-10000000	10000000	9934043	9934361	99	326	20	tp:A:P	cm:i:9	s1:i:85	s2:i:73	dv:f:0.0616
6D:1-10000000	10000000	8905386	8905896	+	chr6D:1-10000000	10000000	9124206	9124692	90	510	55	tp:A:P	cm:i:6	s1:i:84	s2:i:0	dv:f:0.1176
6D:1-10000000	10000000	5920998	5921393	+	chr6D:1-10000000	10000000	4352844	4353228	87	397	28	tp:A:P	cm:i:5	s1:i:84	s2:i:57	dv:f:0.1081
6D:1-10000000	10000000	1817799	1818535	+	chr6D:1-10000000	10000000	2047452	2048218	95	774	46	tp:A:P	cm:i:5	s1:i:84	s2:i:0	dv:f:0.1453
6D:1-10000000	10000000	6708463	6708587	+	chr6D:1-10000000	10000000	3456935	3457059	84	124	26	tp:A:P	cm:i:6	s1:i:84	s2:i:63	dv:f:0.0407
6D:1-10000000	10000000	5542490	5542638	+	chr6D:1-10000000	10000000	8046370	8046519	84	149	23	tp:A:P	cm:i:7	s1:i:84	s2:i:68	dv:f:0.0435
6D:1-10000000	10000000	4734083	4734231	-	chr6D:1-10000000	10000000	9731354	9731502	83	148	0	tp:A:P	cm:i:6	s1:i:83	s2:i:83	dv:f:0.0482
6D:1-10000000	10000000	9190670	9190843	+	chr6D:1-10000000	10000000	2010242	2010415	83	173	11	tp:A:P	cm:i:5	s1:i:83	s2:i:67	dv:f:0.0612
6D:1-10000000	10000000	1891584	1892006	+	chr6D:1-10000000	10000000	2044003	2044317	105	423	54	tp:A:P	cm:i:6	s1:i:83	s2:i:0	dv:f:0.0998
6D:1-10000000	10000000	6719362	6719930	-	chr6D:1-10000000	10000000	1710094	1710662	82	569	54	tp:A:P	cm:i:6	s1:i:82	s2:i:0	dv:f:0.1094
6D:1-10000000	10000000	4705708	4705908	-	chr6D:1-10000000	10000000	5757830	5758041	85	214	45	tp:A:P	cm:i:5	s1:i:82	s2:i:0	dv:f:0.0730
6D:1-10000000	10000000	5002420	5002632	-	chr6D:1-10000000	10000000	459078	459290	82	212	60	tp:A:P	cm:i:7	s1:i:82	s2:i:0	dv:f:0.0691
6D:1-10000000	10000000	6903529	6903886	-	chr6D:1-10000000	10000000	4112317	4112671	82	357	45	tp:A:P	cm:i:5	s1:i:82	s2:i:0	dv:f:0.1039
6D:1-10000000	10000000	2632086	2632353	+	chr6D:1-10000000	10000000	3367664	3367926	82	267	44	tp:A:P	cm:i:5	s1:i:81	s2:i:0	dv:f:0.0868
6D:1-10000000	10000000	3149259	3149497	-	chr6D:1-10000000	10000000	4157824	4158063	81	239	31	tp:A:P	cm:i:6	s1:i:81	s2:i:57	dv:f:0.0811
6D:1-10000000	10000000	3078239	3078830	+	chr6D:1-10000000	10000000	2775578	2776185	84	608	42	tp:A:P	cm:i:5	s1:i:81	s2:i:42	dv:f:0.1308
6D:1-10000000	10000000	2484577	2484729	+	chr6D:1-10000000	10000000	426426	426578	80	152	60	tp:A:P	cm:i:7	s1:i:80	s2:i:0	dv:f:0.0467
6D:1-10000000	10000000	6652695	6652874	+	chr6D:1-10000000	10000000	2639787	2639966	80	179	9	tp:A:P	cm:i:5	s1:i:80	s2:i:69	dv:f:0.0730
6D:1-10000000	10000000	6505537	6505671	+	chr6D:1-10000000	10000000	6118586	6118720	80	134	20	tp:A:P	cm:i:5	s1:i:80	s2:i:61	dv:f:0.0542
6D:1-10000000	10000000	2978040	2978227	-	chr6D:1-10000000	10000000	926064	926251	79	187	43	tp:A:P	cm:i:5	s1:i:79	s2:i:0	dv:f:0.0674
6D:1-10000000	10000000	4873847	4874006	+	chr6D:1-10000000	10000000	7523573	7523756	85	183	13	tp:A:P	cm:i:7	s1:i:79	s2:i:70	dv:f:0.0553
6D:1-10000000	10000000	6720615	6721083	-	chr6D:1-10000000	10000000	185734	186137	95	473	23	tp:A:P	cm:i:5	s1:i:78	s2:i:57	dv:f:0.1156
6D:1-10000000	10000000	2674128	2674558	+	chr6D:1-10000000	10000000	736818	737253	79	435	42	tp:A:P	cm:i:5	s1:i:78	s2:i:0	dv:f:0.1094
6D:1-10000000	10000000	7515272	7515420	-	chr6D:1-10000000	10000000	1530867	1531018	77	151	8	tp:A:P	cm:i:5	s1:i:77	s2:i:67	dv:f:0.0674
6D:1-10000000	10000000	6769066	6769474	+	chr6D:1-10000000	10000000	3365634	3366042	77	408	41	tp:A:P	cm:i:5	s1:i:77	s2:i:0	dv:f:0.1133
6D:1-10000000	10000000	50	411	+	chr6D:1-10000000	10000000	8830940	8831302	76	362	49	tp:A:P	cm:i:6	s1:i:76	s2:i:0	dv:f:0.0407
6D:1-10000000	10000000	2149085	2149389	-	chr6D:1-10000000	10000000	1169167	1169472	76	306	32	tp:A:P	cm:i:4	s1:i:76	s2:i:0	dv:f:0.1111
6D:1-10000000	10000000	8913059	8913300	+	chr6D:1-10000000	10000000	4350827	4351071	76	244	32	tp:A:P	cm:i:4	s1:i:76	s2:i:0	dv:f:0.0873
6D:1-10000000	10000000	7002753	7003109	-	chr6D:1-10000000	10000000	4112317	4112671	76	357	32	tp:A:P	cm:i:4	s1:i:76	s2:i:0	dv:f:0.1185
6D:1-10000000	10000000	9087973	9092599	-	chr6D:1-10000000	10000000	8196049	8200496	114	4628	49	tp:A:P	cm:i:6	s1:i:76	s2:i:0	dv:f:0.2098
6D:1-10000000	10000000	4582060	4582571	-	chr6D:1-10000000	10000000	8119292	8119799	76	511	32	tp:A:P	cm:i:4	s1:i:76	s2:i:0	dv:f:0.1340
6D:1-10000000	10000000	7044823	7045030	-	chr6D:1-10000000	10000000	25956	26164	76	208	32	tp:A:P	cm:i:4	s1:i:76	s2:i:0	dv:f:0.0965
6D:1-10000000	10000000	2907378	2907634	-	chr6D:1-10000000	10000000	8820026	8820282	76	256	0	tp:A:P	cm:i:4	s1:i:76	s2:i:76	dv:f:0.0985
6D:1-10000000	10000000	6864749	6865058	-	chr6D:1-10000000	10000000	3438007	3438317	76	311	32	tp:A:P	cm:i:4	s1:i:76	s2:i:0	dv:f:0.1094
6D:1-10000000	10000000	6708416	6708784	+	chr6D:1-10000000	10000000	9402907	9403275	76	368	32	tp:A:P	cm:i:4	s1:i:76	s2:i:0	dv:f:0.1250
6D:1-10000000	10000000	6965496	6965805	-	chr6D:1-10000000	10000000	3438007	3438317	76	311	32	tp:A:P	cm:i:4	s1:i:76	s2:i:0	dv:f:0.1060
6D:1-10000000	10000000	2915973	2916181	-	chr6D:1-10000000	10000000	5448236	5448440	76	208	16	tp:A:P	cm:i:4	s1:i:75	s2:i:57	dv:f:0.0897
6D:1-10000000	10000000	4609424	4609562	-	chr6D:1-10000000	10000000	1981287	1981425	75	138	40	tp:A:P	cm:i:5	s1:i:75	s2:i:0	dv:f:0.0612
6D:1-10000000	10000000	7081138	7081497	-	chr6D:1-10000000	10000000	4112317	4112671	76	359	32	tp:A:P	cm:i:4	s1:i:75	s2:i:0	dv:f:0.1142
6D:1-10000000	10000000	4573843	4573999	+	chr6D:1-10000000	10000000	4836149	4836314	77	167	39	tp:A:P	cm:i:5	s1:i:74	s2:i:0	dv:f:0.0578
6D:1-10000000	10000000	1826959	1827058	+	chr6D:1-10000000	10000000	2043338	2043437	74	99	39	tp:A:P	cm:i:5	s1:i:74	s2:i:0	dv:f:0.0461
6D:1-10000000	10000000	5604260	5604487	+	chr6D:1-10000000	10000000	6271238	6271473	76	235	31	tp:A:P	cm:i:4	s1:i:74	s2:i:0	dv:f:0.0943
6D:1-10000000	10000000	9862222	9862392	-	chr6D:1-10000000	10000000	3496102	3496272	74	170	31	tp:A:P	cm:i:4	s1:i:74	s2:i:0	dv:f:0.0730
6D:1-10000000	10000000	9932646	9932746	-	chr6D:1-10000000	10000000	3787176	3787276	74	100	15	tp:A:P	cm:i:5	s1:i:74	s2:i:58	dv:f:0.0415
6D:1-10000000	10000000	4742521	4742595	-	chr6D:1-10000000	10000000	9718752	9718826	74	74	11	tp:A:P	cm:i:7	s1:i:74	s2:i:67	dv:f:0.0132
6D:1-10000000	10000000	3161007	3161922	+	chr6D:1-10000000	10000000	3777759	3778668	76	918	15	tp:A:P	cm:i:4	s1:i:74	s2:i:57	dv:f:0.1627
6D:1-10000000	10000000	3733961	3734091	-	chr6D:1-10000000	10000000	4529344	4529474	73	130	38	tp:A:P	cm:i:5	s1:i:73	s2:i:0	dv:f:0.0503
6D:1-10000000	10000000	3489679	3489755	-	chr6D:1-10000000	10000000	3196386	3196462	73	76	46	tp:A:P	cm:i:6	s1:i:73	s2:i:0	dv:f:0.0213
6D:1-10000000	10000000	6652750	6653047	-	chr6D:1-10000000	10000000	5853898	5854167	80	297	38	tp:A:P	cm:i:5	s1:i:73	s2:i:0	dv:f:0.0960
6D:1-10000000	10000000	6709406	6709778	-	chr6D:1-10000000	10000000	5666997	5667386	78	389	38	tp:A:P	cm:i:5	s1:i:73	s2:i:0	dv:f:0.1009
6D:1-10000000	10000000	4731015	4732901	+	chr6D:1-10000000	10000000	4955321	4957195	75	1886	0	tp:A:P	cm:i:5	s1:i:72	s2:i:70	dv:f:0.1909
6D:1-10000000	10000000	5535271	5535447	-	chr6D:1-10000000	10000000	9690213	9690387	73	178	0	tp:A:P	cm:i:4	s1:i:72	s2:i:72	dv:f:0.0696
6D:1-10000000	10000000	2238907	2239096	-	chr6D:1-10000000	10000000	2326710	2326877	79	193	38	tp:A:P	cm:i:5	s1:i:72	s2:i:0	dv:f:0.0703
6D:1-10000000	10000000	6671432	6671520	-	chr6D:1-10000000	10000000	7347178	7347267	72	89	30	tp:A:P	cm:i:4	s1:i:72	s2:i:0	dv:f:0.0532
6D:1-10000000	10000000	9919703	9921762	-	chr6D:1-10000000	10000000	3637502	3639575	76	2073	25	tp:A:P	cm:i:4	s1:i:72	s2:i:45	dv:f:0.2062
6D:1-10000000	10000000	2730991	2731952	+	chr6D:1-10000000	10000000	2716010	2716935	81	962	38	tp:A:P	cm:i:5	s1:i:72	s2:i:0	dv:f:0.1561
6D:1-10000000	10000000	5073767	5073905	-	chr6D:1-10000000	10000000	8667094	8667233	71	139	29	tp:A:P	cm:i:4	s1:i:71	s2:i:0	dv:f:0.0659
6D:1-10000000	10000000	7434959	7435124	-	chr6D:1-10000000	10000000	564018	564183	87	165	21	tp:A:P	cm:i:5	s1:i:71	s2:i:53	dv:f:0.0612
6D:1-10000000	10000000	9192048	9192248	+	chr6D:1-10000000	10000000	9383396	9383599	70	203	29	tp:A:P	cm:i:4	s1:i:70	s2:i:0	dv:f:0.0792
6D:1-10000000	10000000	3596093	3596600	-	chr6D:1-10000000	10000000	3735134	3735671	77	537	43	tp:A:P	cm:i:6	s1:i:70	s2:i:0	dv:f:0.1116
6D:1-10000000	10000000	2493632	2494289	-	chr6D:1-10000000	10000000	6847050	6847705	69	657	28	tp:A:P	cm:i:4	s1:i:69	s2:i:0	dv:f:0.1506
6D:1-10000000	10000000	2270189	2270326	+	chr6D:1-10000000	10000000	2347328	2347464	69	137	35	tp:A:P	cm:i:5	s1:i:69	s2:i:0	dv:f:0.0503
6D:1-10000000	10000000	2474517	2475174	-	chr6D:1-10000000	10000000	6847050	6847705	69	657	8	tp:A:P	cm:i:4	s1:i:69	s2:i:57	dv:f:0.1499
6D:1-10000000	10000000	871655	874250	+	chr6D:1-10000000	10000000	6608813	6611354	80	2595	34	tp:A:P	cm:i:5	s1:i:68	s2:i:0	dv:f:0.1994
6D:1-10000000	10000000	9862381	9862448	-	chr6D:1-10000000	10000000	8302538	8302605	67	67	4	tp:A:P	cm:i:17	s1:i:67	s2:i:64	dv:f:0.0059
6D:1-10000000	10000000	2450790	2450871	+	chr6D:1-10000000	10000000	536835	536921	68	86	27	tp:A:P	cm:i:4	s1:i:67	s2:i:0	dv:f:0.0427
6D:1-10000000	10000000	4381201	4381301	-	chr6D:1-10000000	10000000	3807349	3807449	67	100	40	tp:A:P	cm:i:6	s1:i:67	s2:i:0	dv:f:0.0482
6D:1-10000000	10000000	2270103	2270253	+	chr6D:1-10000000	10000000	2288455	2288605	67	150	27	tp:A:P	cm:i:4	s1:i:67	s2:i:0	dv:f:0.0696
6D:1-10000000	10000000	6726809	6727092	-	chr6D:1-10000000	10000000	8387646	8387929	67	283	19	tp:A:P	cm:i:4	s1:i:67	s2:i:48	dv:f:0.0985
6D:1-10000000	10000000	4278193	4278433	-	chr6D:1-10000000	10000000	3913041	3913281	66	240	26	tp:A:P	cm:i:4	s1:i:66	s2:i:0	dv:f:0.1024
6D:1-10000000	10000000	7492276	7492432	+	chr6D:1-10000000	10000000	3302018	3302173	65	156	8	tp:A:P	cm:i:5	s1:i:65	s2:i:58	dv:f:0.0578
6D:1-10000000	10000000	4764105	4764170	-	chr6D:1-10000000	10000000	9548966	9549031	65	65	32	tp:A:P	cm:i:5	s1:i:65	s2:i:0	dv:f:0.0177
6D:1-10000000	10000000	9919497	9919754	-	chr6D:1-10000000	10000000	3639378	3639578	79	257	11	tp:A:P	cm:i:8	s1:i:65	s2:i:58	dv:f:0.0508
6D:1-10000000	10000000	4628627	4628961	-	chr6D:1-10000000	10000000	5185627	5185956	66	334	32	tp:A:P	cm:i:5	s1:i:65	s2:i:0	dv:f:0.1039
6D:1-10000000	10000000	2974125	2974230	-	chr6D:1-10000000	10000000	4116542	4116647	65	105	15	tp:A:P	cm:i:6	s1:i:65	s2:i:55	dv:f:0.0319
6D:1-10000000	10000000	9877449	9877521	-	chr6D:1-10000000	10000000	8502521	8502592	64	72	37	tp:A:P	cm:i:6	s1:i:64	s2:i:40	dv:f:0.0213
6D:1-10000000	10000000	5181581	5181754	-	chr6D:1-10000000	10000000	2010242	2010415	64	173	19	tp:A:P	cm:i:4	s1:i:64	s2:i:45	dv:f:0.0762
6D:1-10000000	10000000	3077928	3078689	-	chr6D:1-10000000	10000000	4157031	4157843	75	812	1	tp:A:P	cm:i:6	s1:i:64	s2:i:63	dv:f:0.1329
6D:1-10000000	10000000	3257690	3257813	+	chr6D:1-10000000	10000000	6356515	6356638	64	123	24	tp:A:P	cm:i:4	s1:i:64	s2:i:0	dv:f:0.0620
6D:1-10000000	10000000	4715240	4715795	+	chr6D:1-10000000	10000000	5059110	5059665	63	555	24	tp:A:P	cm:i:4	s1:i:63	s2:i:0	dv:f:0.1407
6D:1-10000000	10000000	6671106	6671215	-	chr6D:1-10000000	10000000	9667597	9667706	63	109	30	tp:A:P	cm:i:5	s1:i:63	s2:i:0	dv:f:0.0365
6D:1-10000000	10000000	6562541	6563681	+	chr6D:1-10000000	10000000	7266738	7267882	64	1145	24	tp:A:P	cm:i:4	s1:i:63	s2:i:0	dv:f:0.1803
6D:1-10000000	10000000	5150476	5150607	-	chr6D:1-10000000	10000000	4191433	4191565	63	132	30	tp:A:P	cm:i:5	s1:i:63	s2:i:0	dv:f:0.0578
6D:1-10000000	10000000	8916088	8919902	-	chr6D:1-10000000	10000000	5394948	5398600	96	3814	14	tp:A:P	cm:i:9	s1:i:63	s2:i:54	dv:f:0.1875
6D:1-10000000	10000000	4739091	4739394	-	chr6D:1-10000000	10000000	8336917	8337222	64	308	10	tp:A:P	cm:i:4	s1:i:63	s2:i:50	dv:f:0.1142
6D:1-10000000	10000000	4848933	4850604	-	chr6D:1-10000000	10000000	3638985	3640659	77	1701	15	tp:A:P	cm:i:5	s1:i:63	s2:i:51	dv:f:0.1790
6D:1-10000000	10000000	4901039	4901179	+	chr6D:1-10000000	10000000	5846522	5846662	63	140	30	tp:A:P	cm:i:5	s1:i:63	s2:i:0	dv:f:0.0644
6D:1-10000000	10000000	3522030	3522230	+	chr6D:1-10000000	10000000	3621647	3621846	62	200	0	tp:A:P	cm:i:4	s1:i:62	s2:i:60	dv:f:0.0897
6D:1-10000000	10000000	9653535	9653661	-	chr6D:1-10000000	10000000	1724253	1724379	62	126	11	tp:A:P	cm:i:4	s1:i:62	s2:i:45	dv:f:0.0762
6D:1-10000000	10000000	6776992	6777072	-	chr6D:1-10000000	10000000	9626455	9626535	62	80	29	tp:A:P	cm:i:5	s1:i:62	s2:i:0	dv:f:0.0309
6D:1-10000000	10000000	1943342	1943438	-	chr6D:1-10000000	10000000	4076307	4076402	61	96	28	tp:A:P	cm:i:5	s1:i:61	s2:i:0	dv:f:0.0503
6D:1-10000000	10000000	1913102	1913181	+	chr6D:1-10000000	10000000	2010336	2010415	61	79	22	tp:A:P	cm:i:4	s1:i:61	s2:i:0	dv:f:0.0482
6D:1-10000000	10000000	5223749	5223851	-	chr6D:1-10000000	10000000	614119	614222	61	103	28	tp:A:P	cm:i:5	s1:i:61	s2:i:0	dv:f:0.0644
6D:1-10000000	10000000	6633184	6633300	-	chr6D:1-10000000	10000000	7347727	7347824	66	116	22	tp:A:P	cm:i:4	s1:i:61	s2:i:0	dv:f:0.0578
6D:1-10000000	10000000	7484146	7484448	-	chr6D:1-10000000	10000000	4426771	4427065	62	302	3	tp:A:P	cm:i:4	s1:i:60	s2:i:57	dv:f:0.1060
6D:1-10000000	10000000	1959197	1959512	+	chr6D:1-10000000	10000000	4199384	4199699	60	315	21	tp:A:P	cm:i:4	s1:i:60	s2:i:0	dv:f:0.1078
6D:1-10000000	10000000	7453994	7454569	-	chr6D:1-10000000	10000000	2683105	2683680	60	577	21	tp:A:P	cm:i:4	s1:i:60	s2:i:0	dv:f:0.1407
6D:1-10000000	10000000	7653351	7653501	+	chr6D:1-10000000	10000000	3343875	3344026	60	151	3	tp:A:P	cm:i:4	s1:i:60	s2:i:57	dv:f:0.0792
6D:1-10000000	10000000	4994394	4994700	+	chr6D:1-10000000	10000000	2377334	2377645	60	311	26	tp:A:P	cm:i:5	s1:i:59	s2:i:0	dv:f:0.0993
6D:1-10000000	10000000	739742	740351	+	chr6D:1-10000000	10000000	2443017	2443618	76	645	20	tp:A:P	cm:i:4	s1:i:58	s2:i:0	dv:f:0.1467
6D:1-10000000	10000000	1929282	1929378	-	chr6D:1-10000000	10000000	300913	301009	58	96	7	tp:A:P	cm:i:4	s1:i:58	s2:i:49	dv:f:0.0482
6D:1-10000000	10000000	6769490	6769701	+	chr6D:1-10000000	10000000	4128753	4128962	57	211	8	tp:A:P	cm:i:3	s1:i:57	s2:i:44	dv:f:0.1072
6D:1-10000000	10000000	3706867	3707114	+	chr6D:1-10000000	10000000	1793796	1794042	57	247	14	tp:A:P	cm:i:3	s1:i:57	s2:i:0	dv:f:0.1072
6D:1-10000000	10000000	3521285	3521426	+	chr6D:1-10000000	10000000	7569479	7569620	57	141	14	tp:A:P	cm:i:3	s1:i:57	s2:i:0	dv:f:0.0684
6D:1-10000000	10000000	6758060	6758295	+	chr6D:1-10000000	10000000	9705171	9705412	59	241	0	tp:A:P	cm:i:4	s1:i:57	s2:i:55	dv:f:0.1043
6D:1-10000000	10000000	2473409	2473500	-	chr6D:1-10000000	10000000	6084081	6084173	57	92	14	tp:A:P	cm:i:3	s1:i:57	s2:i:0	dv:f:0.0634
6D:1-10000000	10000000	5137134	5137554	-	chr6D:1-10000000	10000000	7692694	7693112	57	420	14	tp:A:P	cm:i:3	s1:i:57	s2:i:0	dv:f:0.1501
6D:1-10000000	10000000	2965418	2965788	+	chr6D:1-10000000	10000000	797996	798368	57	372	14	tp:A:P	cm:i:3	s1:i:57	s2:i:0	dv:f:0.1336
6D:1-10000000	10000000	3490123	3490292	+	chr6D:1-10000000	10000000	4035298	4035467	57	169	14	tp:A:P	cm:i:3	s1:i:57	s2:i:0	dv:f:0.0881
6D:1-10000000	10000000	7483700	7483871	-	chr6D:1-10000000	10000000	5015844	5016015	57	171	14	tp:A:P	cm:i:3	s1:i:57	s2:i:0	dv:f:0.0943
6D:1-10000000	10000000	2668022	2668198	+	chr6D:1-10000000	10000000	3785454	3785631	57	177	14	tp:A:P	cm:i:3	s1:i:57	s2:i:0	dv:f:0.0913
6D:1-10000000	10000000	1141971	1142316	+	chr6D:1-10000000	10000000	1273321	1273664	57	345	14	tp:A:P	cm:i:3	s1:i:57	s2:i:0	dv:f:0.0772
6D:1-10000000	10000000	9904640	9904731	-	chr6D:1-10000000	10000000	9985339	9985423	59	91	19	tp:A:P	cm:i:4	s1:i:57	s2:i:0	dv:f:0.0427
6D:1-10000000	10000000	9169962	9170092	+	chr6D:1-10000000	10000000	9382467	9382597	57	130	14	tp:A:P	cm:i:3	s1:i:57	s2:i:0	dv:f:0.0772
6D:1-10000000	10000000	8471410	8471714	+	chr6D:1-10000000	10000000	8684870	8685153	63	306	19	tp:A:P	cm:i:4	s1:i:57	s2:i:0	dv:f:0.1156
6D:1-10000000	10000000	8788360	8789006	-	chr6D:1-10000000	10000000	9547126	9547772	57	649	14	tp:A:P	cm:i:3	s1:i:57	s2:i:0	dv:f:0.1602
6D:1-10000000	10000000	5208661	5208826	+	chr6D:1-10000000	10000000	763326	763490	57	165	14	tp:A:P	cm:i:3	s1:i:57	s2:i:0	dv:f:0.0971
6D:1-10000000	10000000	7043481	7043587	+	chr6D:1-10000000	10000000	2253125	2253227	58	106	19	tp:A:P	cm:i:4	s1:i:57	s2:i:0	dv:f:0.0532
6D:1-10000000	10000000	5170098	5170241	+	chr6D:1-10000000	10000000	5879725	5879868	57	143	14	tp:A:P	cm:i:3	s1:i:57	s2:i:0	dv:f:0.0847
6D:1-10000000	10000000	7436419	7436528	-	chr6D:1-10000000	10000000	6235607	6235715	57	109	14	tp:A:P	cm:i:3	s1:i:57	s2:i:0	dv:f:0.0578
6D:1-10000000	10000000	4733203	4733292	-	chr6D:1-10000000	10000000	9762154	9762241	57	89	14	tp:A:P	cm:i:3	s1:i:57	s2:i:0	dv:f:0.0634
6D:1-10000000	10000000	5607012	5607081	+	chr6D:1-10000000	10000000	6271775	6271844	57	69	14	tp:A:P	cm:i:3	s1:i:57	s2:i:0	dv:f:0.0446
6D:1-10000000	10000000	5922504	5922563	-	chr6D:1-10000000	10000000	7180940	7180999	56	59	13	tp:A:P	cm:i:3	s1:i:56	s2:i:0	dv:f:0.0365
6D:1-10000000	10000000	2493416	2493490	+	chr6D:1-10000000	10000000	264151	264224	55	74	13	tp:A:P	cm:i:3	s1:i:55	s2:i:0	dv:f:0.0516
6D:1-10000000	10000000	2474301	2474375	+	chr6D:1-10000000	10000000	264151	264224	55	74	13	tp:A:P	cm:i:3	s1:i:55	s2:i:0	dv:f:0.0516
6D:1-10000000	10000000	5008492	5008850	+	chr6D:1-10000000	10000000	45720	46084	57	364	6	tp:A:P	cm:i:3	s1:i:55	s2:i:44	dv:f:0.1262
6D:1-10000000	10000000	4378518	4378605	-	chr6D:1-10000000	10000000	3807425	3807512	54	87	20	tp:A:P	cm:i:5	s1:i:54	s2:i:0	dv:f:0.0365
6D:1-10000000	10000000	7653532	7653586	-	chr6D:1-10000000	10000000	4358857	4358911	54	54	21	tp:A:P	cm:i:6	s1:i:54	s2:i:0	dv:f:0.0151
6D:1-10000000	10000000	9095020	9095256	-	chr6D:1-10000000	10000000	1992283	1992547	63	268	3	tp:A:P	cm:i:4	s1:i:54	s2:i:51	dv:f:0.0820
6D:1-10000000	10000000	7434870	7434978	-	chr6D:1-10000000	10000000	564018	564125	53	108	11	tp:A:P	cm:i:3	s1:i:53	s2:i:0	dv:f:0.0684
6D:1-10000000	10000000	2733725	2733899	+	chr6D:1-10000000	10000000	2741084	2741240	57	174	11	tp:A:P	cm:i:3	s1:i:53	s2:i:0	dv:f:0.1024
6D:1-10000000	10000000	6608298	6608351	-	chr6D:1-10000000	10000000	8472617	8472670	53	53	15	tp:A:P	cm:i:4	s1:i:53	s2:i:0	dv:f:0.0213
6D:1-10000000	10000000	5127341	5127507	-	chr6D:1-10000000	10000000	3325830	3325996	52	166	0	tp:A:P	cm:i:3	s1:i:52	s2:i:52	dv:f:0.0847
6D:1-10000000	10000000	7434214	7434713	+	chr6D:1-10000000	10000000	7563000	7563503	57	511	10	tp:A:P	cm:i:3	s1:i:52	s2:i:0	dv:f:0.1470
6D:1-10000000	10000000	4382868	4382966	-	chr6D:1-10000000	10000000	4028635	4028733	52	98	14	tp:A:P	cm:i:4	s1:i:52	s2:i:0	dv:f:0.0532
6D:1-10000000	10000000	8454386	8454445	-	chr6D:1-10000000	10000000	8941002	8941060	52	59	10	tp:A:P	cm:i:3	s1:i:52	s2:i:0	dv:f:0.0365
6D:1-10000000	10000000	8277742	8277794	-	chr6D:1-10000000	10000000	8823496	8823548	52	52	14	tp:A:P	cm:i:4	s1:i:52	s2:i:0	dv:f:0.0213
6D:1-10000000	10000000	6618657	6619466	+	chr6D:1-10000000	10000000	4708113	4708938	57	825	10	tp:A:P	cm:i:3	s1:i:52	s2:i:0	dv:f:0.1728
6D:1-10000000	10000000	6733991	6734059	+	chr6D:1-10000000	10000000	4528509	4528577	51	68	10	tp:A:P	cm:i:3	s1:i:51	s2:i:0	dv:f:0.0446
6D:1-10000000	10000000	7436485	7436577	-	chr6D:1-10000000	10000000	1703867	1703959	51	92	10	tp:A:P	cm:i:3	s1:i:51	s2:i:0	dv:f:0.0578
6D:1-10000000	10000000	7513053	7513141	+	chr6D:1-10000000	10000000	5414345	5414429	52	88	13	tp:A:P	cm:i:4	s1:i:51	s2:i:0	dv:f:0.0578
6D:1-10000000	10000000	7455741	7456014	+	chr6D:1-10000000	10000000	1554199	1554472	51	273	10	tp:A:P	cm:i:3	s1:i:51	s2:i:0	dv:f:0.1156
6D:1-10000000	10000000	9902169	9902220	+	chr6D:1-10000000	10000000	95655	95706	51	51	0	tp:A:P	cm:i:4	s1:i:51	s2:i:51	dv:f:0.0213
6D:1-10000000	10000000	7715394	7715445	-	chr6D:1-10000000	10000000	3238070	3238121	51	51	3	tp:A:P	cm:i:3	s1:i:51	s2:i:44	dv:f:0.0269
6D:1-10000000	10000000	6617459	6617515	+	chr6D:1-10000000	10000000	2126014	2126070	51	56	13	tp:A:P	cm:i:4	s1:i:51	s2:i:0	dv:f:0.0213
6D:1-10000000	10000000	2597240	2597439	+	chr6D:1-10000000	10000000	4609117	4609340	57	223	10	tp:A:P	cm:i:3	s1:i:51	s2:i:0	dv:f:0.1049
6D:1-10000000	10000000	9868532	9868752	+	chr6D:1-10000000	10000000	8821307	8821498	58	220	13	tp:A:P	cm:i:4	s1:i:51	s2:i:0	dv:f:0.0921
6D:1-10000000	10000000	3113656	3114022	+	chr6D:1-10000000	10000000	6290223	6290601	57	382	10	tp:A:P	cm:i:3	s1:i:51	s2:i:0	dv:f:0.1401
6D:1-10000000	10000000	7715494	7715545	+	chr6D:1-10000000	10000000	4996430	4996481	51	51	11	tp:A:P	cm:i:4	s1:i:51	s2:i:42	dv:f:0.0213
6D:1-10000000	10000000	3522211	3522388	+	chr6D:1-10000000	10000000	5642839	5643016	50	177	9	tp:A:P	cm:i:3	s1:i:50	s2:i:0	dv:f:0.0998
6D:1-10000000	10000000	5225856	5225921	-	chr6D:1-10000000	10000000	8532198	8532263	50	65	0	tp:A:P	cm:i:3	s1:i:50	s2:i:50	dv:f:0.0365
6D:1-10000000	10000000	9863792	9863862	-	chr6D:1-10000000	10000000	3495051	3495121	50	70	9	tp:A:P	cm:i:3	s1:i:50	s2:i:0	dv:f:0.0446
6D:1-10000000	10000000	6630365	6630420	+	chr6D:1-10000000	10000000	2398122	2398171	49	55	4	tp:A:P	cm:i:11	s1:i:49	s2:i:46	dv:f:0.0163
6D:1-10000000	10000000	5083219	5083271	-	chr6D:1-10000000	10000000	2398122	2398171	49	52	0	tp:A:P	cm:i:11	s1:i:49	s2:i:49	dv:f:0.0127
6D:1-10000000	10000000	3595870	3596185	-	chr6D:1-10000000	10000000	7514887	7515234	57	348	8	tp:A:P	cm:i:3	s1:i:49	s2:i:0	dv:f:0.1336
6D:1-10000000	10000000	2265406	2265604	-	chr6D:1-10000000	10000000	7458629	7458828	49	199	8	tp:A:P	cm:i:3	s1:i:49	s2:i:0	dv:f:0.0943
6D:1-10000000	10000000	7932684	7932832	-	chr6D:1-10000000	10000000	8818423	8818527	59	148	11	tp:A:P	cm:i:4	s1:i:49	s2:i:0	dv:f:0.0659
6D:1-10000000	10000000	2653263	2653320	-	chr6D:1-10000000	10000000	4733329	4733386	48	57	7	tp:A:P	cm:i:3	s1:i:48	s2:i:0	dv:f:0.0365
6D:1-10000000	10000000	5030244	5030305	+	chr6D:1-10000000	10000000	4520072	4520137	49	65	12	tp:A:P	cm:i:5	s1:i:48	s2:i:0	dv:f:0.0177
6D:1-10000000	10000000	6672052	6672451	-	chr6D:1-10000000	10000000	7346666	7347000	63	399	12	tp:A:P	cm:i:5	s1:i:48	s2:i:0	dv:f:0.1107
6D:1-10000000	10000000	4738956	4739015	+	chr6D:1-10000000	10000000	7180958	7181038	53	80	7	tp:A:P	cm:i:3	s1:i:48	s2:i:0	dv:f:0.0446
6D:1-10000000	10000000	6120940	6121147	+	chr6D:1-10000000	10000000	7325113	7325311	97	207	12	tp:A:P	cm:i:8	s1:i:48	s2:i:0	dv:f:0.0620
6D:1-10000000	10000000	4307956	4308027	-	chr6D:1-10000000	10000000	8046475	8046546	47	71	1	tp:A:P	cm:i:5	s1:i:47	s2:i:46	dv:f:0.0365
6D:1-10000000	10000000	2238324	2238371	-	chr6D:1-10000000	10000000	3492357	3492404	47	47	9	tp:A:P	cm:i:4	s1:i:47	s2:i:0	dv:f:0.0213
6D:1-10000000	10000000	7929850	7930877	+	chr6D:1-10000000	10000000	8135770	8136797	57	1044	6	tp:A:P	cm:i:3	s1:i:47	s2:i:0	dv:f:0.1900
6D:1-10000000	10000000	6544846	6545054	+	chr6D:1-10000000	10000000	7258613	7258865	57	253	2	tp:A:P	cm:i:3	s1:i:47	s2:i:41	dv:f:0.0998
6D:1-10000000	10000000	4922567	4922639	-	chr6D:1-10000000	10000000	1525767	1525885	57	118	6	tp:A:P	cm:i:3	s1:i:47	s2:i:0	dv:f:0.0446
6D:1-10000000	10000000	2975717	2975861	+	chr6D:1-10000000	10000000	3232045	3232179	48	144	5	tp:A:P	cm:i:3	s1:i:46	s2:i:0	dv:f:0.0847
6D:1-10000000	10000000	9192912	9193045	-	chr6D:1-10000000	10000000	6591858	6591992	46	134	0	tp:A:P	cm:i:3	s1:i:46	s2:i:46	dv:f:0.0811
6D:1-10000000	10000000	6581599	6581942	-	chr6D:1-10000000	10000000	4595186	4595581	57	395	5	tp:A:P	cm:i:3	s1:i:46	s2:i:0	dv:f:0.1308
6D:1-10000000	10000000	7511337	7511394	-	chr6D:1-10000000	10000000	419733	419796	48	63	5	tp:A:P	cm:i:3	s1:i:46	s2:i:0	dv:f:0.0365
6D:1-10000000	10000000	7875893	7878073	+	chr6D:1-10000000	10000000	6748199	6750430	57	2232	5	tp:A:P	cm:i:3	s1:i:46	s2:i:0	dv:f:0.2279
6D:1-10000000	10000000	4570326	4570394	+	chr6D:1-10000000	10000000	1555175	1555243	45	68	5	tp:A:P	cm:i:3	s1:i:45	s2:i:0	dv:f:0.0446
6D:1-10000000	10000000	5505940	5506090	+	chr6D:1-10000000	10000000	6231229	6231379	45	150	5	tp:A:P	cm:i:3	s1:i:45	s2:i:0	dv:f:0.0811
6D:1-10000000	10000000	6567346	6567582	+	chr6D:1-10000000	10000000	7290160	7290396	45	236	6	tp:A:P	cm:i:4	s1:i:45	s2:i:0	dv:f:0.1043
6D:1-10000000	10000000	3936046	3936090	+	chr6D:1-10000000	10000000	3869052	3869096	44	44	5	tp:A:P	cm:i:4	s1:i:44	s2:i:0	dv:f:0.0213
6D:1-10000000	10000000	6973621	6973665	-	chr6D:1-10000000	10000000	3799143	3799187	44	44	0	tp:A:P	cm:i:3	s1:i:44	s2:i:44	dv:f:0.0269
6D:1-10000000	10000000	2475808	2475852	+	chr6D:1-10000000	10000000	2418642	2418686	44	44	4	tp:A:P	cm:i:3	s1:i:44	s2:i:0	dv:f:0.0269
6D:1-10000000	10000000	2494896	2494940	+	chr6D:1-10000000	10000000	2418642	2418686	44	44	4	tp:A:P	cm:i:3	s1:i:44	s2:i:0	dv:f:0.0269
6D:1-10000000	10000000	2974048	2974144	-	chr6D:1-10000000	10000000	5473617	5473713	44	96	4	tp:A:P	cm:i:3	s1:i:44	s2:i:0	dv:f:0.0684
6D:1-10000000	10000000	8471957	8472722	+	chr6D:1-10000000	10000000	8682828	8683540	57	765	4	tp:A:P	cm:i:3	s1:i:44	s2:i:0	dv:f:0.1728
6D:1-10000000	10000000	5480240	5480298	-	chr6D:1-10000000	10000000	9653496	9653554	44	58	4	tp:A:P	cm:i:3	s1:i:44	s2:i:0	dv:f:0.0365
6D:1-10000000	10000000	3556279	3556371	+	chr6D:1-10000000	10000000	1981287	1981379	43	92	3	tp:A:P	cm:i:3	s1:i:43	s2:i:0	dv:f:0.0446
6D:1-10000000	10000000	9182214	9182257	+	chr6D:1-10000000	10000000	9891960	9892003	43	43	4	tp:A:P	cm:i:4	s1:i:43	s2:i:0	dv:f:0.0213
6D:1-10000000	10000000	5182075	5182118	-	chr6D:1-10000000	10000000	4382712	4382755	43	43	0	tp:A:P	cm:i:3	s1:i:43	s2:i:43	dv:f:0.0269
6D:1-10000000	10000000	2081065	2081125	+	chr6D:1-10000000	10000000	5384798	5384857	43	60	3	tp:A:P	cm:i:3	s1:i:43	s2:i:0	dv:f:0.0446
6D:1-10000000	10000000	6895285	6895328	-	chr6D:1-10000000	10000000	7627166	7627209	43	43	4	tp:A:P	cm:i:6	s1:i:43	s2:i:0	dv:f:0.0151
6D:1-10000000	10000000	6942780	6944057	+	chr6D:1-10000000	10000000	3787186	3788526	57	1340	3	tp:A:P	cm:i:3	s1:i:43	s2:i:0	dv:f:0.1975
6D:1-10000000	10000000	2616184	2616332	+	chr6D:1-10000000	10000000	6035789	6035937	43	148	3	tp:A:P	cm:i:3	s1:i:43	s2:i:0	dv:f:0.0913
6D:1-10000000	10000000	2464722	2465056	+	chr6D:1-10000000	10000000	3064522	3064854	43	334	3	tp:A:P	cm:i:3	s1:i:43	s2:i:0	dv:f:0.1278
6D:1-10000000	10000000	3763723	3763966	-	chr6D:1-10000000	10000000	8583590	8583833	57	243	3	tp:A:P	cm:i:3	s1:i:43	s2:i:0	dv:f:0.1137
6D:1-10000000	10000000	2939179	2939221	+	chr6D:1-10000000	10000000	3079734	3079776	42	42	2	tp:A:P	cm:i:5	s1:i:42	s2:i:0	dv:f:0.0177
6D:1-10000000	10000000	2244719	2244809	-	chr6D:1-10000000	10000000	2293064	2293154	42	90	2	tp:A:P	cm:i:3	s1:i:42	s2:i:0	dv:f:0.0634
6D:1-10000000	10000000	3763622	3763664	-	chr6D:1-10000000	10000000	8615248	8615290	42	42	0	tp:A:P	cm:i:4	s1:i:42	s2:i:42	dv:f:0.0213
6D:1-10000000	10000000	9170209	9170251	+	chr6D:1-10000000	10000000	6535447	6535489	42	42	2	tp:A:P	cm:i:3	s1:i:42	s2:i:0	dv:f:0.0269
6D:1-10000000	10000000	2592099	2592189	+	chr6D:1-10000000	10000000	2510736	2510826	42	90	2	tp:A:P	cm:i:3	s1:i:42	s2:i:0	dv:f:0.0578
6D:1-10000000	10000000	5918566	5918656	+	chr6D:1-10000000	10000000	5952827	5952917	42	90	2	tp:A:P	cm:i:4	s1:i:42	s2:i:0	dv:f:0.0620
6D:1-10000000	10000000	1929351	1929508	+	chr6D:1-10000000	10000000	763463	763638	46	175	1	tp:A:P	cm:i:3	s1:i:41	s2:i:0	dv:f:0.0913
6D:1-10000000	10000000	4627080	4627445	-	chr6D:1-10000000	10000000	5186010	5186449	58	439	1	tp:A:P	cm:i:4	s1:i:41	s2:i:0	dv:f:0.1171
6D:1-10000000	10000000	3080435	3080476	+	chr6D:1-10000000	10000000	9575784	9575825	41	41	0	tp:A:P	cm:i:4	s1:i:41	s2:i:41	dv:f:0.0213
6D:1-10000000	10000000	2318052	2318092	-	chr6D:1-10000000	10000000	2364546	2364586	40	40	0	tp:A:P	cm:i:3	s1:i:40	s2:i:0	dv:f:0.0269
6D:1-10000000	10000000	7066764	7066845	+	chr6D:1-10000000	10000000	6100706	6100788	40	82	0	tp:A:P	cm:i:3	s1:i:40	s2:i:0	dv:f:0.0634
6D:1-10000000	10000000	2264620	2264660	+	chr6D:1-10000000	10000000	8340982	8341022	40	40	0	tp:A:P	cm:i:4	s1:i:40	s2:i:0	dv:f:0.0213
6D:1-10000000	10000000	2592900	2592986	+	chr6D:1-10000000	10000000	2701110	2701197	40	87	0	tp:A:P	cm:i:3	s1:i:40	s2:i:0	dv:f:0.0730
6D:1-10000000	10000000	2269857	2269897	+	chr6D:1-10000000	10000000	3303116	3303156	40	40	0	tp:A:P	cm:i:3	s1:i:40	s2:i:40	dv:f:0.0269
6D:1-10000000	10000000	9853427	9853551	-	chr6D:1-10000000	10000000	7110299	7110409	43	124	0	tp:A:P	cm:i:3	s1:i:40	s2:i:0	dv:f:0.0772
6D:1-10000000	10000000	3521631	3522362	-	chr6D:1-10000000	10000000	3199012	3199718	46	731	0	tp:A:P	cm:i:3	s1:i:40	s2:i:0	dv:f:0.1701
