# Supplementary material for: Exotic alleles contribute to heat tolerance in wheat under field conditions
Source: Commun Biol. 2023 Jan 9;6:21. doi: 10.1038/s42003-022-04325-5 (PMC9829678; doi:10.1038/s42003-022-04325-5)
Supplement: Supplementary file 6 — Supplementary Data 3 [file 42003_2022_4325_MOESM6_ESM.zip › source_data/fig_2_source_data.csv]

Classification	Yield	Trait_value	Stage	Trait	Condition
Elite	214.9383133	0.489869776	Vegetative Stage	NDVI	Heat Stress
Elite	296.8605132	0.567543446	Vegetative Stage	NDVI	Heat Stress
Elite	360.0275722	0.600206003	Vegetative Stage	NDVI	Heat Stress
Elite	235.4395424	0.522545366	Vegetative Stage	NDVI	Heat Stress
Elite	154.4604288	0.502261397	Vegetative Stage	NDVI	Heat Stress
Elite	182.7820549	0.490833266	Vegetative Stage	NDVI	Heat Stress
Elite	273.5387435	0.556746464	Vegetative Stage	NDVI	Heat Stress
Elite	172.8906224	0.499901158	Vegetative Stage	NDVI	Heat Stress
Elite	191.5248744	0.422351529	Vegetative Stage	NDVI	Heat Stress
Elite	250.203849	0.526859432	Vegetative Stage	NDVI	Heat Stress
Elite	141.3551492	0.48235171	Vegetative Stage	NDVI	Heat Stress
Elite	205.9655379	0.543391947	Vegetative Stage	NDVI	Heat Stress
Elite	297.1946515	0.58681329	Vegetative Stage	NDVI	Heat Stress
Elite	290.0434225	0.622510616	Vegetative Stage	NDVI	Heat Stress
Elite	267.5067012	0.510877566	Vegetative Stage	NDVI	Heat Stress
Elite	220.4944116	0.4967284	Vegetative Stage	NDVI	Heat Stress
Elite	330.3883898	0.554524777	Vegetative Stage	NDVI	Heat Stress
Elite	256.7875513	0.502948544	Vegetative Stage	NDVI	Heat Stress
Elite	335.0612428	0.551274847	Vegetative Stage	NDVI	Heat Stress
Elite	308.563719	0.549737373	Vegetative Stage	NDVI	Heat Stress
Elite	339.8533862	0.591089129	Vegetative Stage	NDVI	Heat Stress
Elite	274.4773845	0.55052313	Vegetative Stage	NDVI	Heat Stress
Elite	283.2818885	0.563617346	Vegetative Stage	NDVI	Heat Stress
Elite	323.1745427	0.590709694	Vegetative Stage	NDVI	Heat Stress
Elite	306.4897153	0.570891516	Vegetative Stage	NDVI	Heat Stress
Elite	186.8309005	0.581034476	Vegetative Stage	NDVI	Heat Stress
Elite	186.6696276	0.533860762	Vegetative Stage	NDVI	Heat Stress
Elite	183.2118735	0.518060024	Vegetative Stage	NDVI	Heat Stress
Elite	128.9917431	0.444981881	Vegetative Stage	NDVI	Heat Stress
Elite	139.8633196	0.460393988	Vegetative Stage	NDVI	Heat Stress
Elite	383.5641661	0.561052168	Vegetative Stage	NDVI	Heat Stress
Elite	163.8396199	0.559723653	Vegetative Stage	NDVI	Heat Stress
Elite	332.9750086	0.553692811	Vegetative Stage	NDVI	Heat Stress
Elite	165.5186784	0.43386745	Vegetative Stage	NDVI	Heat Stress
Elite	385.3081972	0.567969758	Vegetative Stage	NDVI	Heat Stress
Elite	220.8235522	0.514969935	Vegetative Stage	NDVI	Heat Stress
Elite	276.4000129	0.524474376	Vegetative Stage	NDVI	Heat Stress
Elite	182.814219	0.477484709	Vegetative Stage	NDVI	Heat Stress
Elite	379.0190399	0.59940024	Vegetative Stage	NDVI	Heat Stress
Elite	286.483996	0.515323274	Vegetative Stage	NDVI	Heat Stress
Elite	265.8799669	0.520018365	Vegetative Stage	NDVI	Heat Stress
Elite	302.735238	0.583073258	Vegetative Stage	NDVI	Heat Stress
Elite	273.2307553	0.545140268	Vegetative Stage	NDVI	Heat Stress
Elite	276.6914964	0.519312311	Vegetative Stage	NDVI	Heat Stress
Elite	314.0479484	0.589211616	Vegetative Stage	NDVI	Heat Stress
Elite	312.2115841	0.602752274	Vegetative Stage	NDVI	Heat Stress
Elite	189.6337423	0.503664114	Vegetative Stage	NDVI	Heat Stress
Elite	252.1527693	0.508578204	Vegetative Stage	NDVI	Heat Stress
Elite	208.7269229	0.462621087	Vegetative Stage	NDVI	Heat Stress
Elite	169.7105891	0.552070405	Vegetative Stage	NDVI	Heat Stress
Elite	363.3198038	0.566392208	Vegetative Stage	NDVI	Heat Stress
Elite	230.8840627	0.485402451	Vegetative Stage	NDVI	Heat Stress
Elite	229.6560062	0.519375839	Vegetative Stage	NDVI	Heat Stress
Elite	327.0363649	0.574429556	Vegetative Stage	NDVI	Heat Stress
Elite	290.8926952	0.568695206	Vegetative Stage	NDVI	Heat Stress
Elite	261.2218087	0.490936672	Vegetative Stage	NDVI	Heat Stress
Elite	127.7520317	0.458036506	Vegetative Stage	NDVI	Heat Stress
Elite	301.6139358	0.586160376	Vegetative Stage	NDVI	Heat Stress
Elite	201.7423097	0.540527347	Vegetative Stage	NDVI	Heat Stress
Elite	319.4314671	0.519112141	Vegetative Stage	NDVI	Heat Stress
Elite	356.9956244	0.603365966	Vegetative Stage	NDVI	Heat Stress
Elite	466.1539662	0.666068637	Vegetative Stage	NDVI	Heat Stress
Elite	279.1740539	0.544512688	Vegetative Stage	NDVI	Heat Stress
Elite	202.6152391	0.489277578	Vegetative Stage	NDVI	Heat Stress
Elite	213.343225	0.489125342	Vegetative Stage	NDVI	Heat Stress
Elite	250.1697514	0.507207909	Vegetative Stage	NDVI	Heat Stress
Elite	212.8801952	0.47415253	Vegetative Stage	NDVI	Heat Stress
Elite	229.9982729	0.495543035	Vegetative Stage	NDVI	Heat Stress
Elite	296.0324704	0.563169652	Vegetative Stage	NDVI	Heat Stress
Elite	383.9691594	0.582283528	Vegetative Stage	NDVI	Heat Stress
Elite	252.4378291	0.516298971	Vegetative Stage	NDVI	Heat Stress
Elite	332.4613027	0.558638736	Vegetative Stage	NDVI	Heat Stress
Elite	250.2921316	0.508471551	Vegetative Stage	NDVI	Heat Stress
Elite	325.3142898	0.560251277	Vegetative Stage	NDVI	Heat Stress
Elite	190.6337706	0.44889227	Vegetative Stage	NDVI	Heat Stress
Elite	280.9216356	0.580337715	Vegetative Stage	NDVI	Heat Stress
Elite	272.1289448	0.534436918	Vegetative Stage	NDVI	Heat Stress
Elite	323.9285365	0.56346791	Vegetative Stage	NDVI	Heat Stress
Elite	330.7406715	0.510355851	Vegetative Stage	NDVI	Heat Stress
Elite	362.59473	0.593374545	Vegetative Stage	NDVI	Heat Stress
Elite	306.604375	0.57309355	Vegetative Stage	NDVI	Heat Stress
Elite	286.1103968	0.503121202	Vegetative Stage	NDVI	Heat Stress
Elite	255.3961907	0.57506289	Vegetative Stage	NDVI	Heat Stress
Exotic-derived	450.662905	0.690051049	Vegetative Stage	NDVI	Heat Stress
Exotic-derived	211.1737398	0.532007429	Vegetative Stage	NDVI	Heat Stress
Exotic-derived	283.9635102	0.546032712	Vegetative Stage	NDVI	Heat Stress
Exotic-derived	221.7938527	0.542015023	Vegetative Stage	NDVI	Heat Stress
Exotic-derived	433.1076813	0.664808466	Vegetative Stage	NDVI	Heat Stress
Exotic-derived	455.1851596	0.628432622	Vegetative Stage	NDVI	Heat Stress
Exotic-derived	302.9302055	0.631524788	Vegetative Stage	NDVI	Heat Stress
Exotic-derived	216.0330474	0.527738608	Vegetative Stage	NDVI	Heat Stress
Exotic-derived	462.5022185	0.683733703	Vegetative Stage	NDVI	Heat Stress
Exotic-derived	438.1787449	0.631912936	Vegetative Stage	NDVI	Heat Stress
Exotic-derived	417.5983861	0.601804144	Vegetative Stage	NDVI	Heat Stress
Exotic-derived	424.3258541	0.602339727	Vegetative Stage	NDVI	Heat Stress
Exotic-derived	430.909215	0.602441439	Vegetative Stage	NDVI	Heat Stress
Exotic-derived	333.1645575	0.569881987	Vegetative Stage	NDVI	Heat Stress
Exotic-derived	437.1813732	0.629973941	Vegetative Stage	NDVI	Heat Stress
Exotic-derived	331.5205793	0.554248988	Vegetative Stage	NDVI	Heat Stress
Exotic-derived	416.6504002	0.633509242	Vegetative Stage	NDVI	Heat Stress
Exotic-derived	359.6745538	0.600282872	Vegetative Stage	NDVI	Heat Stress
Exotic-derived	300.5544967	0.504855246	Vegetative Stage	NDVI	Heat Stress
Exotic-derived	373.3637488	0.619157308	Vegetative Stage	NDVI	Heat Stress
Exotic-derived	350.6010384	0.559877936	Vegetative Stage	NDVI	Heat Stress
Exotic-derived	496.4190236	0.649624578	Vegetative Stage	NDVI	Heat Stress
Exotic-derived	451.4322968	0.624109394	Vegetative Stage	NDVI	Heat Stress
Exotic-derived	273.9835259	0.600708043	Vegetative Stage	NDVI	Heat Stress
Exotic-derived	339.0935697	0.641369664	Vegetative Stage	NDVI	Heat Stress
Exotic-derived	470.5418275	0.690444791	Vegetative Stage	NDVI	Heat Stress
Exotic-derived	259.4813543	0.608772026	Vegetative Stage	NDVI	Heat Stress
Exotic-derived	369.6700578	0.607373522	Vegetative Stage	NDVI	Heat Stress
Exotic-derived	427.0300541	0.566456186	Vegetative Stage	NDVI	Heat Stress
Exotic-derived	291.0883692	0.540557029	Vegetative Stage	NDVI	Heat Stress
Exotic-derived	493.7966347	0.63449019	Vegetative Stage	NDVI	Heat Stress
Exotic-derived	181.5093451	0.491655433	Vegetative Stage	NDVI	Heat Stress
Exotic-derived	459.1524848	0.641228986	Vegetative Stage	NDVI	Heat Stress
Exotic-derived	471.6028931	0.632814991	Vegetative Stage	NDVI	Heat Stress
Exotic-derived	296.792152	0.54126107	Vegetative Stage	NDVI	Heat Stress
Exotic-derived	253.7944937	0.600508647	Vegetative Stage	NDVI	Heat Stress
Exotic-derived	159.4431935	0.456034752	Vegetative Stage	NDVI	Heat Stress
Exotic-derived	404.807767	0.67213959	Vegetative Stage	NDVI	Heat Stress
Exotic-derived	454.7427255	0.628237924	Vegetative Stage	NDVI	Heat Stress
Exotic-derived	405.5322817	0.611237415	Vegetative Stage	NDVI	Heat Stress
Exotic-derived	397.6898915	0.606512479	Vegetative Stage	NDVI	Heat Stress
Exotic-derived	185.7169193	0.491385108	Vegetative Stage	NDVI	Heat Stress
Exotic-derived	450.9012558	0.634111467	Vegetative Stage	NDVI	Heat Stress
Exotic-derived	263.6170037	0.567087808	Vegetative Stage	NDVI	Heat Stress
Exotic-derived	268.8443955	0.567123016	Vegetative Stage	NDVI	Heat Stress
Exotic-derived	450.8310767	0.644795818	Vegetative Stage	NDVI	Heat Stress
Exotic-derived	332.895234	0.622797417	Vegetative Stage	NDVI	Heat Stress
Exotic-derived	254.1143213	0.582061145	Vegetative Stage	NDVI	Heat Stress
Exotic-derived	390.1068526	0.599018184	Vegetative Stage	NDVI	Heat Stress
Exotic-derived	213.3427796	0.496452467	Vegetative Stage	NDVI	Heat Stress
Exotic-derived	356.3656674	0.637275985	Vegetative Stage	NDVI	Heat Stress
Exotic-derived	405.4951714	0.673039144	Vegetative Stage	NDVI	Heat Stress
Exotic-derived	384.2423942	0.65566243	Vegetative Stage	NDVI	Heat Stress
Exotic-derived	405.781921	0.641900058	Vegetative Stage	NDVI	Heat Stress
Exotic-derived	389.1874401	0.599314664	Vegetative Stage	NDVI	Heat Stress
Exotic-derived	447.8964233	0.642462427	Vegetative Stage	NDVI	Heat Stress
Exotic-derived	462.4109795	0.651915439	Vegetative Stage	NDVI	Heat Stress
Exotic-derived	421.2344531	0.620409415	Vegetative Stage	NDVI	Heat Stress
Exotic-derived	427.6727078	0.623469011	Vegetative Stage	NDVI	Heat Stress
Exotic-derived	435.9793964	0.635492551	Vegetative Stage	NDVI	Heat Stress
Exotic-derived	410.8535579	0.673985383	Vegetative Stage	NDVI	Heat Stress
Exotic-derived	239.8406929	0.488379092	Vegetative Stage	NDVI	Heat Stress
Exotic-derived	401.8192438	0.616329412	Vegetative Stage	NDVI	Heat Stress
Exotic-derived	374.5510603	0.605195399	Vegetative Stage	NDVI	Heat Stress
Exotic-derived	394.1551739	0.599391152	Vegetative Stage	NDVI	Heat Stress
Exotic-derived	306.3726864	0.605447922	Vegetative Stage	NDVI	Heat Stress
Elite	214.9383133	0.259933625	Grain Filling Stage	NDVI	Heat Stress
Elite	296.8605132	0.287060968	Grain Filling Stage	NDVI	Heat Stress
Elite	360.0275722	0.301793222	Grain Filling Stage	NDVI	Heat Stress
Elite	235.4395424	0.273345496	Grain Filling Stage	NDVI	Heat Stress
Elite	154.4604288	0.26913142	Grain Filling Stage	NDVI	Heat Stress
Elite	182.7820549	0.266164322	Grain Filling Stage	NDVI	Heat Stress
Elite	273.5387435	0.265810115	Grain Filling Stage	NDVI	Heat Stress
Elite	172.8906224	0.273878362	Grain Filling Stage	NDVI	Heat Stress
Elite	191.5248744	0.252927634	Grain Filling Stage	NDVI	Heat Stress
Elite	250.203849	0.271622733	Grain Filling Stage	NDVI	Heat Stress
Elite	141.3551492	0.269800673	Grain Filling Stage	NDVI	Heat Stress
Elite	205.9655379	0.286942366	Grain Filling Stage	NDVI	Heat Stress
Elite	297.1946515	0.295884238	Grain Filling Stage	NDVI	Heat Stress
Elite	290.0434225	0.347421306	Grain Filling Stage	NDVI	Heat Stress
Elite	267.5067012	0.251033316	Grain Filling Stage	NDVI	Heat Stress
Elite	220.4944116	0.256117672	Grain Filling Stage	NDVI	Heat Stress
Elite	330.3883898	0.278628864	Grain Filling Stage	NDVI	Heat Stress
Elite	256.7875513	0.254741235	Grain Filling Stage	NDVI	Heat Stress
Elite	335.0612428	0.301626063	Grain Filling Stage	NDVI	Heat Stress
Elite	308.563719	0.286465543	Grain Filling Stage	NDVI	Heat Stress
Elite	339.8533862	0.306908905	Grain Filling Stage	NDVI	Heat Stress
Elite	274.4773845	0.302633575	Grain Filling Stage	NDVI	Heat Stress
Elite	283.2818885	0.276919651	Grain Filling Stage	NDVI	Heat Stress
Elite	323.1745427	0.293992096	Grain Filling Stage	NDVI	Heat Stress
Elite	306.4897153	0.29600913	Grain Filling Stage	NDVI	Heat Stress
Elite	186.8309005	0.35028006	Grain Filling Stage	NDVI	Heat Stress
Elite	186.6696276	0.289416069	Grain Filling Stage	NDVI	Heat Stress
Elite	183.2118735	0.284335024	Grain Filling Stage	NDVI	Heat Stress
Elite	128.9917431	0.266347375	Grain Filling Stage	NDVI	Heat Stress
Elite	139.8633196	0.260162332	Grain Filling Stage	NDVI	Heat Stress
Elite	383.5641661	0.275111692	Grain Filling Stage	NDVI	Heat Stress
Elite	163.8396199	0.308875644	Grain Filling Stage	NDVI	Heat Stress
Elite	332.9750086	0.288696188	Grain Filling Stage	NDVI	Heat Stress
Elite	165.5186784	0.238776635	Grain Filling Stage	NDVI	Heat Stress
Elite	385.3081972	0.290432187	Grain Filling Stage	NDVI	Heat Stress
Elite	220.8235522	0.251754425	Grain Filling Stage	NDVI	Heat Stress
Elite	276.4000129	0.267635804	Grain Filling Stage	NDVI	Heat Stress
Elite	182.814219	0.239471827	Grain Filling Stage	NDVI	Heat Stress
Elite	379.0190399	0.285606458	Grain Filling Stage	NDVI	Heat Stress
Elite	286.483996	0.26286909	Grain Filling Stage	NDVI	Heat Stress
Elite	265.8799669	0.260119241	Grain Filling Stage	NDVI	Heat Stress
Elite	302.735238	0.308928489	Grain Filling Stage	NDVI	Heat Stress
Elite	273.2307553	0.293265143	Grain Filling Stage	NDVI	Heat Stress
Elite	276.6914964	0.279258806	Grain Filling Stage	NDVI	Heat Stress
Elite	314.0479484	0.315766496	Grain Filling Stage	NDVI	Heat Stress
Elite	312.2115841	0.295622446	Grain Filling Stage	NDVI	Heat Stress
Elite	189.6337423	0.272846646	Grain Filling Stage	NDVI	Heat Stress
Elite	252.1527693	0.275476493	Grain Filling Stage	NDVI	Heat Stress
Elite	208.7269229	0.264732417	Grain Filling Stage	NDVI	Heat Stress
Elite	169.7105891	0.306522538	Grain Filling Stage	NDVI	Heat Stress
Elite	363.3198038	0.284789649	Grain Filling Stage	NDVI	Heat Stress
Elite	230.8840627	0.262516117	Grain Filling Stage	NDVI	Heat Stress
Elite	229.6560062	0.277474127	Grain Filling Stage	NDVI	Heat Stress
Elite	327.0363649	0.298292905	Grain Filling Stage	NDVI	Heat Stress
Elite	290.8926952	0.298492028	Grain Filling Stage	NDVI	Heat Stress
Elite	261.2218087	0.248306557	Grain Filling Stage	NDVI	Heat Stress
Elite	127.7520317	0.245272145	Grain Filling Stage	NDVI	Heat Stress
Elite	301.6139358	0.281629419	Grain Filling Stage	NDVI	Heat Stress
Elite	201.7423097	0.2822381	Grain Filling Stage	NDVI	Heat Stress
Elite	319.4314671	0.255181663	Grain Filling Stage	NDVI	Heat Stress
Elite	356.9956244	0.295037587	Grain Filling Stage	NDVI	Heat Stress
Elite	466.1539662	0.346909278	Grain Filling Stage	NDVI	Heat Stress
Elite	279.1740539	0.249754537	Grain Filling Stage	NDVI	Heat Stress
Elite	202.6152391	0.239964272	Grain Filling Stage	NDVI	Heat Stress
Elite	213.343225	0.25814708	Grain Filling Stage	NDVI	Heat Stress
Elite	250.1697514	0.257711461	Grain Filling Stage	NDVI	Heat Stress
Elite	212.8801952	0.261639173	Grain Filling Stage	NDVI	Heat Stress
Elite	229.9982729	0.253126232	Grain Filling Stage	NDVI	Heat Stress
Elite	296.0324704	0.275105592	Grain Filling Stage	NDVI	Heat Stress
Elite	383.9691594	0.282884316	Grain Filling Stage	NDVI	Heat Stress
Elite	252.4378291	0.272501922	Grain Filling Stage	NDVI	Heat Stress
Elite	332.4613027	0.288286901	Grain Filling Stage	NDVI	Heat Stress
Elite	250.2921316	0.257058469	Grain Filling Stage	NDVI	Heat Stress
Elite	325.3142898	0.277816034	Grain Filling Stage	NDVI	Heat Stress
Elite	190.6337706	0.241674154	Grain Filling Stage	NDVI	Heat Stress
Elite	280.9216356	0.301269577	Grain Filling Stage	NDVI	Heat Stress
Elite	272.1289448	0.26002794	Grain Filling Stage	NDVI	Heat Stress
Elite	323.9285365	0.291303578	Grain Filling Stage	NDVI	Heat Stress
Elite	330.7406715	0.26068611	Grain Filling Stage	NDVI	Heat Stress
Elite	362.59473	0.343599281	Grain Filling Stage	NDVI	Heat Stress
Elite	306.604375	0.317157316	Grain Filling Stage	NDVI	Heat Stress
Elite	286.1103968	0.284354557	Grain Filling Stage	NDVI	Heat Stress
Elite	255.3961907	0.322601926	Grain Filling Stage	NDVI	Heat Stress
Exotic-derived	450.662905	0.361241396	Grain Filling Stage	NDVI	Heat Stress
Exotic-derived	211.1737398	0.26376852	Grain Filling Stage	NDVI	Heat Stress
Exotic-derived	283.9635102	0.291848895	Grain Filling Stage	NDVI	Heat Stress
Exotic-derived	221.7938527	0.355879694	Grain Filling Stage	NDVI	Heat Stress
Exotic-derived	433.1076813	0.358590561	Grain Filling Stage	NDVI	Heat Stress
Exotic-derived	455.1851596	0.328795156	Grain Filling Stage	NDVI	Heat Stress
Exotic-derived	302.9302055	0.316128842	Grain Filling Stage	NDVI	Heat Stress
Exotic-derived	216.0330474	0.26794736	Grain Filling Stage	NDVI	Heat Stress
Exotic-derived	462.5022185	0.36838716	Grain Filling Stage	NDVI	Heat Stress
Exotic-derived	438.1787449	0.329691637	Grain Filling Stage	NDVI	Heat Stress
Exotic-derived	417.5983861	0.315855143	Grain Filling Stage	NDVI	Heat Stress
Exotic-derived	424.3258541	0.32872894	Grain Filling Stage	NDVI	Heat Stress
Exotic-derived	430.909215	0.321208456	Grain Filling Stage	NDVI	Heat Stress
Exotic-derived	333.1645575	0.296691499	Grain Filling Stage	NDVI	Heat Stress
Exotic-derived	437.1813732	0.335542402	Grain Filling Stage	NDVI	Heat Stress
Exotic-derived	331.5205793	0.287532856	Grain Filling Stage	NDVI	Heat Stress
Exotic-derived	416.6504002	0.316681902	Grain Filling Stage	NDVI	Heat Stress
Exotic-derived	359.6745538	0.309905072	Grain Filling Stage	NDVI	Heat Stress
Exotic-derived	300.5544967	0.267433793	Grain Filling Stage	NDVI	Heat Stress
Exotic-derived	373.3637488	0.328836327	Grain Filling Stage	NDVI	Heat Stress
Exotic-derived	350.6010384	0.299383847	Grain Filling Stage	NDVI	Heat Stress
Exotic-derived	496.4190236	0.331626504	Grain Filling Stage	NDVI	Heat Stress
Exotic-derived	451.4322968	0.305628504	Grain Filling Stage	NDVI	Heat Stress
Exotic-derived	273.9835259	0.303143994	Grain Filling Stage	NDVI	Heat Stress
Exotic-derived	339.0935697	0.336456026	Grain Filling Stage	NDVI	Heat Stress
Exotic-derived	470.5418275	0.364221052	Grain Filling Stage	NDVI	Heat Stress
Exotic-derived	259.4813543	0.318932455	Grain Filling Stage	NDVI	Heat Stress
Exotic-derived	369.6700578	0.294878364	Grain Filling Stage	NDVI	Heat Stress
Exotic-derived	427.0300541	0.292997644	Grain Filling Stage	NDVI	Heat Stress
Exotic-derived	291.0883692	0.262617546	Grain Filling Stage	NDVI	Heat Stress
Exotic-derived	493.7966347	0.314137927	Grain Filling Stage	NDVI	Heat Stress
Exotic-derived	181.5093451	0.282264322	Grain Filling Stage	NDVI	Heat Stress
Exotic-derived	459.1524848	0.331627356	Grain Filling Stage	NDVI	Heat Stress
Exotic-derived	471.6028931	0.317830797	Grain Filling Stage	NDVI	Heat Stress
Exotic-derived	296.792152	0.273070017	Grain Filling Stage	NDVI	Heat Stress
Exotic-derived	253.7944937	0.300065303	Grain Filling Stage	NDVI	Heat Stress
Exotic-derived	159.4431935	0.244381247	Grain Filling Stage	NDVI	Heat Stress
Exotic-derived	404.807767	0.349768835	Grain Filling Stage	NDVI	Heat Stress
Exotic-derived	454.7427255	0.320802508	Grain Filling Stage	NDVI	Heat Stress
Exotic-derived	405.5322817	0.325292189	Grain Filling Stage	NDVI	Heat Stress
Exotic-derived	397.6898915	0.312886676	Grain Filling Stage	NDVI	Heat Stress
Exotic-derived	185.7169193	0.271763504	Grain Filling Stage	NDVI	Heat Stress
Exotic-derived	450.9012558	0.335079424	Grain Filling Stage	NDVI	Heat Stress
Exotic-derived	263.6170037	0.316241105	Grain Filling Stage	NDVI	Heat Stress
Exotic-derived	268.8443955	0.282776429	Grain Filling Stage	NDVI	Heat Stress
Exotic-derived	450.8310767	0.325994038	Grain Filling Stage	NDVI	Heat Stress
Exotic-derived	332.895234	0.303896887	Grain Filling Stage	NDVI	Heat Stress
Exotic-derived	254.1143213	0.265841759	Grain Filling Stage	NDVI	Heat Stress
Exotic-derived	390.1068526	0.308015638	Grain Filling Stage	NDVI	Heat Stress
Exotic-derived	213.3427796	0.245714846	Grain Filling Stage	NDVI	Heat Stress
Exotic-derived	356.3656674	0.30543475	Grain Filling Stage	NDVI	Heat Stress
Exotic-derived	405.4951714	0.350915281	Grain Filling Stage	NDVI	Heat Stress
Exotic-derived	384.2423942	0.33552054	Grain Filling Stage	NDVI	Heat Stress
Exotic-derived	405.781921	0.316128736	Grain Filling Stage	NDVI	Heat Stress
Exotic-derived	389.1874401	0.29754963	Grain Filling Stage	NDVI	Heat Stress
Exotic-derived	447.8964233	0.336766329	Grain Filling Stage	NDVI	Heat Stress
Exotic-derived	462.4109795	0.346505263	Grain Filling Stage	NDVI	Heat Stress
Exotic-derived	421.2344531	0.307042585	Grain Filling Stage	NDVI	Heat Stress
Exotic-derived	427.6727078	0.320039924	Grain Filling Stage	NDVI	Heat Stress
Exotic-derived	435.9793964	0.330362042	Grain Filling Stage	NDVI	Heat Stress
Exotic-derived	410.8535579	0.334874715	Grain Filling Stage	NDVI	Heat Stress
Exotic-derived	239.8406929	0.249079733	Grain Filling Stage	NDVI	Heat Stress
Exotic-derived	401.8192438	0.324151331	Grain Filling Stage	NDVI	Heat Stress
Exotic-derived	374.5510603	0.306586326	Grain Filling Stage	NDVI	Heat Stress
Exotic-derived	394.1551739	0.306140733	Grain Filling Stage	NDVI	Heat Stress
Exotic-derived	306.3726864	0.299902477	Grain Filling Stage	NDVI	Heat Stress
Elite	214.9383133	32.13142954	Vegetative Stage	Canopy Temperature	Heat Stress
Elite	296.8605132	31.19420289	Vegetative Stage	Canopy Temperature	Heat Stress
Elite	360.0275722	30.73870876	Vegetative Stage	Canopy Temperature	Heat Stress
Elite	235.4395424	32.39893491	Vegetative Stage	Canopy Temperature	Heat Stress
Elite	154.4604288	32.73976456	Vegetative Stage	Canopy Temperature	Heat Stress
Elite	182.7820549	33.01552617	Vegetative Stage	Canopy Temperature	Heat Stress
Elite	273.5387435	31.96412992	Vegetative Stage	Canopy Temperature	Heat Stress
Elite	172.8906224	33.28866472	Vegetative Stage	Canopy Temperature	Heat Stress
Elite	191.5248744	34.85624419	Vegetative Stage	Canopy Temperature	Heat Stress
Elite	250.203849	32.37176994	Vegetative Stage	Canopy Temperature	Heat Stress
Elite	141.3551492	33.32801264	Vegetative Stage	Canopy Temperature	Heat Stress
Elite	205.9655379	32.26872519	Vegetative Stage	Canopy Temperature	Heat Stress
Elite	297.1946515	31.29479029	Vegetative Stage	Canopy Temperature	Heat Stress
Elite	290.0434225	30.41520747	Vegetative Stage	Canopy Temperature	Heat Stress
Elite	267.5067012	32.264539	Vegetative Stage	Canopy Temperature	Heat Stress
Elite	220.4944116	32.88869768	Vegetative Stage	Canopy Temperature	Heat Stress
Elite	330.3883898	31.42544929	Vegetative Stage	Canopy Temperature	Heat Stress
Elite	256.7875513	32.33142032	Vegetative Stage	Canopy Temperature	Heat Stress
Elite	335.0612428	31.13295521	Vegetative Stage	Canopy Temperature	Heat Stress
Elite	308.563719	31.47756925	Vegetative Stage	Canopy Temperature	Heat Stress
Elite	339.8533862	30.58606023	Vegetative Stage	Canopy Temperature	Heat Stress
Elite	274.4773845	31.53859638	Vegetative Stage	Canopy Temperature	Heat Stress
Elite	283.2818885	31.26342541	Vegetative Stage	Canopy Temperature	Heat Stress
Elite	323.1745427	30.53147477	Vegetative Stage	Canopy Temperature	Heat Stress
Elite	306.4897153	31.60859959	Vegetative Stage	Canopy Temperature	Heat Stress
Elite	186.8309005	31.2231011	Vegetative Stage	Canopy Temperature	Heat Stress
Elite	186.6696276	31.63260359	Vegetative Stage	Canopy Temperature	Heat Stress
Elite	183.2118735	31.59617522	Vegetative Stage	Canopy Temperature	Heat Stress
Elite	128.9917431	33.12826402	Vegetative Stage	Canopy Temperature	Heat Stress
Elite	139.8633196	31.38362908	Vegetative Stage	Canopy Temperature	Heat Stress
Elite	383.5641661	31.12649545	Vegetative Stage	Canopy Temperature	Heat Stress
Elite	163.8396199	31.32375051	Vegetative Stage	Canopy Temperature	Heat Stress
Elite	332.9750086	31.13646195	Vegetative Stage	Canopy Temperature	Heat Stress
Elite	165.5186784	34.19907775	Vegetative Stage	Canopy Temperature	Heat Stress
Elite	385.3081972	30.95552432	Vegetative Stage	Canopy Temperature	Heat Stress
Elite	220.8235522	32.1138872	Vegetative Stage	Canopy Temperature	Heat Stress
Elite	276.4000129	31.81537655	Vegetative Stage	Canopy Temperature	Heat Stress
Elite	182.814219	33.12204058	Vegetative Stage	Canopy Temperature	Heat Stress
Elite	379.0190399	30.48098415	Vegetative Stage	Canopy Temperature	Heat Stress
Elite	286.483996	32.4042476	Vegetative Stage	Canopy Temperature	Heat Stress
Elite	265.8799669	31.89610148	Vegetative Stage	Canopy Temperature	Heat Stress
Elite	302.735238	31.06260683	Vegetative Stage	Canopy Temperature	Heat Stress
Elite	273.2307553	31.56176039	Vegetative Stage	Canopy Temperature	Heat Stress
Elite	276.6914964	31.37697022	Vegetative Stage	Canopy Temperature	Heat Stress
Elite	314.0479484	31.35703982	Vegetative Stage	Canopy Temperature	Heat Stress
Elite	312.2115841	30.57366436	Vegetative Stage	Canopy Temperature	Heat Stress
Elite	189.6337423	32.6562232	Vegetative Stage	Canopy Temperature	Heat Stress
Elite	252.1527693	32.32148146	Vegetative Stage	Canopy Temperature	Heat Stress
Elite	208.7269229	32.61041242	Vegetative Stage	Canopy Temperature	Heat Stress
Elite	169.7105891	31.84581817	Vegetative Stage	Canopy Temperature	Heat Stress
Elite	363.3198038	30.50020563	Vegetative Stage	Canopy Temperature	Heat Stress
Elite	230.8840627	32.71478848	Vegetative Stage	Canopy Temperature	Heat Stress
Elite	229.6560062	31.87307055	Vegetative Stage	Canopy Temperature	Heat Stress
Elite	327.0363649	30.39316514	Vegetative Stage	Canopy Temperature	Heat Stress
Elite	290.8926952	30.91355005	Vegetative Stage	Canopy Temperature	Heat Stress
Elite	261.2218087	32.3151119	Vegetative Stage	Canopy Temperature	Heat Stress
Elite	127.7520317	33.46097287	Vegetative Stage	Canopy Temperature	Heat Stress
Elite	301.6139358	31.16674475	Vegetative Stage	Canopy Temperature	Heat Stress
Elite	201.7423097	32.0752933	Vegetative Stage	Canopy Temperature	Heat Stress
Elite	319.4314671	31.80061477	Vegetative Stage	Canopy Temperature	Heat Stress
Elite	356.9956244	30.68952041	Vegetative Stage	Canopy Temperature	Heat Stress
Elite	466.1539662	29.19802343	Vegetative Stage	Canopy Temperature	Heat Stress
Elite	279.1740539	32.03225789	Vegetative Stage	Canopy Temperature	Heat Stress
Elite	202.6152391	33.13808078	Vegetative Stage	Canopy Temperature	Heat Stress
Elite	213.343225	33.39216586	Vegetative Stage	Canopy Temperature	Heat Stress
Elite	250.1697514	32.73111434	Vegetative Stage	Canopy Temperature	Heat Stress
Elite	212.8801952	33.50039127	Vegetative Stage	Canopy Temperature	Heat Stress
Elite	229.9982729	32.49431621	Vegetative Stage	Canopy Temperature	Heat Stress
Elite	296.0324704	31.28062778	Vegetative Stage	Canopy Temperature	Heat Stress
Elite	383.9691594	30.9274481	Vegetative Stage	Canopy Temperature	Heat Stress
Elite	252.4378291	32.29479609	Vegetative Stage	Canopy Temperature	Heat Stress
Elite	332.4613027	31.02433434	Vegetative Stage	Canopy Temperature	Heat Stress
Elite	250.2921316	32.33641672	Vegetative Stage	Canopy Temperature	Heat Stress
Elite	325.3142898	31.59803636	Vegetative Stage	Canopy Temperature	Heat Stress
Elite	190.6337706	33.50931935	Vegetative Stage	Canopy Temperature	Heat Stress
Elite	280.9216356	31.48440688	Vegetative Stage	Canopy Temperature	Heat Stress
Elite	272.1289448	31.95943462	Vegetative Stage	Canopy Temperature	Heat Stress
Elite	323.9285365	31.00520775	Vegetative Stage	Canopy Temperature	Heat Stress
Elite	330.7406715	32.12836336	Vegetative Stage	Canopy Temperature	Heat Stress
Elite	362.59473	29.98229499	Vegetative Stage	Canopy Temperature	Heat Stress
Elite	306.604375	31.59308413	Vegetative Stage	Canopy Temperature	Heat Stress
Elite	286.1103968	32.25342771	Vegetative Stage	Canopy Temperature	Heat Stress
Elite	255.3961907	31.35193431	Vegetative Stage	Canopy Temperature	Heat Stress
Exotic-derived	450.662905	28.45517188	Vegetative Stage	Canopy Temperature	Heat Stress
Exotic-derived	211.1737398	31.86599965	Vegetative Stage	Canopy Temperature	Heat Stress
Exotic-derived	283.9635102	31.75421592	Vegetative Stage	Canopy Temperature	Heat Stress
Exotic-derived	221.7938527	31.97644507	Vegetative Stage	Canopy Temperature	Heat Stress
Exotic-derived	433.1076813	29.34220415	Vegetative Stage	Canopy Temperature	Heat Stress
Exotic-derived	455.1851596	30.05467667	Vegetative Stage	Canopy Temperature	Heat Stress
Exotic-derived	302.9302055	30.23392926	Vegetative Stage	Canopy Temperature	Heat Stress
Exotic-derived	216.0330474	32.06863099	Vegetative Stage	Canopy Temperature	Heat Stress
Exotic-derived	462.5022185	29.15640162	Vegetative Stage	Canopy Temperature	Heat Stress
Exotic-derived	438.1787449	29.88286017	Vegetative Stage	Canopy Temperature	Heat Stress
Exotic-derived	417.5983861	30.13571592	Vegetative Stage	Canopy Temperature	Heat Stress
Exotic-derived	424.3258541	30.431402	Vegetative Stage	Canopy Temperature	Heat Stress
Exotic-derived	430.909215	30.3118065	Vegetative Stage	Canopy Temperature	Heat Stress
Exotic-derived	333.1645575	30.86027602	Vegetative Stage	Canopy Temperature	Heat Stress
Exotic-derived	437.1813732	29.5511586	Vegetative Stage	Canopy Temperature	Heat Stress
Exotic-derived	331.5205793	31.33686632	Vegetative Stage	Canopy Temperature	Heat Stress
Exotic-derived	416.6504002	30.25689054	Vegetative Stage	Canopy Temperature	Heat Stress
Exotic-derived	359.6745538	30.45728338	Vegetative Stage	Canopy Temperature	Heat Stress
Exotic-derived	300.5544967	31.95148864	Vegetative Stage	Canopy Temperature	Heat Stress
Exotic-derived	373.3637488	30.3844845	Vegetative Stage	Canopy Temperature	Heat Stress
Exotic-derived	350.6010384	30.88518846	Vegetative Stage	Canopy Temperature	Heat Stress
Exotic-derived	496.4190236	29.30685003	Vegetative Stage	Canopy Temperature	Heat Stress
Exotic-derived	451.4322968	29.98327063	Vegetative Stage	Canopy Temperature	Heat Stress
Exotic-derived	273.9835259	30.72941346	Vegetative Stage	Canopy Temperature	Heat Stress
Exotic-derived	339.0935697	29.9239117	Vegetative Stage	Canopy Temperature	Heat Stress
Exotic-derived	470.5418275	29.17309941	Vegetative Stage	Canopy Temperature	Heat Stress
Exotic-derived	259.4813543	30.8206926	Vegetative Stage	Canopy Temperature	Heat Stress
Exotic-derived	369.6700578	30.2003619	Vegetative Stage	Canopy Temperature	Heat Stress
Exotic-derived	427.0300541	30.39235474	Vegetative Stage	Canopy Temperature	Heat Stress
Exotic-derived	291.0883692	31.53033522	Vegetative Stage	Canopy Temperature	Heat Stress
Exotic-derived	493.7966347	29.65625715	Vegetative Stage	Canopy Temperature	Heat Stress
Exotic-derived	181.5093451	32.29243226	Vegetative Stage	Canopy Temperature	Heat Stress
Exotic-derived	459.1524848	29.4915709	Vegetative Stage	Canopy Temperature	Heat Stress
Exotic-derived	471.6028931	29.68028066	Vegetative Stage	Canopy Temperature	Heat Stress
Exotic-derived	296.792152	32.22046578	Vegetative Stage	Canopy Temperature	Heat Stress
Exotic-derived	253.7944937	30.48843929	Vegetative Stage	Canopy Temperature	Heat Stress
Exotic-derived	159.4431935	33.14201448	Vegetative Stage	Canopy Temperature	Heat Stress
Exotic-derived	404.807767	29.23225368	Vegetative Stage	Canopy Temperature	Heat Stress
Exotic-derived	454.7427255	29.90222934	Vegetative Stage	Canopy Temperature	Heat Stress
Exotic-derived	405.5322817	29.971314	Vegetative Stage	Canopy Temperature	Heat Stress
Exotic-derived	397.6898915	30.6753109	Vegetative Stage	Canopy Temperature	Heat Stress
Exotic-derived	185.7169193	32.69082614	Vegetative Stage	Canopy Temperature	Heat Stress
Exotic-derived	450.9012558	29.94902616	Vegetative Stage	Canopy Temperature	Heat Stress
Exotic-derived	263.6170037	31.21392066	Vegetative Stage	Canopy Temperature	Heat Stress
Exotic-derived	268.8443955	31.52903204	Vegetative Stage	Canopy Temperature	Heat Stress
Exotic-derived	450.8310767	29.70517395	Vegetative Stage	Canopy Temperature	Heat Stress
Exotic-derived	332.895234	30.44837836	Vegetative Stage	Canopy Temperature	Heat Stress
Exotic-derived	254.1143213	31.21825906	Vegetative Stage	Canopy Temperature	Heat Stress
Exotic-derived	390.1068526	30.32562677	Vegetative Stage	Canopy Temperature	Heat Stress
Exotic-derived	213.3427796	32.68060934	Vegetative Stage	Canopy Temperature	Heat Stress
Exotic-derived	356.3656674	29.92492176	Vegetative Stage	Canopy Temperature	Heat Stress
Exotic-derived	405.4951714	29.1549411	Vegetative Stage	Canopy Temperature	Heat Stress
Exotic-derived	384.2423942	29.93830759	Vegetative Stage	Canopy Temperature	Heat Stress
Exotic-derived	405.781921	29.89718945	Vegetative Stage	Canopy Temperature	Heat Stress
Exotic-derived	389.1874401	30.13391898	Vegetative Stage	Canopy Temperature	Heat Stress
Exotic-derived	447.8964233	29.41621244	Vegetative Stage	Canopy Temperature	Heat Stress
Exotic-derived	462.4109795	28.97877664	Vegetative Stage	Canopy Temperature	Heat Stress
Exotic-derived	421.2344531	29.77232469	Vegetative Stage	Canopy Temperature	Heat Stress
Exotic-derived	427.6727078	30.0153164	Vegetative Stage	Canopy Temperature	Heat Stress
Exotic-derived	435.9793964	29.56198859	Vegetative Stage	Canopy Temperature	Heat Stress
Exotic-derived	410.8535579	29.37678492	Vegetative Stage	Canopy Temperature	Heat Stress
Exotic-derived	239.8406929	32.88676821	Vegetative Stage	Canopy Temperature	Heat Stress
Exotic-derived	401.8192438	30.33488892	Vegetative Stage	Canopy Temperature	Heat Stress
Exotic-derived	374.5510603	30.00909982	Vegetative Stage	Canopy Temperature	Heat Stress
Exotic-derived	394.1551739	30.87333763	Vegetative Stage	Canopy Temperature	Heat Stress
Exotic-derived	306.3726864	30.50381028	Vegetative Stage	Canopy Temperature	Heat Stress
Elite	214.9383133	36.01360632	Grain Filling Stage	Canopy Temperature	Heat Stress
Elite	296.8605132	34.75392306	Grain Filling Stage	Canopy Temperature	Heat Stress
Elite	360.0275722	34.20120674	Grain Filling Stage	Canopy Temperature	Heat Stress
Elite	235.4395424	35.62105289	Grain Filling Stage	Canopy Temperature	Heat Stress
Elite	154.4604288	36.4625226	Grain Filling Stage	Canopy Temperature	Heat Stress
Elite	182.7820549	36.38150562	Grain Filling Stage	Canopy Temperature	Heat Stress
Elite	273.5387435	35.38241813	Grain Filling Stage	Canopy Temperature	Heat Stress
Elite	172.8906224	36.58922612	Grain Filling Stage	Canopy Temperature	Heat Stress
Elite	191.5248744	38.29595345	Grain Filling Stage	Canopy Temperature	Heat Stress
Elite	250.203849	35.58507115	Grain Filling Stage	Canopy Temperature	Heat Stress
Elite	141.3551492	36.32482733	Grain Filling Stage	Canopy Temperature	Heat Stress
Elite	205.9655379	35.60426416	Grain Filling Stage	Canopy Temperature	Heat Stress
Elite	297.1946515	34.59899612	Grain Filling Stage	Canopy Temperature	Heat Stress
Elite	290.0434225	33.59609216	Grain Filling Stage	Canopy Temperature	Heat Stress
Elite	267.5067012	36.05241795	Grain Filling Stage	Canopy Temperature	Heat Stress
Elite	220.4944116	36.20344729	Grain Filling Stage	Canopy Temperature	Heat Stress
Elite	330.3883898	34.88972462	Grain Filling Stage	Canopy Temperature	Heat Stress
Elite	256.7875513	35.81564942	Grain Filling Stage	Canopy Temperature	Heat Stress
Elite	335.0612428	34.19436594	Grain Filling Stage	Canopy Temperature	Heat Stress
Elite	308.563719	35.06766181	Grain Filling Stage	Canopy Temperature	Heat Stress
Elite	339.8533862	34.00116516	Grain Filling Stage	Canopy Temperature	Heat Stress
Elite	274.4773845	35.01312452	Grain Filling Stage	Canopy Temperature	Heat Stress
Elite	283.2818885	35.1568328	Grain Filling Stage	Canopy Temperature	Heat Stress
Elite	323.1745427	34.1953553	Grain Filling Stage	Canopy Temperature	Heat Stress
Elite	306.4897153	34.96707654	Grain Filling Stage	Canopy Temperature	Heat Stress
Elite	186.8309005	34.19506787	Grain Filling Stage	Canopy Temperature	Heat Stress
Elite	186.6696276	34.20340018	Grain Filling Stage	Canopy Temperature	Heat Stress
Elite	183.2118735	35.12179423	Grain Filling Stage	Canopy Temperature	Heat Stress
Elite	128.9917431	36.93625242	Grain Filling Stage	Canopy Temperature	Heat Stress
Elite	139.8633196	36.62690838	Grain Filling Stage	Canopy Temperature	Heat Stress
Elite	383.5641661	33.96252736	Grain Filling Stage	Canopy Temperature	Heat Stress
Elite	163.8396199	34.49822769	Grain Filling Stage	Canopy Temperature	Heat Stress
Elite	332.9750086	34.4016776	Grain Filling Stage	Canopy Temperature	Heat Stress
Elite	165.5186784	37.23225755	Grain Filling Stage	Canopy Temperature	Heat Stress
Elite	385.3081972	34.63713527	Grain Filling Stage	Canopy Temperature	Heat Stress
Elite	220.8235522	35.54889193	Grain Filling Stage	Canopy Temperature	Heat Stress
Elite	276.4000129	35.48452865	Grain Filling Stage	Canopy Temperature	Heat Stress
Elite	182.814219	37.04343661	Grain Filling Stage	Canopy Temperature	Heat Stress
Elite	379.0190399	33.99405397	Grain Filling Stage	Canopy Temperature	Heat Stress
Elite	286.483996	36.30321789	Grain Filling Stage	Canopy Temperature	Heat Stress
Elite	265.8799669	35.45245128	Grain Filling Stage	Canopy Temperature	Heat Stress
Elite	302.735238	35.26528834	Grain Filling Stage	Canopy Temperature	Heat Stress
Elite	273.2307553	35.22857006	Grain Filling Stage	Canopy Temperature	Heat Stress
Elite	276.6914964	35.5744188	Grain Filling Stage	Canopy Temperature	Heat Stress
Elite	314.0479484	34.35446121	Grain Filling Stage	Canopy Temperature	Heat Stress
Elite	312.2115841	34.25924395	Grain Filling Stage	Canopy Temperature	Heat Stress
Elite	189.6337423	35.96669812	Grain Filling Stage	Canopy Temperature	Heat Stress
Elite	252.1527693	35.50838615	Grain Filling Stage	Canopy Temperature	Heat Stress
Elite	208.7269229	36.18872883	Grain Filling Stage	Canopy Temperature	Heat Stress
Elite	169.7105891	34.21109822	Grain Filling Stage	Canopy Temperature	Heat Stress
Elite	363.3198038	33.96406137	Grain Filling Stage	Canopy Temperature	Heat Stress
Elite	230.8840627	36.32305486	Grain Filling Stage	Canopy Temperature	Heat Stress
Elite	229.6560062	35.52835463	Grain Filling Stage	Canopy Temperature	Heat Stress
Elite	327.0363649	34.05855805	Grain Filling Stage	Canopy Temperature	Heat Stress
Elite	290.8926952	33.92051013	Grain Filling Stage	Canopy Temperature	Heat Stress
Elite	261.2218087	36.5310093	Grain Filling Stage	Canopy Temperature	Heat Stress
Elite	127.7520317	37.45007256	Grain Filling Stage	Canopy Temperature	Heat Stress
Elite	301.6139358	34.8553643	Grain Filling Stage	Canopy Temperature	Heat Stress
Elite	201.7423097	34.80929407	Grain Filling Stage	Canopy Temperature	Heat Stress
Elite	319.4314671	35.14087299	Grain Filling Stage	Canopy Temperature	Heat Stress
Elite	356.9956244	34.23372212	Grain Filling Stage	Canopy Temperature	Heat Stress
Elite	466.1539662	31.9769258	Grain Filling Stage	Canopy Temperature	Heat Stress
Elite	279.1740539	35.72447071	Grain Filling Stage	Canopy Temperature	Heat Stress
Elite	202.6152391	36.78406136	Grain Filling Stage	Canopy Temperature	Heat Stress
Elite	213.343225	36.7266303	Grain Filling Stage	Canopy Temperature	Heat Stress
Elite	250.1697514	35.96283396	Grain Filling Stage	Canopy Temperature	Heat Stress
Elite	212.8801952	36.75956331	Grain Filling Stage	Canopy Temperature	Heat Stress
Elite	229.9982729	36.39921857	Grain Filling Stage	Canopy Temperature	Heat Stress
Elite	296.0324704	35.0424054	Grain Filling Stage	Canopy Temperature	Heat Stress
Elite	383.9691594	34.43040271	Grain Filling Stage	Canopy Temperature	Heat Stress
Elite	252.4378291	36.27084884	Grain Filling Stage	Canopy Temperature	Heat Stress
Elite	332.4613027	34.83601146	Grain Filling Stage	Canopy Temperature	Heat Stress
Elite	250.2921316	36.71895357	Grain Filling Stage	Canopy Temperature	Heat Stress
Elite	325.3142898	35.42564005	Grain Filling Stage	Canopy Temperature	Heat Stress
Elite	190.6337706	36.74682516	Grain Filling Stage	Canopy Temperature	Heat Stress
Elite	280.9216356	34.65132408	Grain Filling Stage	Canopy Temperature	Heat Stress
Elite	272.1289448	36.35636308	Grain Filling Stage	Canopy Temperature	Heat Stress
Elite	323.9285365	34.90691068	Grain Filling Stage	Canopy Temperature	Heat Stress
Elite	330.7406715	35.80987242	Grain Filling Stage	Canopy Temperature	Heat Stress
Elite	362.59473	33.33371218	Grain Filling Stage	Canopy Temperature	Heat Stress
Elite	306.604375	34.66501517	Grain Filling Stage	Canopy Temperature	Heat Stress
Elite	286.1103968	35.41098208	Grain Filling Stage	Canopy Temperature	Heat Stress
Elite	255.3961907	34.25432603	Grain Filling Stage	Canopy Temperature	Heat Stress
Exotic-derived	450.662905	31.32007068	Grain Filling Stage	Canopy Temperature	Heat Stress
Exotic-derived	211.1737398	36.09972842	Grain Filling Stage	Canopy Temperature	Heat Stress
Exotic-derived	283.9635102	34.96943936	Grain Filling Stage	Canopy Temperature	Heat Stress
Exotic-derived	221.7938527	34.64186763	Grain Filling Stage	Canopy Temperature	Heat Stress
Exotic-derived	433.1076813	31.86916727	Grain Filling Stage	Canopy Temperature	Heat Stress
Exotic-derived	455.1851596	32.66198545	Grain Filling Stage	Canopy Temperature	Heat Stress
Exotic-derived	302.9302055	33.84321681	Grain Filling Stage	Canopy Temperature	Heat Stress
Exotic-derived	216.0330474	35.90376572	Grain Filling Stage	Canopy Temperature	Heat Stress
Exotic-derived	462.5022185	31.59608823	Grain Filling Stage	Canopy Temperature	Heat Stress
Exotic-derived	438.1787449	32.60728516	Grain Filling Stage	Canopy Temperature	Heat Stress
Exotic-derived	417.5983861	33.44634612	Grain Filling Stage	Canopy Temperature	Heat Stress
Exotic-derived	424.3258541	33.28770944	Grain Filling Stage	Canopy Temperature	Heat Stress
Exotic-derived	430.909215	33.17789808	Grain Filling Stage	Canopy Temperature	Heat Stress
Exotic-derived	333.1645575	34.19113497	Grain Filling Stage	Canopy Temperature	Heat Stress
Exotic-derived	437.1813732	32.4350364	Grain Filling Stage	Canopy Temperature	Heat Stress
Exotic-derived	331.5205793	34.79405961	Grain Filling Stage	Canopy Temperature	Heat Stress
Exotic-derived	416.6504002	33.55282771	Grain Filling Stage	Canopy Temperature	Heat Stress
Exotic-derived	359.6745538	33.87242638	Grain Filling Stage	Canopy Temperature	Heat Stress
Exotic-derived	300.5544967	35.25925282	Grain Filling Stage	Canopy Temperature	Heat Stress
Exotic-derived	373.3637488	33.99938051	Grain Filling Stage	Canopy Temperature	Heat Stress
Exotic-derived	350.6010384	34.27243974	Grain Filling Stage	Canopy Temperature	Heat Stress
Exotic-derived	496.4190236	31.92694213	Grain Filling Stage	Canopy Temperature	Heat Stress
Exotic-derived	451.4322968	33.05739571	Grain Filling Stage	Canopy Temperature	Heat Stress
Exotic-derived	273.9835259	34.11877993	Grain Filling Stage	Canopy Temperature	Heat Stress
Exotic-derived	339.0935697	32.72874899	Grain Filling Stage	Canopy Temperature	Heat Stress
Exotic-derived	470.5418275	31.58620868	Grain Filling Stage	Canopy Temperature	Heat Stress
Exotic-derived	259.4813543	34.17926736	Grain Filling Stage	Canopy Temperature	Heat Stress
Exotic-derived	369.6700578	34.09693509	Grain Filling Stage	Canopy Temperature	Heat Stress
Exotic-derived	427.0300541	33.81211539	Grain Filling Stage	Canopy Temperature	Heat Stress
Exotic-derived	291.0883692	35.57883301	Grain Filling Stage	Canopy Temperature	Heat Stress
Exotic-derived	493.7966347	32.91809623	Grain Filling Stage	Canopy Temperature	Heat Stress
Exotic-derived	181.5093451	35.76777446	Grain Filling Stage	Canopy Temperature	Heat Stress
Exotic-derived	459.1524848	32.44144452	Grain Filling Stage	Canopy Temperature	Heat Stress
Exotic-derived	471.6028931	33.1651564	Grain Filling Stage	Canopy Temperature	Heat Stress
Exotic-derived	296.792152	35.26063591	Grain Filling Stage	Canopy Temperature	Heat Stress
Exotic-derived	253.7944937	33.98761376	Grain Filling Stage	Canopy Temperature	Heat Stress
Exotic-derived	159.4431935	36.79538659	Grain Filling Stage	Canopy Temperature	Heat Stress
Exotic-derived	404.807767	31.79193109	Grain Filling Stage	Canopy Temperature	Heat Stress
Exotic-derived	454.7427255	33.60836387	Grain Filling Stage	Canopy Temperature	Heat Stress
Exotic-derived	405.5322817	33.58645707	Grain Filling Stage	Canopy Temperature	Heat Stress
Exotic-derived	397.6898915	34.01507591	Grain Filling Stage	Canopy Temperature	Heat Stress
Exotic-derived	185.7169193	35.5715606	Grain Filling Stage	Canopy Temperature	Heat Stress
Exotic-derived	450.9012558	32.59674202	Grain Filling Stage	Canopy Temperature	Heat Stress
Exotic-derived	263.6170037	34.04543546	Grain Filling Stage	Canopy Temperature	Heat Stress
Exotic-derived	268.8443955	34.67110479	Grain Filling Stage	Canopy Temperature	Heat Stress
Exotic-derived	450.8310767	32.53516055	Grain Filling Stage	Canopy Temperature	Heat Stress
Exotic-derived	332.895234	33.94222085	Grain Filling Stage	Canopy Temperature	Heat Stress
Exotic-derived	254.1143213	35.54794731	Grain Filling Stage	Canopy Temperature	Heat Stress
Exotic-derived	390.1068526	33.55407964	Grain Filling Stage	Canopy Temperature	Heat Stress
Exotic-derived	213.3427796	36.6948101	Grain Filling Stage	Canopy Temperature	Heat Stress
Exotic-derived	356.3656674	33.73166206	Grain Filling Stage	Canopy Temperature	Heat Stress
Exotic-derived	405.4951714	31.82289131	Grain Filling Stage	Canopy Temperature	Heat Stress
Exotic-derived	384.2423942	33.04196017	Grain Filling Stage	Canopy Temperature	Heat Stress
Exotic-derived	405.781921	32.8202007	Grain Filling Stage	Canopy Temperature	Heat Stress
Exotic-derived	389.1874401	33.75464065	Grain Filling Stage	Canopy Temperature	Heat Stress
Exotic-derived	447.8964233	32.38259062	Grain Filling Stage	Canopy Temperature	Heat Stress
Exotic-derived	462.4109795	32.15518495	Grain Filling Stage	Canopy Temperature	Heat Stress
Exotic-derived	421.2344531	33.65666321	Grain Filling Stage	Canopy Temperature	Heat Stress
Exotic-derived	427.6727078	33.32972763	Grain Filling Stage	Canopy Temperature	Heat Stress
Exotic-derived	435.9793964	32.68181015	Grain Filling Stage	Canopy Temperature	Heat Stress
Exotic-derived	410.8535579	33.01538652	Grain Filling Stage	Canopy Temperature	Heat Stress
Exotic-derived	239.8406929	35.67981148	Grain Filling Stage	Canopy Temperature	Heat Stress
Exotic-derived	401.8192438	34.15037829	Grain Filling Stage	Canopy Temperature	Heat Stress
Exotic-derived	374.5510603	33.9178155	Grain Filling Stage	Canopy Temperature	Heat Stress
Exotic-derived	394.1551739	34.17127424	Grain Filling Stage	Canopy Temperature	Heat Stress
Exotic-derived	306.3726864	33.9221355	Grain Filling Stage	Canopy Temperature	Heat Stress
Elite	527.1285481	0.804766039	Vegetative Stage	NDVI	Yield Potential
Elite	503.8847993	0.81875971	Vegetative Stage	NDVI	Yield Potential
Elite	580.630016	0.819163984	Vegetative Stage	NDVI	Yield Potential
Elite	601.1250587	0.813066169	Vegetative Stage	NDVI	Yield Potential
Elite	616.8547412	0.8129753	Vegetative Stage	NDVI	Yield Potential
Elite	586.7167752	0.804808796	Vegetative Stage	NDVI	Yield Potential
Elite	597.4843481	0.808485966	Vegetative Stage	NDVI	Yield Potential
Elite	569.0109766	0.811675028	Vegetative Stage	NDVI	Yield Potential
Elite	484.5498518	0.808799145	Vegetative Stage	NDVI	Yield Potential
Elite	613.2972123	0.813059699	Vegetative Stage	NDVI	Yield Potential
Elite	585.5915301	0.814550226	Vegetative Stage	NDVI	Yield Potential
Elite	650.8182705	0.816960137	Vegetative Stage	NDVI	Yield Potential
Elite	531.3609069	0.818068293	Vegetative Stage	NDVI	Yield Potential
Elite	606.4414549	0.823743294	Vegetative Stage	NDVI	Yield Potential
Elite	575.4970789	0.813222888	Vegetative Stage	NDVI	Yield Potential
Elite	588.97176	0.797387618	Vegetative Stage	NDVI	Yield Potential
Elite	591.2275806	0.81535254	Vegetative Stage	NDVI	Yield Potential
Elite	683.2829889	0.806595399	Vegetative Stage	NDVI	Yield Potential
Elite	602.929282	0.825603168	Vegetative Stage	NDVI	Yield Potential
Elite	575.7216705	0.792705781	Vegetative Stage	NDVI	Yield Potential
Elite	685.5685794	0.803424467	Vegetative Stage	NDVI	Yield Potential
Elite	580.7904101	0.812274741	Vegetative Stage	NDVI	Yield Potential
Elite	582.5217224	0.824383605	Vegetative Stage	NDVI	Yield Potential
Elite	638.3686695	0.819116525	Vegetative Stage	NDVI	Yield Potential
Elite	605.0281267	0.830013653	Vegetative Stage	NDVI	Yield Potential
Elite	558.4888714	0.831292075	Vegetative Stage	NDVI	Yield Potential
Elite	626.1360378	0.818146618	Vegetative Stage	NDVI	Yield Potential
Elite	584.2967618	0.818159652	Vegetative Stage	NDVI	Yield Potential
Elite	595.6939772	0.806994557	Vegetative Stage	NDVI	Yield Potential
Elite	625.2314898	0.790863318	Vegetative Stage	NDVI	Yield Potential
Elite	612.3098838	0.815048476	Vegetative Stage	NDVI	Yield Potential
Elite	499.1792674	0.810110416	Vegetative Stage	NDVI	Yield Potential
Elite	623.3803796	0.81713597	Vegetative Stage	NDVI	Yield Potential
Elite	594.7671003	0.787398359	Vegetative Stage	NDVI	Yield Potential
Elite	615.2322548	0.82603129	Vegetative Stage	NDVI	Yield Potential
Elite	625.8226975	0.795728148	Vegetative Stage	NDVI	Yield Potential
Elite	622.4344742	0.808752603	Vegetative Stage	NDVI	Yield Potential
Elite	628.9033781	0.805290716	Vegetative Stage	NDVI	Yield Potential
Elite	621.7027521	0.823212641	Vegetative Stage	NDVI	Yield Potential
Elite	495.3587485	0.802532633	Vegetative Stage	NDVI	Yield Potential
Elite	581.5122744	0.802162786	Vegetative Stage	NDVI	Yield Potential
Elite	591.2599682	0.817892837	Vegetative Stage	NDVI	Yield Potential
Elite	639.3217932	0.815241093	Vegetative Stage	NDVI	Yield Potential
Elite	525.0701418	0.807316782	Vegetative Stage	NDVI	Yield Potential
Elite	603.9250205	0.826747293	Vegetative Stage	NDVI	Yield Potential
Elite	553.587357	0.824726882	Vegetative Stage	NDVI	Yield Potential
Elite	540.8343742	0.822176343	Vegetative Stage	NDVI	Yield Potential
Elite	615.2428454	0.804043951	Vegetative Stage	NDVI	Yield Potential
Elite	601.3058598	0.809381791	Vegetative Stage	NDVI	Yield Potential
Elite	583.503137	0.823379583	Vegetative Stage	NDVI	Yield Potential
Elite	646.7870353	0.815133868	Vegetative Stage	NDVI	Yield Potential
Elite	629.2594758	0.819931764	Vegetative Stage	NDVI	Yield Potential
Elite	597.9127669	0.802591225	Vegetative Stage	NDVI	Yield Potential
Elite	588.7943502	0.825844176	Vegetative Stage	NDVI	Yield Potential
Elite	641.89376	0.823324118	Vegetative Stage	NDVI	Yield Potential
Elite	647.4814325	0.812052008	Vegetative Stage	NDVI	Yield Potential
Elite	588.9501478	0.820909473	Vegetative Stage	NDVI	Yield Potential
Elite	575.6603082	0.823049969	Vegetative Stage	NDVI	Yield Potential
Elite	589.536452	0.81751601	Vegetative Stage	NDVI	Yield Potential
Elite	565.8486178	0.79556755	Vegetative Stage	NDVI	Yield Potential
Elite	647.7513703	0.810538084	Vegetative Stage	NDVI	Yield Potential
Elite	554.1517762	0.824387055	Vegetative Stage	NDVI	Yield Potential
Elite	579.8026216	0.792996529	Vegetative Stage	NDVI	Yield Potential
Elite	616.719156	0.801523983	Vegetative Stage	NDVI	Yield Potential
Elite	611.6053557	0.807812206	Vegetative Stage	NDVI	Yield Potential
Elite	640.5813282	0.794580772	Vegetative Stage	NDVI	Yield Potential
Elite	692.4405793	0.790928691	Vegetative Stage	NDVI	Yield Potential
Elite	592.5335827	0.791937932	Vegetative Stage	NDVI	Yield Potential
Elite	612.3689626	0.816252056	Vegetative Stage	NDVI	Yield Potential
Elite	638.4555857	0.807320403	Vegetative Stage	NDVI	Yield Potential
Elite	610.3350124	0.790461777	Vegetative Stage	NDVI	Yield Potential
Elite	653.0681843	0.802201581	Vegetative Stage	NDVI	Yield Potential
Elite	612.1150149	0.806102241	Vegetative Stage	NDVI	Yield Potential
Elite	641.3434476	0.814281384	Vegetative Stage	NDVI	Yield Potential
Elite	623.0681158	0.784603751	Vegetative Stage	NDVI	Yield Potential
Elite	594.1238696	0.822526476	Vegetative Stage	NDVI	Yield Potential
Elite	618.8081132	0.80806802	Vegetative Stage	NDVI	Yield Potential
Elite	692.9354068	0.813165486	Vegetative Stage	NDVI	Yield Potential
Elite	657.961883	0.782973932	Vegetative Stage	NDVI	Yield Potential
Elite	594.5463511	0.822766198	Vegetative Stage	NDVI	Yield Potential
Elite	559.9719031	0.814140264	Vegetative Stage	NDVI	Yield Potential
Elite	587.0353689	0.812233204	Vegetative Stage	NDVI	Yield Potential
Elite	557.8904019	0.84211126	Vegetative Stage	NDVI	Yield Potential
Exotic-derived	613.9230525	0.819374054	Vegetative Stage	NDVI	Yield Potential
Exotic-derived	564.2961813	0.811159241	Vegetative Stage	NDVI	Yield Potential
Exotic-derived	552.8524988	0.815846004	Vegetative Stage	NDVI	Yield Potential
Exotic-derived	630.8324944	0.811399187	Vegetative Stage	NDVI	Yield Potential
Exotic-derived	585.571525	0.81936109	Vegetative Stage	NDVI	Yield Potential
Exotic-derived	539.9864472	0.824528895	Vegetative Stage	NDVI	Yield Potential
Exotic-derived	602.8943485	0.828528873	Vegetative Stage	NDVI	Yield Potential
Exotic-derived	705.2299656	0.816501845	Vegetative Stage	NDVI	Yield Potential
Exotic-derived	555.3871896	0.827173668	Vegetative Stage	NDVI	Yield Potential
Exotic-derived	590.7545148	0.81024928	Vegetative Stage	NDVI	Yield Potential
Exotic-derived	625.7564144	0.810718062	Vegetative Stage	NDVI	Yield Potential
Exotic-derived	614.4882016	0.808833599	Vegetative Stage	NDVI	Yield Potential
Exotic-derived	644.7322891	0.806603309	Vegetative Stage	NDVI	Yield Potential
Exotic-derived	637.5821481	0.802363823	Vegetative Stage	NDVI	Yield Potential
Exotic-derived	599.8554719	0.816834371	Vegetative Stage	NDVI	Yield Potential
Exotic-derived	590.8709896	0.819252767	Vegetative Stage	NDVI	Yield Potential
Exotic-derived	615.5146172	0.819122753	Vegetative Stage	NDVI	Yield Potential
Exotic-derived	536.6511825	0.818238657	Vegetative Stage	NDVI	Yield Potential
Exotic-derived	561.9468026	0.804160616	Vegetative Stage	NDVI	Yield Potential
Exotic-derived	580.6791827	0.829787645	Vegetative Stage	NDVI	Yield Potential
Exotic-derived	584.8290171	0.822654237	Vegetative Stage	NDVI	Yield Potential
Exotic-derived	557.3718896	0.817666635	Vegetative Stage	NDVI	Yield Potential
Exotic-derived	620.1678265	0.816508413	Vegetative Stage	NDVI	Yield Potential
Exotic-derived	602.5445262	0.822276216	Vegetative Stage	NDVI	Yield Potential
Exotic-derived	592.4821543	0.827982938	Vegetative Stage	NDVI	Yield Potential
Exotic-derived	521.7043139	0.832720774	Vegetative Stage	NDVI	Yield Potential
Exotic-derived	571.9173507	0.833481284	Vegetative Stage	NDVI	Yield Potential
Exotic-derived	551.028693	0.824576905	Vegetative Stage	NDVI	Yield Potential
Exotic-derived	606.5574554	0.797925897	Vegetative Stage	NDVI	Yield Potential
Exotic-derived	596.5307143	0.814243446	Vegetative Stage	NDVI	Yield Potential
Exotic-derived	621.7785017	0.822586633	Vegetative Stage	NDVI	Yield Potential
Exotic-derived	594.5210315	0.822805245	Vegetative Stage	NDVI	Yield Potential
Exotic-derived	576.2048903	0.820188325	Vegetative Stage	NDVI	Yield Potential
Exotic-derived	654.1872441	0.829505259	Vegetative Stage	NDVI	Yield Potential
Exotic-derived	620.0560864	0.802727234	Vegetative Stage	NDVI	Yield Potential
Exotic-derived	561.8271359	0.810698722	Vegetative Stage	NDVI	Yield Potential
Exotic-derived	567.782021	0.816334838	Vegetative Stage	NDVI	Yield Potential
Exotic-derived	550.0831558	0.828619656	Vegetative Stage	NDVI	Yield Potential
Exotic-derived	592.479176	0.814421756	Vegetative Stage	NDVI	Yield Potential
Exotic-derived	609.7858476	0.825263779	Vegetative Stage	NDVI	Yield Potential
Exotic-derived	623.3535545	0.82633127	Vegetative Stage	NDVI	Yield Potential
Exotic-derived	528.9972183	0.80778853	Vegetative Stage	NDVI	Yield Potential
Exotic-derived	585.5186653	0.824113664	Vegetative Stage	NDVI	Yield Potential
Exotic-derived	495.7554221	0.82468455	Vegetative Stage	NDVI	Yield Potential
Exotic-derived	617.1189665	0.824136839	Vegetative Stage	NDVI	Yield Potential
Exotic-derived	569.2638712	0.822193065	Vegetative Stage	NDVI	Yield Potential
Exotic-derived	588.7829568	0.825191512	Vegetative Stage	NDVI	Yield Potential
Exotic-derived	606.8278149	0.818303169	Vegetative Stage	NDVI	Yield Potential
Exotic-derived	564.344767	0.823513238	Vegetative Stage	NDVI	Yield Potential
Exotic-derived	554.1669555	0.812902504	Vegetative Stage	NDVI	Yield Potential
Exotic-derived	614.1875495	0.82302339	Vegetative Stage	NDVI	Yield Potential
Exotic-derived	590.9845992	0.824864493	Vegetative Stage	NDVI	Yield Potential
Exotic-derived	567.7624488	0.822984319	Vegetative Stage	NDVI	Yield Potential
Exotic-derived	575.3532525	0.817456774	Vegetative Stage	NDVI	Yield Potential
Exotic-derived	561.6417544	0.818539567	Vegetative Stage	NDVI	Yield Potential
Exotic-derived	591.5794295	0.818798195	Vegetative Stage	NDVI	Yield Potential
Exotic-derived	546.1910297	0.823632313	Vegetative Stage	NDVI	Yield Potential
Exotic-derived	597.4213736	0.822491683	Vegetative Stage	NDVI	Yield Potential
Exotic-derived	558.2258373	0.817316525	Vegetative Stage	NDVI	Yield Potential
Exotic-derived	616.9789239	0.810215689	Vegetative Stage	NDVI	Yield Potential
Exotic-derived	590.033866	0.825967438	Vegetative Stage	NDVI	Yield Potential
Exotic-derived	612.7234817	0.809772051	Vegetative Stage	NDVI	Yield Potential
Exotic-derived	658.4741093	0.826572628	Vegetative Stage	NDVI	Yield Potential
Exotic-derived	642.1467841	0.818491647	Vegetative Stage	NDVI	Yield Potential
Exotic-derived	582.4566728	0.811744486	Vegetative Stage	NDVI	Yield Potential
Exotic-derived	585.1997285	0.818340291	Vegetative Stage	NDVI	Yield Potential
Elite	527.1285481	0.805904808	Grain Filling Stage	NDVI	Yield Potential
Elite	503.8847993	0.81436761	Grain Filling Stage	NDVI	Yield Potential
Elite	580.630016	0.808333642	Grain Filling Stage	NDVI	Yield Potential
Elite	601.1250587	0.815914489	Grain Filling Stage	NDVI	Yield Potential
Elite	616.8547412	0.813295403	Grain Filling Stage	NDVI	Yield Potential
Elite	586.7167752	0.809635655	Grain Filling Stage	NDVI	Yield Potential
Elite	597.4843481	0.788027585	Grain Filling Stage	NDVI	Yield Potential
Elite	569.0109766	0.817890019	Grain Filling Stage	NDVI	Yield Potential
Elite	484.5498518	0.826438305	Grain Filling Stage	NDVI	Yield Potential
Elite	613.2972123	0.815877248	Grain Filling Stage	NDVI	Yield Potential
Elite	585.5915301	0.821369975	Grain Filling Stage	NDVI	Yield Potential
Elite	650.8182705	0.825194235	Grain Filling Stage	NDVI	Yield Potential
Elite	531.3609069	0.821419163	Grain Filling Stage	NDVI	Yield Potential
Elite	606.4414549	0.828017815	Grain Filling Stage	NDVI	Yield Potential
Elite	575.4970789	0.787936683	Grain Filling Stage	NDVI	Yield Potential
Elite	588.97176	0.796964394	Grain Filling Stage	NDVI	Yield Potential
Elite	591.2275806	0.812959463	Grain Filling Stage	NDVI	Yield Potential
Elite	683.2829889	0.809410514	Grain Filling Stage	NDVI	Yield Potential
Elite	602.929282	0.810198784	Grain Filling Stage	NDVI	Yield Potential
Elite	575.7216705	0.78843674	Grain Filling Stage	NDVI	Yield Potential
Elite	685.5685794	0.79508821	Grain Filling Stage	NDVI	Yield Potential
Elite	580.7904101	0.826005274	Grain Filling Stage	NDVI	Yield Potential
Elite	582.5217224	0.802012846	Grain Filling Stage	NDVI	Yield Potential
Elite	638.3686695	0.817630365	Grain Filling Stage	NDVI	Yield Potential
Elite	605.0281267	0.823019889	Grain Filling Stage	NDVI	Yield Potential
Elite	558.4888714	0.838611548	Grain Filling Stage	NDVI	Yield Potential
Elite	626.1360378	0.818107424	Grain Filling Stage	NDVI	Yield Potential
Elite	584.2967618	0.827338085	Grain Filling Stage	NDVI	Yield Potential
Elite	595.6939772	0.820785459	Grain Filling Stage	NDVI	Yield Potential
Elite	625.2314898	0.799012686	Grain Filling Stage	NDVI	Yield Potential
Elite	612.3098838	0.801171885	Grain Filling Stage	NDVI	Yield Potential
Elite	499.1792674	0.808117277	Grain Filling Stage	NDVI	Yield Potential
Elite	623.3803796	0.812309747	Grain Filling Stage	NDVI	Yield Potential
Elite	594.7671003	0.778478565	Grain Filling Stage	NDVI	Yield Potential
Elite	615.2322548	0.81384344	Grain Filling Stage	NDVI	Yield Potential
Elite	625.8226975	0.779523207	Grain Filling Stage	NDVI	Yield Potential
Elite	622.4344742	0.800061827	Grain Filling Stage	NDVI	Yield Potential
Elite	628.9033781	0.796721559	Grain Filling Stage	NDVI	Yield Potential
Elite	621.7027521	0.817385613	Grain Filling Stage	NDVI	Yield Potential
Elite	495.3587485	0.800440068	Grain Filling Stage	NDVI	Yield Potential
Elite	581.5122744	0.784465181	Grain Filling Stage	NDVI	Yield Potential
Elite	591.2599682	0.817247501	Grain Filling Stage	NDVI	Yield Potential
Elite	639.3217932	0.812053637	Grain Filling Stage	NDVI	Yield Potential
Elite	525.0701418	0.818706694	Grain Filling Stage	NDVI	Yield Potential
Elite	603.9250205	0.822482245	Grain Filling Stage	NDVI	Yield Potential
Elite	553.587357	0.803884572	Grain Filling Stage	NDVI	Yield Potential
Elite	540.8343742	0.814287216	Grain Filling Stage	NDVI	Yield Potential
Elite	615.2428454	0.801430011	Grain Filling Stage	NDVI	Yield Potential
Elite	601.3058598	0.805225818	Grain Filling Stage	NDVI	Yield Potential
Elite	583.503137	0.824183446	Grain Filling Stage	NDVI	Yield Potential
Elite	646.7870353	0.803365436	Grain Filling Stage	NDVI	Yield Potential
Elite	629.2594758	0.817489271	Grain Filling Stage	NDVI	Yield Potential
Elite	597.9127669	0.80150151	Grain Filling Stage	NDVI	Yield Potential
Elite	588.7943502	0.824497752	Grain Filling Stage	NDVI	Yield Potential
Elite	641.89376	0.823790569	Grain Filling Stage	NDVI	Yield Potential
Elite	647.4814325	0.798006658	Grain Filling Stage	NDVI	Yield Potential
Elite	588.9501478	0.813873488	Grain Filling Stage	NDVI	Yield Potential
Elite	575.6603082	0.809180766	Grain Filling Stage	NDVI	Yield Potential
Elite	589.536452	0.808845803	Grain Filling Stage	NDVI	Yield Potential
Elite	565.8486178	0.764284629	Grain Filling Stage	NDVI	Yield Potential
Elite	647.7513703	0.800554586	Grain Filling Stage	NDVI	Yield Potential
Elite	554.1517762	0.81379433	Grain Filling Stage	NDVI	Yield Potential
Elite	579.8026216	0.784722208	Grain Filling Stage	NDVI	Yield Potential
Elite	616.719156	0.773450289	Grain Filling Stage	NDVI	Yield Potential
Elite	611.6053557	0.803093486	Grain Filling Stage	NDVI	Yield Potential
Elite	640.5813282	0.80104572	Grain Filling Stage	NDVI	Yield Potential
Elite	692.4405793	0.792716572	Grain Filling Stage	NDVI	Yield Potential
Elite	592.5335827	0.789935116	Grain Filling Stage	NDVI	Yield Potential
Elite	612.3689626	0.797266979	Grain Filling Stage	NDVI	Yield Potential
Elite	638.4555857	0.792127089	Grain Filling Stage	NDVI	Yield Potential
Elite	610.3350124	0.779405137	Grain Filling Stage	NDVI	Yield Potential
Elite	653.0681843	0.786800235	Grain Filling Stage	NDVI	Yield Potential
Elite	612.1150149	0.804526273	Grain Filling Stage	NDVI	Yield Potential
Elite	641.3434476	0.80153978	Grain Filling Stage	NDVI	Yield Potential
Elite	623.0681158	0.765762127	Grain Filling Stage	NDVI	Yield Potential
Elite	594.1238696	0.812264972	Grain Filling Stage	NDVI	Yield Potential
Elite	618.8081132	0.79596575	Grain Filling Stage	NDVI	Yield Potential
Elite	692.9354068	0.806142117	Grain Filling Stage	NDVI	Yield Potential
Elite	657.961883	0.777088266	Grain Filling Stage	NDVI	Yield Potential
Elite	594.5463511	0.823169329	Grain Filling Stage	NDVI	Yield Potential
Elite	559.9719031	0.832670904	Grain Filling Stage	NDVI	Yield Potential
Elite	587.0353689	0.816841697	Grain Filling Stage	NDVI	Yield Potential
Elite	557.8904019	0.838452038	Grain Filling Stage	NDVI	Yield Potential
Exotic-derived	613.9230525	0.813735353	Grain Filling Stage	NDVI	Yield Potential
Exotic-derived	564.2961813	0.818563809	Grain Filling Stage	NDVI	Yield Potential
Exotic-derived	552.8524988	0.820764525	Grain Filling Stage	NDVI	Yield Potential
Exotic-derived	630.8324944	0.825050475	Grain Filling Stage	NDVI	Yield Potential
Exotic-derived	585.571525	0.812349722	Grain Filling Stage	NDVI	Yield Potential
Exotic-derived	539.9864472	0.796802217	Grain Filling Stage	NDVI	Yield Potential
Exotic-derived	602.8943485	0.828132661	Grain Filling Stage	NDVI	Yield Potential
Exotic-derived	705.2299656	0.819357505	Grain Filling Stage	NDVI	Yield Potential
Exotic-derived	555.3871896	0.821659717	Grain Filling Stage	NDVI	Yield Potential
Exotic-derived	590.7545148	0.798326584	Grain Filling Stage	NDVI	Yield Potential
Exotic-derived	625.7564144	0.813993691	Grain Filling Stage	NDVI	Yield Potential
Exotic-derived	614.4882016	0.813356944	Grain Filling Stage	NDVI	Yield Potential
Exotic-derived	644.7322891	0.810969102	Grain Filling Stage	NDVI	Yield Potential
Exotic-derived	637.5821481	0.804900658	Grain Filling Stage	NDVI	Yield Potential
Exotic-derived	599.8554719	0.801515826	Grain Filling Stage	NDVI	Yield Potential
Exotic-derived	590.8709896	0.808048576	Grain Filling Stage	NDVI	Yield Potential
Exotic-derived	615.5146172	0.809003858	Grain Filling Stage	NDVI	Yield Potential
Exotic-derived	536.6511825	0.822360168	Grain Filling Stage	NDVI	Yield Potential
Exotic-derived	561.9468026	0.794482805	Grain Filling Stage	NDVI	Yield Potential
Exotic-derived	580.6791827	0.83265779	Grain Filling Stage	NDVI	Yield Potential
Exotic-derived	584.8290171	0.807460281	Grain Filling Stage	NDVI	Yield Potential
Exotic-derived	557.3718896	0.795787742	Grain Filling Stage	NDVI	Yield Potential
Exotic-derived	620.1678265	0.806754232	Grain Filling Stage	NDVI	Yield Potential
Exotic-derived	602.5445262	0.814569951	Grain Filling Stage	NDVI	Yield Potential
Exotic-derived	592.4821543	0.826923325	Grain Filling Stage	NDVI	Yield Potential
Exotic-derived	521.7043139	0.819654104	Grain Filling Stage	NDVI	Yield Potential
Exotic-derived	571.9173507	0.823032624	Grain Filling Stage	NDVI	Yield Potential
Exotic-derived	551.028693	0.808586325	Grain Filling Stage	NDVI	Yield Potential
Exotic-derived	606.5574554	0.799118704	Grain Filling Stage	NDVI	Yield Potential
Exotic-derived	596.5307143	0.803897721	Grain Filling Stage	NDVI	Yield Potential
Exotic-derived	621.7785017	0.812058652	Grain Filling Stage	NDVI	Yield Potential
Exotic-derived	594.5210315	0.81755293	Grain Filling Stage	NDVI	Yield Potential
Exotic-derived	576.2048903	0.809958783	Grain Filling Stage	NDVI	Yield Potential
Exotic-derived	654.1872441	0.821333136	Grain Filling Stage	NDVI	Yield Potential
Exotic-derived	620.0560864	0.801576895	Grain Filling Stage	NDVI	Yield Potential
Exotic-derived	561.8271359	0.803152522	Grain Filling Stage	NDVI	Yield Potential
Exotic-derived	567.782021	0.814995204	Grain Filling Stage	NDVI	Yield Potential
Exotic-derived	550.0831558	0.807950577	Grain Filling Stage	NDVI	Yield Potential
Exotic-derived	592.479176	0.813038407	Grain Filling Stage	NDVI	Yield Potential
Exotic-derived	609.7858476	0.821504935	Grain Filling Stage	NDVI	Yield Potential
Exotic-derived	623.3535545	0.824467201	Grain Filling Stage	NDVI	Yield Potential
Exotic-derived	528.9972183	0.806200991	Grain Filling Stage	NDVI	Yield Potential
Exotic-derived	585.5186653	0.80836455	Grain Filling Stage	NDVI	Yield Potential
Exotic-derived	495.7554221	0.817424344	Grain Filling Stage	NDVI	Yield Potential
Exotic-derived	617.1189665	0.820836041	Grain Filling Stage	NDVI	Yield Potential
Exotic-derived	569.2638712	0.800207184	Grain Filling Stage	NDVI	Yield Potential
Exotic-derived	588.7829568	0.810354969	Grain Filling Stage	NDVI	Yield Potential
Exotic-derived	606.8278149	0.801918086	Grain Filling Stage	NDVI	Yield Potential
Exotic-derived	564.344767	0.819759299	Grain Filling Stage	NDVI	Yield Potential
Exotic-derived	554.1669555	0.7831723	Grain Filling Stage	NDVI	Yield Potential
Exotic-derived	614.1875495	0.814058655	Grain Filling Stage	NDVI	Yield Potential
Exotic-derived	590.9845992	0.814879893	Grain Filling Stage	NDVI	Yield Potential
Exotic-derived	567.7624488	0.821951993	Grain Filling Stage	NDVI	Yield Potential
Exotic-derived	575.3532525	0.806546344	Grain Filling Stage	NDVI	Yield Potential
Exotic-derived	561.6417544	0.806896417	Grain Filling Stage	NDVI	Yield Potential
Exotic-derived	591.5794295	0.798569441	Grain Filling Stage	NDVI	Yield Potential
Exotic-derived	546.1910297	0.812203706	Grain Filling Stage	NDVI	Yield Potential
Exotic-derived	597.4213736	0.810461596	Grain Filling Stage	NDVI	Yield Potential
Exotic-derived	558.2258373	0.805389014	Grain Filling Stage	NDVI	Yield Potential
Exotic-derived	616.9789239	0.800047829	Grain Filling Stage	NDVI	Yield Potential
Exotic-derived	590.033866	0.823013372	Grain Filling Stage	NDVI	Yield Potential
Exotic-derived	612.7234817	0.777612865	Grain Filling Stage	NDVI	Yield Potential
Exotic-derived	658.4741093	0.821783978	Grain Filling Stage	NDVI	Yield Potential
Exotic-derived	642.1467841	0.805214222	Grain Filling Stage	NDVI	Yield Potential
Exotic-derived	582.4566728	0.80116164	Grain Filling Stage	NDVI	Yield Potential
Exotic-derived	585.1997285	0.804581867	Grain Filling Stage	NDVI	Yield Potential
Elite	527.1285481	26.38200404	Vegetative Stage	Canopy Temperature	Yield Potential
Elite	503.8847993	26.19880562	Vegetative Stage	Canopy Temperature	Yield Potential
Elite	580.630016	26.06237377	Vegetative Stage	Canopy Temperature	Yield Potential
Elite	601.1250587	26.08792724	Vegetative Stage	Canopy Temperature	Yield Potential
Elite	616.8547412	26.24614045	Vegetative Stage	Canopy Temperature	Yield Potential
Elite	586.7167752	26.58210755	Vegetative Stage	Canopy Temperature	Yield Potential
Elite	597.4843481	26.09433074	Vegetative Stage	Canopy Temperature	Yield Potential
Elite	569.0109766	26.4448858	Vegetative Stage	Canopy Temperature	Yield Potential
Elite	484.5498518	26.79627332	Vegetative Stage	Canopy Temperature	Yield Potential
Elite	613.2972123	26.0756296	Vegetative Stage	Canopy Temperature	Yield Potential
Elite	585.5915301	26.14319196	Vegetative Stage	Canopy Temperature	Yield Potential
Elite	650.8182705	26.20481192	Vegetative Stage	Canopy Temperature	Yield Potential
Elite	531.3609069	26.2217301	Vegetative Stage	Canopy Temperature	Yield Potential
Elite	606.4414549	25.94223033	Vegetative Stage	Canopy Temperature	Yield Potential
Elite	575.4970789	25.74874842	Vegetative Stage	Canopy Temperature	Yield Potential
Elite	588.97176	26.32904977	Vegetative Stage	Canopy Temperature	Yield Potential
Elite	591.2275806	25.99261016	Vegetative Stage	Canopy Temperature	Yield Potential
Elite	683.2829889	26.24126786	Vegetative Stage	Canopy Temperature	Yield Potential
Elite	602.929282	25.77573091	Vegetative Stage	Canopy Temperature	Yield Potential
Elite	575.7216705	26.45059824	Vegetative Stage	Canopy Temperature	Yield Potential
Elite	685.5685794	26.17452544	Vegetative Stage	Canopy Temperature	Yield Potential
Elite	580.7904101	26.27339214	Vegetative Stage	Canopy Temperature	Yield Potential
Elite	582.5217224	25.75369837	Vegetative Stage	Canopy Temperature	Yield Potential
Elite	638.3686695	25.75164942	Vegetative Stage	Canopy Temperature	Yield Potential
Elite	605.0281267	25.70527809	Vegetative Stage	Canopy Temperature	Yield Potential
Elite	558.4888714	26.12909048	Vegetative Stage	Canopy Temperature	Yield Potential
Elite	626.1360378	25.98206854	Vegetative Stage	Canopy Temperature	Yield Potential
Elite	584.2967618	26.23879885	Vegetative Stage	Canopy Temperature	Yield Potential
Elite	595.6939772	26.31305094	Vegetative Stage	Canopy Temperature	Yield Potential
Elite	625.2314898	26.75204389	Vegetative Stage	Canopy Temperature	Yield Potential
Elite	612.3098838	25.77469942	Vegetative Stage	Canopy Temperature	Yield Potential
Elite	499.1792674	26.13735168	Vegetative Stage	Canopy Temperature	Yield Potential
Elite	623.3803796	25.80880366	Vegetative Stage	Canopy Temperature	Yield Potential
Elite	594.7671003	26.54207327	Vegetative Stage	Canopy Temperature	Yield Potential
Elite	615.2322548	25.7118717	Vegetative Stage	Canopy Temperature	Yield Potential
Elite	625.8226975	26.02125652	Vegetative Stage	Canopy Temperature	Yield Potential
Elite	622.4344742	25.95485864	Vegetative Stage	Canopy Temperature	Yield Potential
Elite	628.9033781	26.11535129	Vegetative Stage	Canopy Temperature	Yield Potential
Elite	621.7027521	25.58495035	Vegetative Stage	Canopy Temperature	Yield Potential
Elite	495.3587485	26.47263171	Vegetative Stage	Canopy Temperature	Yield Potential
Elite	581.5122744	25.94060353	Vegetative Stage	Canopy Temperature	Yield Potential
Elite	591.2599682	25.8719273	Vegetative Stage	Canopy Temperature	Yield Potential
Elite	639.3217932	25.9041968	Vegetative Stage	Canopy Temperature	Yield Potential
Elite	525.0701418	26.39639303	Vegetative Stage	Canopy Temperature	Yield Potential
Elite	603.9250205	25.80877401	Vegetative Stage	Canopy Temperature	Yield Potential
Elite	553.587357	25.84763149	Vegetative Stage	Canopy Temperature	Yield Potential
Elite	540.8343742	26.10103973	Vegetative Stage	Canopy Temperature	Yield Potential
Elite	615.2428454	26.11811494	Vegetative Stage	Canopy Temperature	Yield Potential
Elite	601.3058598	26.25902911	Vegetative Stage	Canopy Temperature	Yield Potential
Elite	583.503137	26.01042846	Vegetative Stage	Canopy Temperature	Yield Potential
Elite	646.7870353	25.84161412	Vegetative Stage	Canopy Temperature	Yield Potential
Elite	629.2594758	26.01021287	Vegetative Stage	Canopy Temperature	Yield Potential
Elite	597.9127669	26.18886	Vegetative Stage	Canopy Temperature	Yield Potential
Elite	588.7943502	25.83631401	Vegetative Stage	Canopy Temperature	Yield Potential
Elite	641.89376	25.6654473	Vegetative Stage	Canopy Temperature	Yield Potential
Elite	647.4814325	25.8982576	Vegetative Stage	Canopy Temperature	Yield Potential
Elite	588.9501478	26.05472398	Vegetative Stage	Canopy Temperature	Yield Potential
Elite	575.6603082	25.82460167	Vegetative Stage	Canopy Temperature	Yield Potential
Elite	589.536452	25.96042752	Vegetative Stage	Canopy Temperature	Yield Potential
Elite	565.8486178	26.07736064	Vegetative Stage	Canopy Temperature	Yield Potential
Elite	647.7513703	25.85427977	Vegetative Stage	Canopy Temperature	Yield Potential
Elite	554.1517762	25.90316009	Vegetative Stage	Canopy Temperature	Yield Potential
Elite	579.8026216	26.28838385	Vegetative Stage	Canopy Temperature	Yield Potential
Elite	616.719156	26.12160803	Vegetative Stage	Canopy Temperature	Yield Potential
Elite	611.6053557	26.09946193	Vegetative Stage	Canopy Temperature	Yield Potential
Elite	640.5813282	26.3980251	Vegetative Stage	Canopy Temperature	Yield Potential
Elite	692.4405793	26.51559657	Vegetative Stage	Canopy Temperature	Yield Potential
Elite	592.5335827	26.21435884	Vegetative Stage	Canopy Temperature	Yield Potential
Elite	612.3689626	25.98111634	Vegetative Stage	Canopy Temperature	Yield Potential
Elite	638.4555857	25.84675999	Vegetative Stage	Canopy Temperature	Yield Potential
Elite	610.3350124	26.30350282	Vegetative Stage	Canopy Temperature	Yield Potential
Elite	653.0681843	25.89735838	Vegetative Stage	Canopy Temperature	Yield Potential
Elite	612.1150149	26.02129153	Vegetative Stage	Canopy Temperature	Yield Potential
Elite	641.3434476	25.70388864	Vegetative Stage	Canopy Temperature	Yield Potential
Elite	623.0681158	26.40265727	Vegetative Stage	Canopy Temperature	Yield Potential
Elite	594.1238696	25.97112106	Vegetative Stage	Canopy Temperature	Yield Potential
Elite	618.8081132	26.06666337	Vegetative Stage	Canopy Temperature	Yield Potential
Elite	692.9354068	25.96398888	Vegetative Stage	Canopy Temperature	Yield Potential
Elite	657.961883	26.36870705	Vegetative Stage	Canopy Temperature	Yield Potential
Elite	594.5463511	25.88756185	Vegetative Stage	Canopy Temperature	Yield Potential
Elite	559.9719031	26.40045461	Vegetative Stage	Canopy Temperature	Yield Potential
Elite	587.0353689	26.0112872	Vegetative Stage	Canopy Temperature	Yield Potential
Elite	557.8904019	25.99212578	Vegetative Stage	Canopy Temperature	Yield Potential
Exotic-derived	613.9230525	25.79866193	Vegetative Stage	Canopy Temperature	Yield Potential
Exotic-derived	564.2961813	26.48386397	Vegetative Stage	Canopy Temperature	Yield Potential
Exotic-derived	552.8524988	26.13175847	Vegetative Stage	Canopy Temperature	Yield Potential
Exotic-derived	630.8324944	26.71942063	Vegetative Stage	Canopy Temperature	Yield Potential
Exotic-derived	585.571525	25.83682207	Vegetative Stage	Canopy Temperature	Yield Potential
Exotic-derived	539.9864472	25.69613534	Vegetative Stage	Canopy Temperature	Yield Potential
Exotic-derived	602.8943485	25.72502612	Vegetative Stage	Canopy Temperature	Yield Potential
Exotic-derived	705.2299656	26.19461659	Vegetative Stage	Canopy Temperature	Yield Potential
Exotic-derived	555.3871896	25.81720665	Vegetative Stage	Canopy Temperature	Yield Potential
Exotic-derived	590.7545148	26.00687756	Vegetative Stage	Canopy Temperature	Yield Potential
Exotic-derived	625.7564144	26.06258044	Vegetative Stage	Canopy Temperature	Yield Potential
Exotic-derived	614.4882016	26.14036579	Vegetative Stage	Canopy Temperature	Yield Potential
Exotic-derived	644.7322891	26.0169609	Vegetative Stage	Canopy Temperature	Yield Potential
Exotic-derived	637.5821481	26.16272319	Vegetative Stage	Canopy Temperature	Yield Potential
Exotic-derived	599.8554719	25.95434214	Vegetative Stage	Canopy Temperature	Yield Potential
Exotic-derived	590.8709896	25.73366869	Vegetative Stage	Canopy Temperature	Yield Potential
Exotic-derived	615.5146172	26.01555639	Vegetative Stage	Canopy Temperature	Yield Potential
Exotic-derived	536.6511825	26.00406397	Vegetative Stage	Canopy Temperature	Yield Potential
Exotic-derived	561.9468026	26.29638106	Vegetative Stage	Canopy Temperature	Yield Potential
Exotic-derived	580.6791827	25.74851864	Vegetative Stage	Canopy Temperature	Yield Potential
Exotic-derived	584.8290171	26.09858019	Vegetative Stage	Canopy Temperature	Yield Potential
Exotic-derived	557.3718896	25.66291867	Vegetative Stage	Canopy Temperature	Yield Potential
Exotic-derived	620.1678265	25.74179824	Vegetative Stage	Canopy Temperature	Yield Potential
Exotic-derived	602.5445262	25.796987	Vegetative Stage	Canopy Temperature	Yield Potential
Exotic-derived	592.4821543	25.79576387	Vegetative Stage	Canopy Temperature	Yield Potential
Exotic-derived	521.7043139	25.66971022	Vegetative Stage	Canopy Temperature	Yield Potential
Exotic-derived	571.9173507	25.65903401	Vegetative Stage	Canopy Temperature	Yield Potential
Exotic-derived	551.028693	25.91235948	Vegetative Stage	Canopy Temperature	Yield Potential
Exotic-derived	606.5574554	26.08439383	Vegetative Stage	Canopy Temperature	Yield Potential
Exotic-derived	596.5307143	25.86184394	Vegetative Stage	Canopy Temperature	Yield Potential
Exotic-derived	621.7785017	25.56304451	Vegetative Stage	Canopy Temperature	Yield Potential
Exotic-derived	594.5210315	25.99149234	Vegetative Stage	Canopy Temperature	Yield Potential
Exotic-derived	576.2048903	25.74735318	Vegetative Stage	Canopy Temperature	Yield Potential
Exotic-derived	654.1872441	25.66817205	Vegetative Stage	Canopy Temperature	Yield Potential
Exotic-derived	620.0560864	26.1305689	Vegetative Stage	Canopy Temperature	Yield Potential
Exotic-derived	561.8271359	25.94741393	Vegetative Stage	Canopy Temperature	Yield Potential
Exotic-derived	567.782021	26.06405929	Vegetative Stage	Canopy Temperature	Yield Potential
Exotic-derived	550.0831558	25.74544601	Vegetative Stage	Canopy Temperature	Yield Potential
Exotic-derived	592.479176	25.94159635	Vegetative Stage	Canopy Temperature	Yield Potential
Exotic-derived	609.7858476	25.61669375	Vegetative Stage	Canopy Temperature	Yield Potential
Exotic-derived	623.3535545	25.82614592	Vegetative Stage	Canopy Temperature	Yield Potential
Exotic-derived	528.9972183	26.29830514	Vegetative Stage	Canopy Temperature	Yield Potential
Exotic-derived	585.5186653	25.69763543	Vegetative Stage	Canopy Temperature	Yield Potential
Exotic-derived	495.7554221	26.13674072	Vegetative Stage	Canopy Temperature	Yield Potential
Exotic-derived	617.1189665	25.83789802	Vegetative Stage	Canopy Temperature	Yield Potential
Exotic-derived	569.2638712	25.82276094	Vegetative Stage	Canopy Temperature	Yield Potential
Exotic-derived	588.7829568	25.75885585	Vegetative Stage	Canopy Temperature	Yield Potential
Exotic-derived	606.8278149	25.73405507	Vegetative Stage	Canopy Temperature	Yield Potential
Exotic-derived	564.344767	25.85802076	Vegetative Stage	Canopy Temperature	Yield Potential
Exotic-derived	554.1669555	26.08433509	Vegetative Stage	Canopy Temperature	Yield Potential
Exotic-derived	614.1875495	25.78927228	Vegetative Stage	Canopy Temperature	Yield Potential
Exotic-derived	590.9845992	25.59093975	Vegetative Stage	Canopy Temperature	Yield Potential
Exotic-derived	567.7624488	25.80011162	Vegetative Stage	Canopy Temperature	Yield Potential
Exotic-derived	575.3532525	25.79694361	Vegetative Stage	Canopy Temperature	Yield Potential
Exotic-derived	561.6417544	25.70120275	Vegetative Stage	Canopy Temperature	Yield Potential
Exotic-derived	591.5794295	25.79048764	Vegetative Stage	Canopy Temperature	Yield Potential
Exotic-derived	546.1910297	25.79087338	Vegetative Stage	Canopy Temperature	Yield Potential
Exotic-derived	597.4213736	25.8367356	Vegetative Stage	Canopy Temperature	Yield Potential
Exotic-derived	558.2258373	25.75529004	Vegetative Stage	Canopy Temperature	Yield Potential
Exotic-derived	616.9789239	25.85068617	Vegetative Stage	Canopy Temperature	Yield Potential
Exotic-derived	590.033866	25.85402446	Vegetative Stage	Canopy Temperature	Yield Potential
Exotic-derived	612.7234817	25.97946526	Vegetative Stage	Canopy Temperature	Yield Potential
Exotic-derived	658.4741093	25.5095162	Vegetative Stage	Canopy Temperature	Yield Potential
Exotic-derived	642.1467841	25.80937256	Vegetative Stage	Canopy Temperature	Yield Potential
Exotic-derived	582.4566728	25.93342574	Vegetative Stage	Canopy Temperature	Yield Potential
Exotic-derived	585.1997285	25.72729778	Vegetative Stage	Canopy Temperature	Yield Potential
Elite	527.1285481	29.93235969	Grain Filling Stage	Canopy Temperature	Yield Potential
Elite	503.8847993	29.56630856	Grain Filling Stage	Canopy Temperature	Yield Potential
Elite	580.630016	29.59569825	Grain Filling Stage	Canopy Temperature	Yield Potential
Elite	601.1250587	29.51000152	Grain Filling Stage	Canopy Temperature	Yield Potential
Elite	616.8547412	29.17441001	Grain Filling Stage	Canopy Temperature	Yield Potential
Elite	586.7167752	29.84059339	Grain Filling Stage	Canopy Temperature	Yield Potential
Elite	597.4843481	29.65157091	Grain Filling Stage	Canopy Temperature	Yield Potential
Elite	569.0109766	29.68750297	Grain Filling Stage	Canopy Temperature	Yield Potential
Elite	484.5498518	30.08601403	Grain Filling Stage	Canopy Temperature	Yield Potential
Elite	613.2972123	29.00242369	Grain Filling Stage	Canopy Temperature	Yield Potential
Elite	585.5915301	29.23223801	Grain Filling Stage	Canopy Temperature	Yield Potential
Elite	650.8182705	29.04259859	Grain Filling Stage	Canopy Temperature	Yield Potential
Elite	531.3609069	29.38328726	Grain Filling Stage	Canopy Temperature	Yield Potential
Elite	606.4414549	29.26748471	Grain Filling Stage	Canopy Temperature	Yield Potential
Elite	575.4970789	29.61327556	Grain Filling Stage	Canopy Temperature	Yield Potential
Elite	588.97176	29.9316814	Grain Filling Stage	Canopy Temperature	Yield Potential
Elite	591.2275806	29.42909094	Grain Filling Stage	Canopy Temperature	Yield Potential
Elite	683.2829889	29.55342122	Grain Filling Stage	Canopy Temperature	Yield Potential
Elite	602.929282	28.88266474	Grain Filling Stage	Canopy Temperature	Yield Potential
Elite	575.7216705	30.15993802	Grain Filling Stage	Canopy Temperature	Yield Potential
Elite	685.5685794	29.371548	Grain Filling Stage	Canopy Temperature	Yield Potential
Elite	580.7904101	29.41329415	Grain Filling Stage	Canopy Temperature	Yield Potential
Elite	582.5217224	29.44333166	Grain Filling Stage	Canopy Temperature	Yield Potential
Elite	638.3686695	29.30697818	Grain Filling Stage	Canopy Temperature	Yield Potential
Elite	605.0281267	29.19667375	Grain Filling Stage	Canopy Temperature	Yield Potential
Elite	558.4888714	29.3689999	Grain Filling Stage	Canopy Temperature	Yield Potential
Elite	626.1360378	29.38929691	Grain Filling Stage	Canopy Temperature	Yield Potential
Elite	584.2967618	29.33683313	Grain Filling Stage	Canopy Temperature	Yield Potential
Elite	595.6939772	29.47402495	Grain Filling Stage	Canopy Temperature	Yield Potential
Elite	625.2314898	29.90191016	Grain Filling Stage	Canopy Temperature	Yield Potential
Elite	612.3098838	29.24765722	Grain Filling Stage	Canopy Temperature	Yield Potential
Elite	499.1792674	29.56141641	Grain Filling Stage	Canopy Temperature	Yield Potential
Elite	623.3803796	29.39244327	Grain Filling Stage	Canopy Temperature	Yield Potential
Elite	594.7671003	30.13748669	Grain Filling Stage	Canopy Temperature	Yield Potential
Elite	615.2322548	29.40685227	Grain Filling Stage	Canopy Temperature	Yield Potential
Elite	625.8226975	30.02536255	Grain Filling Stage	Canopy Temperature	Yield Potential
Elite	622.4344742	29.31916959	Grain Filling Stage	Canopy Temperature	Yield Potential
Elite	628.9033781	29.37703399	Grain Filling Stage	Canopy Temperature	Yield Potential
Elite	621.7027521	29.26814645	Grain Filling Stage	Canopy Temperature	Yield Potential
Elite	495.3587485	29.96539914	Grain Filling Stage	Canopy Temperature	Yield Potential
Elite	581.5122744	29.81939706	Grain Filling Stage	Canopy Temperature	Yield Potential
Elite	591.2599682	29.27778535	Grain Filling Stage	Canopy Temperature	Yield Potential
Elite	639.3217932	29.68843433	Grain Filling Stage	Canopy Temperature	Yield Potential
Elite	525.0701418	29.37859975	Grain Filling Stage	Canopy Temperature	Yield Potential
Elite	603.9250205	29.13062251	Grain Filling Stage	Canopy Temperature	Yield Potential
Elite	553.587357	29.69326971	Grain Filling Stage	Canopy Temperature	Yield Potential
Elite	540.8343742	29.39367863	Grain Filling Stage	Canopy Temperature	Yield Potential
Elite	615.2428454	29.35933862	Grain Filling Stage	Canopy Temperature	Yield Potential
Elite	601.3058598	29.63317855	Grain Filling Stage	Canopy Temperature	Yield Potential
Elite	583.503137	29.09321372	Grain Filling Stage	Canopy Temperature	Yield Potential
Elite	646.7870353	29.32545359	Grain Filling Stage	Canopy Temperature	Yield Potential
Elite	629.2594758	29.23168543	Grain Filling Stage	Canopy Temperature	Yield Potential
Elite	597.9127669	29.71139419	Grain Filling Stage	Canopy Temperature	Yield Potential
Elite	588.7943502	29.13652001	Grain Filling Stage	Canopy Temperature	Yield Potential
Elite	641.89376	29.06790194	Grain Filling Stage	Canopy Temperature	Yield Potential
Elite	647.4814325	29.59773879	Grain Filling Stage	Canopy Temperature	Yield Potential
Elite	588.9501478	29.26860662	Grain Filling Stage	Canopy Temperature	Yield Potential
Elite	575.6603082	29.4631753	Grain Filling Stage	Canopy Temperature	Yield Potential
Elite	589.536452	29.44614292	Grain Filling Stage	Canopy Temperature	Yield Potential
Elite	565.8486178	30.28702318	Grain Filling Stage	Canopy Temperature	Yield Potential
Elite	647.7513703	29.41317901	Grain Filling Stage	Canopy Temperature	Yield Potential
Elite	554.1517762	29.366368	Grain Filling Stage	Canopy Temperature	Yield Potential
Elite	579.8026216	29.86855564	Grain Filling Stage	Canopy Temperature	Yield Potential
Elite	616.719156	29.67961266	Grain Filling Stage	Canopy Temperature	Yield Potential
Elite	611.6053557	29.56188126	Grain Filling Stage	Canopy Temperature	Yield Potential
Elite	640.5813282	29.58136011	Grain Filling Stage	Canopy Temperature	Yield Potential
Elite	692.4405793	29.70621893	Grain Filling Stage	Canopy Temperature	Yield Potential
Elite	592.5335827	29.83312096	Grain Filling Stage	Canopy Temperature	Yield Potential
Elite	612.3689626	29.50435738	Grain Filling Stage	Canopy Temperature	Yield Potential
Elite	638.4555857	29.31098603	Grain Filling Stage	Canopy Temperature	Yield Potential
Elite	610.3350124	30.0252769	Grain Filling Stage	Canopy Temperature	Yield Potential
Elite	653.0681843	29.6954466	Grain Filling Stage	Canopy Temperature	Yield Potential
Elite	612.1150149	29.62917702	Grain Filling Stage	Canopy Temperature	Yield Potential
Elite	641.3434476	29.18074934	Grain Filling Stage	Canopy Temperature	Yield Potential
Elite	623.0681158	30.2388452	Grain Filling Stage	Canopy Temperature	Yield Potential
Elite	594.1238696	29.39534196	Grain Filling Stage	Canopy Temperature	Yield Potential
Elite	618.8081132	29.45402517	Grain Filling Stage	Canopy Temperature	Yield Potential
Elite	692.9354068	29.0790079	Grain Filling Stage	Canopy Temperature	Yield Potential
Elite	657.961883	30.15220623	Grain Filling Stage	Canopy Temperature	Yield Potential
Elite	594.5463511	29.07231104	Grain Filling Stage	Canopy Temperature	Yield Potential
Elite	559.9719031	29.45398322	Grain Filling Stage	Canopy Temperature	Yield Potential
Elite	587.0353689	29.39834527	Grain Filling Stage	Canopy Temperature	Yield Potential
Elite	557.8904019	29.27024656	Grain Filling Stage	Canopy Temperature	Yield Potential
Exotic-derived	613.9230525	28.57187078	Grain Filling Stage	Canopy Temperature	Yield Potential
Exotic-derived	564.2961813	29.57825315	Grain Filling Stage	Canopy Temperature	Yield Potential
Exotic-derived	552.8524988	29.29036559	Grain Filling Stage	Canopy Temperature	Yield Potential
Exotic-derived	630.8324944	29.65514505	Grain Filling Stage	Canopy Temperature	Yield Potential
Exotic-derived	585.571525	28.86525077	Grain Filling Stage	Canopy Temperature	Yield Potential
Exotic-derived	539.9864472	29.53292762	Grain Filling Stage	Canopy Temperature	Yield Potential
Exotic-derived	602.8943485	29.08869309	Grain Filling Stage	Canopy Temperature	Yield Potential
Exotic-derived	705.2299656	29.19050879	Grain Filling Stage	Canopy Temperature	Yield Potential
Exotic-derived	555.3871896	29.1918009	Grain Filling Stage	Canopy Temperature	Yield Potential
Exotic-derived	590.7545148	29.4445468	Grain Filling Stage	Canopy Temperature	Yield Potential
Exotic-derived	625.7564144	29.44626299	Grain Filling Stage	Canopy Temperature	Yield Potential
Exotic-derived	614.4882016	29.30435034	Grain Filling Stage	Canopy Temperature	Yield Potential
Exotic-derived	644.7322891	29.30374056	Grain Filling Stage	Canopy Temperature	Yield Potential
Exotic-derived	637.5821481	29.26667101	Grain Filling Stage	Canopy Temperature	Yield Potential
Exotic-derived	599.8554719	29.27470829	Grain Filling Stage	Canopy Temperature	Yield Potential
Exotic-derived	590.8709896	29.14778752	Grain Filling Stage	Canopy Temperature	Yield Potential
Exotic-derived	615.5146172	29.17895961	Grain Filling Stage	Canopy Temperature	Yield Potential
Exotic-derived	536.6511825	29.24226327	Grain Filling Stage	Canopy Temperature	Yield Potential
Exotic-derived	561.9468026	29.84276938	Grain Filling Stage	Canopy Temperature	Yield Potential
Exotic-derived	580.6791827	29.00626128	Grain Filling Stage	Canopy Temperature	Yield Potential
Exotic-derived	584.8290171	29.77662293	Grain Filling Stage	Canopy Temperature	Yield Potential
Exotic-derived	557.3718896	29.68964496	Grain Filling Stage	Canopy Temperature	Yield Potential
Exotic-derived	620.1678265	29.01622823	Grain Filling Stage	Canopy Temperature	Yield Potential
Exotic-derived	602.5445262	29.03703067	Grain Filling Stage	Canopy Temperature	Yield Potential
Exotic-derived	592.4821543	28.71445746	Grain Filling Stage	Canopy Temperature	Yield Potential
Exotic-derived	521.7043139	29.07595545	Grain Filling Stage	Canopy Temperature	Yield Potential
Exotic-derived	571.9173507	29.37527951	Grain Filling Stage	Canopy Temperature	Yield Potential
Exotic-derived	551.028693	29.56117495	Grain Filling Stage	Canopy Temperature	Yield Potential
Exotic-derived	606.5574554	29.6266518	Grain Filling Stage	Canopy Temperature	Yield Potential
Exotic-derived	596.5307143	29.19544797	Grain Filling Stage	Canopy Temperature	Yield Potential
Exotic-derived	621.7785017	28.89981838	Grain Filling Stage	Canopy Temperature	Yield Potential
Exotic-derived	594.5210315	29.13465237	Grain Filling Stage	Canopy Temperature	Yield Potential
Exotic-derived	576.2048903	29.38758059	Grain Filling Stage	Canopy Temperature	Yield Potential
Exotic-derived	654.1872441	28.94921336	Grain Filling Stage	Canopy Temperature	Yield Potential
Exotic-derived	620.0560864	29.49032772	Grain Filling Stage	Canopy Temperature	Yield Potential
Exotic-derived	561.8271359	29.39945451	Grain Filling Stage	Canopy Temperature	Yield Potential
Exotic-derived	567.782021	29.32291738	Grain Filling Stage	Canopy Temperature	Yield Potential
Exotic-derived	550.0831558	29.15887364	Grain Filling Stage	Canopy Temperature	Yield Potential
Exotic-derived	592.479176	29.48468189	Grain Filling Stage	Canopy Temperature	Yield Potential
Exotic-derived	609.7858476	29.11384338	Grain Filling Stage	Canopy Temperature	Yield Potential
Exotic-derived	623.3535545	29.38862257	Grain Filling Stage	Canopy Temperature	Yield Potential
Exotic-derived	528.9972183	29.79907971	Grain Filling Stage	Canopy Temperature	Yield Potential
Exotic-derived	585.5186653	29.23359799	Grain Filling Stage	Canopy Temperature	Yield Potential
Exotic-derived	495.7554221	29.56870529	Grain Filling Stage	Canopy Temperature	Yield Potential
Exotic-derived	617.1189665	29.06489897	Grain Filling Stage	Canopy Temperature	Yield Potential
Exotic-derived	569.2638712	29.02817871	Grain Filling Stage	Canopy Temperature	Yield Potential
Exotic-derived	588.7829568	28.99173634	Grain Filling Stage	Canopy Temperature	Yield Potential
Exotic-derived	606.8278149	29.24037062	Grain Filling Stage	Canopy Temperature	Yield Potential
Exotic-derived	564.344767	29.19405109	Grain Filling Stage	Canopy Temperature	Yield Potential
Exotic-derived	554.1669555	30.03451678	Grain Filling Stage	Canopy Temperature	Yield Potential
Exotic-derived	614.1875495	29.12272358	Grain Filling Stage	Canopy Temperature	Yield Potential
Exotic-derived	590.9845992	28.74777527	Grain Filling Stage	Canopy Temperature	Yield Potential
Exotic-derived	567.7624488	28.97893651	Grain Filling Stage	Canopy Temperature	Yield Potential
Exotic-derived	575.3532525	29.17216306	Grain Filling Stage	Canopy Temperature	Yield Potential
Exotic-derived	561.6417544	29.37746017	Grain Filling Stage	Canopy Temperature	Yield Potential
Exotic-derived	591.5794295	29.31513242	Grain Filling Stage	Canopy Temperature	Yield Potential
Exotic-derived	546.1910297	29.40028255	Grain Filling Stage	Canopy Temperature	Yield Potential
Exotic-derived	597.4213736	29.36344278	Grain Filling Stage	Canopy Temperature	Yield Potential
Exotic-derived	558.2258373	29.18540709	Grain Filling Stage	Canopy Temperature	Yield Potential
Exotic-derived	616.9789239	29.43385657	Grain Filling Stage	Canopy Temperature	Yield Potential
Exotic-derived	590.033866	29.21046711	Grain Filling Stage	Canopy Temperature	Yield Potential
Exotic-derived	612.7234817	29.64543055	Grain Filling Stage	Canopy Temperature	Yield Potential
Exotic-derived	658.4741093	29.00614907	Grain Filling Stage	Canopy Temperature	Yield Potential
Exotic-derived	642.1467841	29.37972168	Grain Filling Stage	Canopy Temperature	Yield Potential
Exotic-derived	582.4566728	30.03143535	Grain Filling Stage	Canopy Temperature	Yield Potential
Exotic-derived	585.1997285	29.18617049	Grain Filling Stage	Canopy Temperature	Yield Potential
