# Supplementary material for: Exotic alleles contribute to heat tolerance in wheat under field conditions
Source: Commun Biol. 2023 Jan 9;6:21. doi: 10.1038/s42003-022-04325-5 (PMC9829678; doi:10.1038/s42003-022-04325-5)
Supplement: Supplementary file 6 — Supplementary Data 3 [file 42003_2022_4325_MOESM6_ESM.zip › source_data/fig_1a_source_data.csv]

Classification	sub_divisions	n
Exotic-derived	Alien introgression-derived	15
Exotic-derived	Landrace-derived	11
Exotic-derived	Synthetic+landrace-derived	14
Exotic-derived	Synthetic-derived	26
Elite		83
