# Supplementary material for: Exotic alleles contribute to heat tolerance in wheat under field conditions
Source: Commun Biol. 2023 Jan 9;6:21. doi: 10.1038/s42003-022-04325-5 (PMC9829678; doi:10.1038/s42003-022-04325-5)
Supplement: Supplementary file 6 — Supplementary Data 3 [file 42003_2022_4325_MOESM6_ESM.zip › source_data/fig_3c_heat_source_data.txt]

Taxa	ped_hist_full	6D-6276646_MAF_split	YLD_Heat	BM_Heat	TGW_Heat	GM2_Heat	SM2_Heat	Height_Heat	NDVIvg_AV_Heat	CTvg_AV_Heat	HI_Heat	DTH_Heat
HiBAP_2	1	2	450.6456233	998.2084376	35.37842938	12636.28147	272.6406056	75.33285407	0.690051049	28.45517188	0.445225	55.5
HiBAP_3	1	1	214.8546611	444.5624852	28.14656466	7450.720488	210.8025704	49.24691305	0.489869776	32.13142954	0.470675	46.75
HiBAP_4	1	1	297.1205585	661.0729095	26.99544823	10760.74602	306.4719311	60.61401105	0.567543446	31.19420289	0.4476	53.5
HiBAP_5	1	2	359.9928722	780.4047382	31.34760836	11427.62496	325.1921087	61.11120365	0.600206003	30.73870876	0.4615	53.5
HiBAP_6	1	1	211.1732348	472.6259264	30.89524975	6462.015658	220.978105	54.41258192	0.532007429	31.86599965	0.45315	53.5
HiBAP_7	1	1	235.4852885	491.0229632	30.68220444	7476.171413	213.8556003	56.07757607	0.522545366	32.39893491	0.469	52.5
HiBAP_8	1	1	154.6028505	361.1201622	34.91415387	4376.810963	162.3031034	60.86770663	0.502261397	32.73976456	0.4215	54.25
HiBAP_9	1	1	182.7139895	422.3966892	29.73635583	6170.152159	203.0588786	57.15427232	0.490833266	33.01552617	0.446775	55
HiBAP_10	1	1	273.7049002	570.8972304	37.20622743	7417.438555	205.3130456	63.34700714	0.556746464	31.96412992	0.4841	48.5
HiBAP_11	1	1	172.7687663	344.7519516	31.41098891	5213.834889	161.5938027	60.41531817	0.499901158	33.28866472	0.4736	54.5
HiBAP_12	1	1	191.3486249	392.0395492	24.30524054	7486.858938	288.0093368	46.89111178	0.422351529	34.85624419	0.4641	51.75
HiBAP_13	1	1	250.1732426	493.3694185	30.62329043	7552.023655	239.9196265	59.16388904	0.526859432	32.37176994	0.480275	54.5
HiBAP_14	1	1	141.4226356	345.6044042	31.01440333	5055.099516	169.3728573	58.509903	0.48235171	33.32801264	0.444815857	56.5
HiBAP_15	1	1	205.9816334	429.9504543	32.79219456	5952.15666	202.02855	59.76901375	0.543391947	32.26872519	0.459675	54.25
HiBAP_16	1	1	283.9031219	629.823195	35.57512634	7576.529208	225.7568303	60.83272567	0.546032712	31.75421592	0.441375	55.25
HiBAP_17	1	1	296.9978214	543.4170804	28.18524513	10082.84584	264.1116718	61.2788832	0.58681329	31.29479029	0.49555	57.25
HiBAP_18	1	1	289.9614189	596.8543524	32.72460534	8411.304135	242.6418919	63.17322018	0.622510616	30.41520747	0.465525	57.25
HiBAP_19	1	1	221.654208	687.7248196	32.38426812	8900.203712	253.6969564	59.12331427	0.542015023	31.97644507	0.432016707	61.5
HiBAP_20	1	2	433.1238801	922.4631304	36.70064904	11627.84553	283.2905552	76.68751077	0.664808466	29.34220415	0.4578	55
HiBAP_21	4	1	455.2392087	936.7903562	36.43998846	12537.53692	309.9681144	80.04219453	0.628432622	30.05467667	0.483525	49.75
HiBAP_22	2	1	302.831766	661.1799163	30.44382517	10025.27356	266.1821393	64.71914999	0.631524788	30.23392926	0.456275	52.25
HiBAP_23	1	1	267.5531648	584.1858359	35.26839606	7738.285011	217.8282369	61.73245581	0.510877566	32.264539	0.456325	51.5
HiBAP_24	1	1	220.5635924	512.6792537	35.42174008	6230.859944	242.4449736	56.71798814	0.4967284	32.88869768	0.423175	49
HiBAP_25	1	1	330.4266754	700.6014771	33.03826766	10160.30161	252.0715039	64.67519063	0.554524777	31.42544929	0.476425	50.5
HiBAP_26	1	1	216.1266143	459.0143745	33.50412588	6342.488738	183.6262671	59.45960203	0.527738608	32.06863099	0.46195	54.25
HiBAP_27	1	1	256.7601736	546.8033843	33.76046961	7626.22637	211.0116389	66.46103755	0.502948544	32.33142032	0.45915	48
HiBAP_28	3	1	462.5530725	969.1081849	31.97964858	14369.51344	394.730592	67.38938713	0.683733703	29.15640162	0.472425	54.5
HiBAP_29	4	2	438.3164221	882.6037399	40.2299227	10998.85793	303.9629058	71.92912679	0.631912936	29.88286017	0.496375	51
HiBAP_30	3	2	417.76496	912.5727981	37.90228998	11071.77966	301.1554383	68.39076541	0.601804144	30.13571592	0.45765	52
HiBAP_31	3	2	424.3389468	892.8700382	37.0629499	11504.71236	312.5509994	64.18083509	0.602339727	30.431402	0.477875	53
HiBAP_32	1	1	335.0286946	688.6825531	33.37824113	9925.739161	280.4126426	64.53994584	0.551274847	31.13295521	0.485775	53.25
HiBAP_33	3	2	430.7215831	882.5550937	35.7236729	12048.85256	327.1990479	62.50365776	0.602441439	30.3118065	0.493175	53
HiBAP_34	4	2	333.1275192	706.8401463	34.27031469	9810.081804	288.2087098	61.21924636	0.569881987	30.86027602	0.475725	51.5
HiBAP_35	3	2	437.2356598	959.2351855	42.2133722	10412.43703	323.8901201	72.31320572	0.629973941	29.5511586	0.4548	53.75
HiBAP_36	3	1	331.4716861	706.6135229	34.99128711	9476.487615	269.9532795	67.18704387	0.554248988	31.33686632	0.469675	50.25
HiBAP_37	4	2	416.8144959	866.567671	37.31903833	11203.20693	279.733205	65.25045487	0.633509242	30.25689054	0.4813	52.25
HiBAP_38	1	2	308.4547423	660.2702035	32.43001664	9339.704941	290.3450947	63.03009328	0.549737373	31.47756925	0.45355	43.75
HiBAP_39	1	1	359.5889038	754.4757173	34.946837	10105.66233	287.2219441	73.10982113	0.600282872	30.45728338	0.479325	55
HiBAP_40	1	1	339.8479662	711.9350541	40.97419561	8274.709382	213.1903479	72.25844286	0.591089129	30.58606023	0.47015	52
HiBAP_41	1	1	274.2666794	571.5323417	30.12081676	8957.335769	239.8103446	56.92765264	0.55052313	31.53859638	0.475875	56
HiBAP_42	1	1	300.6048738	615.0247234	33.25667934	9166.50515	237.7987169	65.83524514	0.504855246	31.95148864	0.49255	48.75
HiBAP_43	1	1	283.1874636	628.5072265	34.3021605	8379.451101	239.3058164	60.02908816	0.563617346	31.26342541	0.4554	54.5
HiBAP_44	3	1	373.5502824	839.879171	37.51343097	10151.59502	302.3541511	58.38603875	0.619157308	30.3844845	0.462025	56
HiBAP_45	1	1	323.2299311	676.2857586	34.08551606	9714.611091	226.2669417	60.7122006	0.590709694	30.53147477	0.4793	52.75
HiBAP_46	3	2	350.6015798	749.4795781	34.96008695	10354.89307	287.2954394	55.40050642	0.559877936	30.88518846	0.480525	54.5
HiBAP_47	1	2	496.4738431	1051.977686	36.41009376	14046.69697	364.5118961	68.72982997	0.649624578	29.30685003	0.475175	49.75
HiBAP_48	4	2	451.3628014	937.7052741	40.03279577	11634.7159	271.7704812	69.61814715	0.624109394	29.98327063	0.4881	52
HiBAP_49	4	2	273.8105289	765.1316588	36.84343556	9276.242443	268.5053925	67.02381017	0.600708043	30.72941346	0.440888097	53
HiBAP_50	2	2	338.8485422	810.3024441	38.31618219	8885.760864	314.1820266	69.07444975	0.641369664	29.9239117	0.4222	58
HiBAP_51	4	2	470.5098879	1032.804566	35.38031072	13188.15529	349.069488	74.11575372	0.690444791	29.17309941	0.451675	57.25
HiBAP_52	4	1	259.6090321	611.5378542	38.68372514	6641.799559	227.0219172	65.31033855	0.608772026	30.8206926	0.428725	55.5
HiBAP_53	1	1	306.6013435	637.2460096	28.90694815	10387.12893	271.9797657	64.53316122	0.570891516	31.60859959	0.47765	52.25
HiBAP_54	1	1	186.7272063	395.069412	32.06481357	5871.002029	175.7393477	63.92995833	0.581034476	31.2231011	0.468675	60
HiBAP_55	1	1	186.6940905	403.2288921	26.33142715	7042.560761	193.1680272	56.72365573	0.533860762	31.63260359	0.45785	60
HiBAP_56	1	1	183.1792952	402.3548015	26.55914744	6800.954105	191.7074628	53.04270918	0.518060024	31.59617522	0.457275	55.75
HiBAP_57	3	2	369.8407546	812.4556872	33.22858993	11249.64133	331.9132525	66.97374982	0.607373522	30.2003619	0.466625	52
HiBAP_58	1	1	129.0370799	309.930644	28.37401637	4281.670535	132.7444353	53.2694493	0.444981881	33.12826402	0.409975	54.5
HiBAP_59	3	2	427.0500142	868.9721832	35.46761224	11798.76988	342.6296869	66.6393246	0.566456186	30.39235474	0.492	47.5
HiBAP_60	4	2	291.1272439	691.9415867	34.94621833	9334.413546	261.0531179	64.556015	0.540557029	31.53033522	0.48590205	52.5
HiBAP_61	4	2	493.7241011	1012.42839	39.10407755	12633.61488	320.3800469	70.54584063	0.63449019	29.65625715	0.48735	51.25
HiBAP_62	2	1	181.5021287	470.8535566	27.29492157	7756.48448	231.9612998	60.25637296	0.491655433	32.29243226	0.462425611	55.5
HiBAP_63	1	1	139.8236214	289.8124525	30.68797147	4270.582801	133.6175983	61.80415022	0.460393988	31.38362908	0.45275	52
HiBAP_64	1	1	383.5227385	757.1380062	30.81017279	12107.22132	315.8249592	64.49478396	0.561052168	31.12649545	0.50575	47
HiBAP_65	4	2	459.1634849	921.6051637	39.4461511	11691.24301	348.2758739	72.17442237	0.641228986	29.4915709	0.503075	50
HiBAP_66	1	1	163.8373643	525.4824042	23.36658436	7982.084566	208.3447963	67.12516418	0.559723653	31.32375051	0.352419545	51.5
HiBAP_67	1	1	332.9993621	689.9609383	29.33187559	11063.48161	281.5818718	65.58427493	0.553692811	31.13646195	0.4757	51
HiBAP_68	2	2	471.6422227	971.6523113	33.92678637	13954.07836	359.2809637	65.98848136	0.632814991	29.68028066	0.472425	51.75
HiBAP_69	1	1	165.4844335	364.1087943	31.85310419	5116.049447	191.6580908	52.89251161	0.43386745	34.19907775	0.4461	45.25
HiBAP_70	3	1	296.5921338	588.4874143	32.20283007	9062.347352	272.995102	57.80277195	0.54126107	32.22046578	0.4925	46.75
HiBAP_71	1	1	385.3906025	800.3221545	33.73872889	11532.2068	316.2587442	67.83000655	0.567969758	30.95552432	0.471175	52.25
HiBAP_72	1	1	220.7554742	577.7184161	35.18038393	7619.209312	212.5467492	63.93394271	0.514969935	32.1138872	0.483452687	47.5
HiBAP_73	1	1	276.3236181	568.9382188	39.1942864	7012.073298	205.4344545	67.47396591	0.524474376	31.81537655	0.474575	48.25
HiBAP_74	3	2	253.6986301	630.4966715	35.7688641	7318.370177	269.0129089	61.44159528	0.600508647	30.48843929	0.39015	53.5
HiBAP_75	3	1	159.3883621	337.6714755	26.6152512	5878.566873	202.1757036	51.17058133	0.456034752	33.14201448	0.417575	54.75
HiBAP_76	1	1	182.7531444	371.7654062	29.03470131	6235.973207	178.8340639	57.27280406	0.477484709	33.12204058	0.475675	52.25
HiBAP_77	1	2	379.0544792	753.2687543	33.26245253	11400.79725	262.4168144	65.01121506	0.59940024	30.48098415	0.495625	50
HiBAP_78	1	1	286.4443659	572.1471874	30.6897059	8712.830054	282.3785989	60.66057548	0.515323274	32.4042476	0.46175	50.25
HiBAP_79	2	2	404.7879384	892.0342844	40.30406611	9996.555753	294.043469	76.25491246	0.67213959	29.23225368	0.44885	55.25
HiBAP_80	1	1	265.9528358	565.0090336	38.09044968	6890.232683	204.6984047	64.19701045	0.520018365	31.89610148	0.44825	46
HiBAP_81	1	1	302.5912258	629.3614658	34.61960849	8526.826682	248.430933	62.39831099	0.583073258	31.06260683	0.478775	59.5
HiBAP_82	1	1	273.0937335	593.8503149	34.99336101	7540.071582	197.1250631	64.75524232	0.545140268	31.56176039	0.44625	56.5
HiBAP_83	1	1	276.8649724	594.7399368	30.09231731	9383.882586	275.4398498	61.36595172	0.519312311	31.37697022	0.4575	50.75
HiBAP_84	3	1	454.5608998	967.3672648	36.1779571	12279.20061	398.6732547	68.84661474	0.628237924	29.90222934	0.464875	51.5
HiBAP_85	1	1	313.9062534	672.4266587	38.39795251	8251.519315	240.8734947	61.28384332	0.589211616	31.35703982	0.461175	53.5
HiBAP_86	1	1	312.0916754	687.0804544	34.1803383	9258.119585	270.5359882	67.52545721	0.602752274	30.57366436	0.45465	50
HiBAP_87	1	1	189.6003271	414.8617963	30.4950376	6234.598831	210.2361603	60.13500517	0.503664114	32.6562232	0.455675	54.25
HiBAP_88	1	1	251.9349632	542.7038818	34.15070373	7175.74503	212.1265202	63.67225432	0.508578204	32.32148146	0.456075	53
HiBAP_89	1	1	208.7482211	453.974578	30.0285024	6740.745331	246.4260094	58.95662059	0.462621087	32.61041242	0.46155	53.5
HiBAP_90	3	1	405.3897082	843.7417198	37.96863513	10611.34595	263.4606769	71.09498197	0.611237415	29.971314	0.48665	53.75
HiBAP_91	3	1	397.5820241	794.8730958	38.50992056	10176.79368	275.5716491	71.62354046	0.606512479	30.6753109	0.50305	54.5
HiBAP_92	1	1	185.6209356	416.8707802	31.92698878	5663.410655	184.6807688	67.93482855	0.491385108	32.69082614	0.4498	56.5
HiBAP_93	3	2	450.7504022	939.118	39.67753476	11576.26546	308.7646306	68.55692658	0.634111467	29.94902616	0.4789	54.5
HiBAP_94	1	1	263.6419685	564.8870275	35.33328313	7485.165784	199.7536964	69.23113297	0.567087808	31.21392066	0.465425	55
HiBAP_95	1	1	169.5808319	381.2468862	27.06071738	6430.39552	185.4394128	58.99306523	0.552070405	31.84581817	0.4566	56
HiBAP_96	1	1	363.3947711	752.1660032	36.48439956	10024.80483	266.2362607	66.21403498	0.566392208	30.50020563	0.485125	50.5
HiBAP_97	1	1	230.8783573	500.1520312	30.42294326	7361.643676	225.083449	61.32832557	0.485402451	32.71478848	0.455125	52.25
HiBAP_98	2	1	268.9224834	591.8816556	30.80376429	8712.81306	255.1588459	65.77497599	0.567123016	31.52903204	0.451725	54.5
HiBAP_99	1	2	450.914537	987.8591231	35.81778598	12473.97157	368.2864312	70.69533757	0.644795818	29.70517395	0.46325	54.5
HiBAP_100	2	2	333.0589852	733.0267734	34.49406234	9652.915023	252.8060359	68.46412907	0.622797417	30.44837836	0.465375	52.5
HiBAP_101	4	1	254.1643618	566.4677567	34.47038492	7629.303945	218.9125018	60.36142922	0.582061145	31.21825906	0.45875	53.25
HiBAP_102	1	2	390.1836242	849.6834977	32.77648016	12204.13399	375.0503641	67.63537255	0.599018184	30.32562677	0.4637	52.25
HiBAP_103	3	1	213.3755558	493.140302	31.45447732	6338.091128	211.1393044	59.29616794	0.496452467	32.68060934	0.419575	52.75
HiBAP_104	1	1	229.7036071	500.6415689	33.14177884	6966.577144	240.6464532	62.66973881	0.519375839	31.87307055	0.46765	50
HiBAP_105	4	1	356.3259114	797.1860703	37.74361474	9532.353222	261.364382	73.56357544	0.637275985	29.92492176	0.44965	53.75
HiBAP_106	1	1	326.8891192	702.9749107	29.65691157	11211.57764	315.2900957	67.9081002	0.574429556	30.39316514	0.46945	53
HiBAP_107	1	2	405.5498206	896.0269302	36.34995847	11139.41605	287.7157538	77.19001096	0.673039144	29.1549411	0.4431	55.5
HiBAP_108	1	1	290.8690729	644.8948297	33.81068296	8382.846048	224.4816517	60.69986352	0.568695206	30.91355005	0.447625	57.5
HiBAP_109	1	1	261.2889859	559.0804808	31.77873353	7983.433624	189.6415735	61.75973297	0.490936672	32.3151119	0.453075	51.5
HiBAP_110	1	1	127.6746645	278.9190246	29.41122895	4386.507427	129.8515385	59.19696155	0.458036506	33.46097287	0.464325	54.75
HiBAP_111	1	1	301.6389916	658.6637907	31.02322748	9773.51929	242.9748142	61.53190493	0.586160376	31.16674475	0.463325	53.5
HiBAP_112	2	2	384.1062606	808.598861	35.70731988	10717.295	296.3760917	69.89164366	0.65566243	29.93830759	0.459475	55.5
HiBAP_113	3	2	405.8572049	893.4239738	35.8482343	11265.08057	274.4419209	80.28622849	0.641900058	29.89718945	0.4573	52.25
HiBAP_114	1	1	201.8859527	456.2736637	38.08852553	5198.718619	183.137939	65.37033924	0.540527347	32.0752933	0.4346	53.5
HiBAP_115	1	1	319.406529	684.7973067	32.71682272	9880.099838	330.2043264	59.23084826	0.519112141	31.80061477	0.470625	48
HiBAP_116	1	1	356.8348023	698.5795569	33.90559908	10471.13476	248.8933062	60.47463975	0.603365966	30.68952041	0.5102	52.25
HiBAP_117	3	1	389.0787429	871.5648212	36.2736566	10745.05766	338.9483665	70.64359911	0.599314664	30.13391898	0.4499	49.75
HiBAP_118	2	2	447.8674907	904.6439647	40.43157609	10828.10394	270.9219859	73.73020868	0.642462427	29.41621244	0.49005	52.5
HiBAP_119	3	2	462.384949	978.4215447	37.92225413	12192.74096	307.5931081	65.37857592	0.651915439	28.97877664	0.479775	54.5
HiBAP_120	2	2	421.2868994	874.5074397	35.52198001	11888.50729	305.1900943	66.03883626	0.620409415	29.77232469	0.47535	53
HiBAP_121	2	2	427.9165773	882.1705418	41.90895468	10165.96205	263.920205	70.63781956	0.623469011	30.0153164	0.4872	55.25
HiBAP_122	1	2	466.0967489	953.4518128	38.41916351	12089.24325	307.9220968	71.13046029	0.666068637	29.19802343	0.4841	54.5
HiBAP_123	1	2	436.069213	923.935133	40.65382628	10777.15664	314.7072471	71.75555438	0.635492551	29.56198859	0.47955	53.75
HiBAP_124	3	2	410.9413611	803.3926402	31.48852823	13008.26796	289.690682	69.9414013	0.673985383	29.37678492	0.509675	55.25
HiBAP_125	1	1	279.1584519	584.1123804	33.8696845	8152.0042	222.2044352	67.88996578	0.544512688	32.03225789	0.4636	46
HiBAP_126	3	1	239.9386155	511.4740249	29.27146149	8189.956426	198.9917617	58.66714311	0.488379092	32.88676821	0.46195	49.5
HiBAP_127	1	1	202.5955147	414.8713077	29.10254992	6714.252146	178.6372923	60.51176289	0.489277578	33.13808078	0.46105	49.25
HiBAP_128	1	1	213.381385	420.4044908	29.5077072	7028.315323	171.0872602	56.66975088	0.489125342	33.39216586	0.496	53
HiBAP_129	1	1	250.3409847	494.4311958	30.30798133	8266.899668	170.9422739	62.33449054	0.507207909	32.73111434	0.50165	49.5
HiBAP_130	1	1	212.7842013	408.5884908	34.20480329	6107.382277	153.9710267	66.11112331	0.47415253	33.50039127	0.49345	51.75
HiBAP_131	1	1	229.9730425	570.0849455	29.02447084	7653.10676	231.1002026	56.48030786	0.495543035	32.49431621	0.439675	49.25
HiBAP_132	1	1	295.9343637	636.2102337	31.76251614	9209.193155	240.0296072	57.51531371	0.563169652	31.28062778	0.469675	50.25
HiBAP_133	1	1	383.9789295	792.3376695	35.33142027	10694.98733	262.7434557	67.69543841	0.582283528	30.9274481	0.497025	45.75
HiBAP_134	1	1	252.4309258	557.4787505	34.91514887	7307.534925	208.0287498	64.27867509	0.516298971	32.29479609	0.450975	48.5
HiBAP_135	1	1	332.4731512	684.3322955	35.01487475	9389.975331	245.960436	64.26393544	0.558638736	31.02433434	0.48685	47.25
HiBAP_136	3	1	401.9245874	831.1971668	38.67521462	10376.37661	246.1616334	71.61674284	0.616329412	30.33488892	0.48795	52.25
HiBAP_137	1	1	250.223718	569.3948601	31.08935205	7894.378733	250.995186	56.48415033	0.508471551	32.33641672	0.444425	49
HiBAP_138	1	1	325.3390447	676.1794019	37.02905134	8742.413855	259.5699082	66.34369829	0.560251277	31.59803636	0.48375	51.75
HiBAP_139	1	1	190.4640067	405.8948296	33.19112904	5830.746083	196.8752126	60.63632766	0.44889227	33.50931935	0.480875	45.5
HiBAP_140	1	1	280.8855272	627.0304949	35.32069578	7909.49159	229.8038579	62.31058586	0.580337715	31.48440688	0.461225	54.25
HiBAP_141	1	1	272.2120607	557.5086191	32.71671756	8054.412999	216.7952572	59.3263392	0.534436918	31.95943462	0.474075	50.25
HiBAP_142	1	1	324.0402229	657.5676465	36.23608229	8985.751679	257.5496175	67.73728021	0.56346791	31.00520775	0.4866	52.5
HiBAP_143	1	1	330.8832523	644.7006312	34.06901555	9773.504522	247.5809472	66.63802202	0.510355851	32.12836336	0.5117	46
HiBAP_144	3	1	374.6179751	772.659896	35.92180678	10352.3468	278.9695403	62.97213277	0.605195399	30.00909982	0.481025	50.5
HiBAP_145	1	1	362.7411964	810.403927	34.80553538	10112.83986	266.5561594	62.63036945	0.593374545	29.98229499	0.45975	59.25
HiBAP_146	1	1	306.5314748	714.9657392	29.15138033	10489.84214	459.9129825	53.95143329	0.57309355	31.59308413	0.431275	56
HiBAP_147	1	1	286.2030917	614.7563909	32.80985276	8575.059902	224.3734522	59.8942308	0.503121202	32.25342771	0.4623	50.5
HiBAP_148	3	1	394.2633381	794.6908721	35.28985734	10947.72457	317.7959372	65.03200222	0.599391152	30.87333763	0.4933	49.5
HiBAP_149	1	1	255.5521403	574.1467285	29.81943785	8274.347019	255.5609178	64.09539264	0.57506289	31.35193431	0.434025	61.75
HiBAP_150	4	1	306.6416391	671.049373	38.30650873	8160.904645	214.7524155	64.70869847	0.605447922	30.50381028	0.461425	52.75
