# Supplementary material for: Exotic alleles contribute to heat tolerance in wheat under field conditions
Source: Commun Biol. 2023 Jan 9;6:21. doi: 10.1038/s42003-022-04325-5 (PMC9829678; doi:10.1038/s42003-022-04325-5)
Supplement: Supplementary file 6 — Supplementary Data 3 [file 42003_2022_4325_MOESM6_ESM.zip › source_data/fig_3a_source_data.csv]

SNP	Chromosome	Position	P.value	maf	Rsquare.of.Model.without.SNP	Rsquare.of.Model.with.SNP	FDR_Adjusted_P-values	effect
chr1A-10044953	1	10044953	0.983478296227625	0.288590604026846	0.0106195473256583	0.010622567190674	0.998669618299706	-0.000140750659597469
chr1A-10044964	1	10044964	0.983478297378567	0.288590604026846	0.0106195473256583	0.0106225671906818	0.998669618299706	0.00249837995738399
chr1A-10044966	1	10044966	0.983478296227625	0.288590604026846	0.0106195473256583	0.010622567190674	0.998669618299706	-0.0179748946035059
chr1A-10070284	1	10070284	0.877440570062946	0.375838926174497	0.0106195473256583	0.0107870350338974	0.996032092209579	0.00777762023528712
chr1A-10070434	1	10070434	0.877440570062946	0.375838926174497	0.0106195473256583	0.0107870350338974	0.996032092209579	0.0179748946049048
chr1A-10070444	1	10070444	0.877440570062946	0.375838926174497	0.0106195473256583	0.0107870350338974	0.996032092209579	-0.0179748946035059
chr1A-10083681	1	10083681	0.927986107695193	0.38255033557047	0.0106195473256583	0.0106770704174302	0.997893336525987	-0.0179748946035059
chr1A-10083683	1	10083683	0.927986107695193	0.38255033557047	0.0106195473256583	0.0106770704174302	0.997893336525987	-0.000210310899432312
chr1A-10083867	1	10083867	0.85953175725083	0.416107382550336	0.0106195473256583	0.010840116321193	0.996032092209579	0.0179748946049048
chr1A-10084019	1	10084019	0.85953175725083	0.416107382550336	0.0106195473256583	0.010840116321193	0.996032092209579	-0.00601654476090894
chr1A-10084060	1	10084060	0.85953175725083	0.416107382550336	0.0106195473256583	0.010840116321193	0.996032092209579	0.0184942625017119
chr1A-10085145	1	10085145	0.85953175725083	0.416107382550336	0.0106195473256583	0.010840116321193	0.996032092209579	-0.0184942624609526
chr1A-10176175	1	10176175	0.976129525289806	0.389261744966443	0.0106195473256583	0.0106258520819235	0.99804124008151	0.0184942625017119
chr1A-10176194	1	10176194	0.976129525289806	0.389261744966443	0.0106195473256583	0.0106258520819235	0.99804124008151	-0.00975780882039485
chr1A-10176217	1	10176217	0.589404802994807	0.36241610738255	0.0106195473256583	0.012672841916364	0.977138493282123	-0.0184942624609526
chr1A-10176233	1	10176233	0.589404802386601	0.36241610738255	0.0106195473256583	0.0126728419163519	0.977138493282123	0.0184942625017119
chr1A-10176248	1	10176248	0.589404802386601	0.36241610738255	0.0106195473256583	0.0126728419163519	0.977138493282123	0.00636380557577133
chr1A-10176254	1	10176254	0.724136539926384	0.228187919463087	0.0106195473256583	0.0114971148601136	0.988509303100278	0.0228138332548008
chr1A-10176261	1	10176261	0.976129525967933	0.389261744966443	0.0106195473256583	0.0106258520819097	0.99804124008151	-0.0228138333277919
chr1A-10176263	1	10176263	0.724136539926384	0.228187919463087	0.0106195473256583	0.0114971148601136	0.988509303100278	0.00636380557577133
chr1A-10176285	1	10176285	0.603650560205631	0.248322147651007	0.0106195473256583	0.0125193727678511	0.983421641115932	-0.0228138333277919
chr1A-10176286	1	10176286	0.72413654003474	0.228187919463087	0.0106195473256583	0.0114971148601128	0.988509303100278	-0.0228138333277919
chr1A-10176338	1	10176338	0.976129525289806	0.389261744966443	0.0106195473256583	0.0106258520819235	0.99804124008151	0.00636380557577133
chr1A-10176341	1	10176341	0.976129525289806	0.389261744966443	0.0106195473256583	0.0106258520819235	0.99804124008151	0.0228138332548008
chr1A-10176366	1	10176366	0.72413654003474	0.228187919463087	0.0106195473256583	0.0114971148601128	0.988509303100278	0.0228138332548008
chr1A-10221962	1	10221962	0.947393714639543	0.375838926174497	0.0106195473256583	0.0106502041515359	0.997893336525987	0.00636380557577133
chr1A-10222003	1	10222003	0.924214823399086	0.38255033557047	0.0106195473256583	0.0106832718961776	0.997893336525987	-0.0228138333277919
chr1A-10226609	1	10226609	0.840733527462432	0.23489932885906	0.0106195473256583	0.0109039652520273	0.996032092209579	-0.0270778499142598
chr1A-10226625	1	10226625	0.924214823399086	0.38255033557047	0.0106195473256583	0.0106832718961776	0.997893336525987	-0.0143180582604131
chr1A-106231996	1	106231996	0.250546604126342	0.0738255033557047	0.0106195473256583	0.0199608613092427	0.946856339213508	0.0289957577701375
chr1A-10744989	1	10744989	0.924214823399086	0.38255033557047	0.0106195473256583	0.0106832718961776	0.997893336525987	0.0289957577701375
chr1A-10744998	1	10744998	0.84073352762606	0.23489932885906	0.0106195473256583	0.010903965252027	0.996032092209579	-0.00652403004504822
chr1A-10745010	1	10745010	0.924214823399086	0.38255033557047	0.0106195473256583	0.0106832718961776	0.997893336525987	-0.00652403004504822
chr1A-10745017	1	10745017	0.924214823059886	0.38255033557047	0.0106195473256583	0.0106832718961789	0.997893336525987	-0.0158323740356935
chr1A-10745030	1	10745030	0.924214823399086	0.38255033557047	0.0106195473256583	0.0106832718961776	0.997893336525987	-0.00652403004504822
chr1A-10745064	1	10745064	0.924214823399086	0.38255033557047	0.0106195473256583	0.0106832718961776	0.997893336525987	-0.00574472220786052
chr1A-10745072	1	10745072	0.924214823059886	0.38255033557047	0.0106195473256583	0.0106832718961789	0.997893336525987	0.00574472221449394
chr1A-10745077	1	10745077	0.924214823399086	0.38255033557047	0.0106195473256583	0.0106832718961776	0.997893336525987	-0.00574472220786052
chr1A-10745101	1	10745101	0.924214823399086	0.38255033557047	0.0106195473256583	0.0106832718961776	0.997893336525987	0.00285593364410823
chr1A-10745130	1	10745130	0.924214823059886	0.38255033557047	0.0106195473256583	0.0106832718961789	0.997893336525987	0.00574472221449394
chr1A-10745146	1	10745146	0.924214823059886	0.38255033557047	0.0106195473256583	0.0106832718961789	0.997893336525987	0.00284546686070364
chr1A-108384158	1	108384158	0.250546604126342	0.0738255033557047	0.0106195473256583	0.0199608613092427	0.946856339213508	0.00811553388202753
chr1A-10970740	1	10970740	0.924214823399086	0.38255033557047	0.0106195473256583	0.0106832718961776	0.997893336525987	0.00811553388202753
chr1A-10970968	1	10970968	0.0460912060728379	0.161073825503356	0.0106195473256583	0.0390374292061808	0.946856339213508	-0.0166124710204223
chr1A-10971022	1	10971022	0.891924466867458	0.147651006711409	0.0106195473256583	0.0107495546205335	0.996032092209579	-0.00284546682549059
chr1A-11024259	1	11024259	0.249223222133038	0.0738255033557047	0.0106195473256583	0.0200134651578148	0.946856339213508	-0.0088054353501915
chr1A-111533473	1	111533473	0.281441268979328	0.0536912751677853	0.0106195473256583	0.0188231202282706	0.946856339213508	0.0224013355359275
chr1A-113860349	1	113860349	0.0496199366061312	0.0805369127516778	0.0106195473256583	0.0381393601572515	0.946856339213508	-0.00195469303420334
chr1A-1144466	1	1144466	0.994762993287028	0.469798657718121	0.0106195473256583	0.010619850706417	0.998704947963862	0.00973644241441959
chr1A-115452224	1	115452224	0.250546604126342	0.0738255033557047	0.0106195473256583	0.0199608613092427	0.946856339213508	-0.0167800631783186
chr1A-1165211	1	1165211	0.914999661477226	0.348993288590604	0.0106195473256583	0.0106997746086352	0.996032092209579	-0.0167800631783186
chr1A-1165542	1	1165542	0.471162205744092	0.295302013422819	0.0106195473256583	0.0142829018044492	0.970983220526187	-0.0167800631783186
chr1A-1166308	1	1166308	0.755356745761062	0.275167785234899	0.0106195473256583	0.0113034532888613	0.988632563427021	-0.0167800631783186
chr1A-1166464	1	1166464	0.471162205756573	0.295302013422819	0.0106195473256583	0.0142829018044812	0.970983220526187	0.0123748834278923
chr1A-1166472	1	1166472	0.471162205744092	0.295302013422819	0.0106195473256583	0.0142829018044492	0.970983220526187	0.00140129199812237
chr1A-1166480	1	1166480	0.471162205744092	0.295302013422819	0.0106195473256583	0.0142829018044492	0.970983220526187	0.00973644241441959
chr1A-11685565	1	11685565	0.780618784158486	0.342281879194631	0.0106195473256583	0.0111659415020765	0.992733666307146	-0.0158323740356935
chr1A-11685862	1	11685862	0.809845193256945	0.375838926174497	0.0106195473256583	0.0110273682415699	0.994865270402836	-0.00933523032508454
chr1A-11685890	1	11685890	0.920117838304587	0.348993288590604	0.0106195473256583	0.0106903721200224	0.997360537660404	0.0131123592770425
chr1A-11685906	1	11685906	0.920117838304587	0.348993288590604	0.0106195473256583	0.0106903721200224	0.997360537660404	-0.0131123592822883
chr1A-11812532	1	11812532	0.941731284004167	0.389261744966443	0.0106195473256583	0.0106571715407954	0.997893336525987	0.015832374021075
chr1A-11812533	1	11812533	0.941731284004167	0.389261744966443	0.0106195473256583	0.0106571715407954	0.997893336525987	0.0125681146564031
chr1A-11904478	1	11904478	0.765772397073424	0.449664429530201	0.0106195473256583	0.011244722024933	0.988632563427021	-0.0129577177749834
chr1A-11904552	1	11904552	0.608038559443573	0.0604026845637584	0.0106195473256583	0.0124736255532942	0.983960585631169	-0.00169113266348556
chr1A-11933868	1	11933868	0.682409719471871	0.369127516778524	0.0106195473256583	0.0117992655581448	0.986452681871924	0.01295771779419
chr1A-11933877	1	11933877	0.682409719471871	0.369127516778524	0.0106195473256583	0.0117992655581448	0.986452681871924	0.00797989390746984
chr1A-11934089	1	11934089	0.682409723407627	0.369127516778524	0.0106195473256583	0.0117992655581943	0.986452681871924	0.010900384430533
chr1A-11937963	1	11937963	0.765772397073424	0.449664429530201	0.0106195473256583	0.011244722024933	0.988632563427021	-0.00797989384834021
chr1A-11938026	1	11938026	0.682409723407627	0.369127516778524	0.0106195473256583	0.0117992655581943	0.986452681871924	-0.00933523032508454
chr1A-11938221	1	11938221	0.682409723407627	0.369127516778524	0.0106195473256583	0.0117992655581943	0.986452681871924	-0.0123748833707433
chr1A-11939863	1	11939863	0.682409719471871	0.369127516778524	0.0106195473256583	0.0117992655581448	0.986452681871924	-0.00797989384834021
chr1A-11939874	1	11939874	0.682409719471871	0.369127516778524	0.0106195473256583	0.0117992655581448	0.986452681871924	-0.0167800631783186
chr1A-12097985	1	12097985	0.67641199069879	0.36241610738255	0.0106195473256583	0.0118469774338853	0.986452681871924	0.0011796572583424
chr1A-12098238	1	12098238	0.95878024870584	0.369127516778524	0.0106195473256583	0.0106383585299737	0.997893336525987	-0.00933523032508454
chr1A-12120338	1	12120338	0.798809973735936	0.322147651006711	0.0106195473256583	0.0110771551585108	0.993808659764467	-0.00933523032508454
chr1A-12120373	1	12120373	0.334229917152988	0.268456375838926	0.0106195473256583	0.0172077522276213	0.946856339213508	0.0175764479847679
chr1A-12120408	1	12120408	0.798809973735936	0.322147651006711	0.0106195473256583	0.0110771551585108	0.993808659764467	0.0222663481068262
chr1A-12120426	1	12120426	0.798809973735936	0.322147651006711	0.0106195473256583	0.0110771551585108	0.993808659764467	0.0119678132202784
chr1A-12120444	1	12120444	0.87348372496894	0.369127516778524	0.0106195473256583	0.0107981186767261	0.996032092209579	-0.0119678132251455
chr1A-12120535	1	12120535	0.67641199069879	0.36241610738255	0.0106195473256583	0.0118469774338853	0.986452681871924	0.00265254295461283
chr1A-12120553	1	12120553	0.998436843299844	0.375838926174497	0.0106195473256583	0.0106195743540248	0.999780039291567	-0.000706510992231631
chr1A-12120555	1	12120555	0.958780249802932	0.369127516778524	0.0106195473256583	0.0106383585299673	0.997893336525987	-0.0119678132251455
chr1A-12143308	1	12143308	0.873483723382636	0.369127516778524	0.0106195473256583	0.0107981186767272	0.996032092209579	0.0119678132202784
chr1A-12159090	1	12159090	0.877440570283259	0.375838926174497	0.0106195473256583	0.0107870350339018	0.996032092209579	-0.000706510992231631
chr1A-12159131	1	12159131	0.877440570283259	0.375838926174497	0.0106195473256583	0.0107870350339018	0.996032092209579	0.000706511048608895
chr1A-12159170	1	12159170	0.877440570062946	0.375838926174497	0.0106195473256583	0.0107870350338974	0.996032092209579	-0.000706510992231631
chr1A-12159230	1	12159230	0.877440570283259	0.375838926174497	0.0106195473256583	0.0107870350339018	0.996032092209579	-0.0119678132251455
chr1A-12159255	1	12159255	0.877440570283259	0.375838926174497	0.0106195473256583	0.0107870350339018	0.996032092209579	0.000706511048608895
chr1A-12159280	1	12159280	0.877440570062946	0.375838926174497	0.0106195473256583	0.0107870350338974	0.996032092209579	0.000706511048608895
chr1A-12168693	1	12168693	0.877440570283259	0.375838926174497	0.0106195473256583	0.0107870350339018	0.996032092209579	-0.000231509970554211
chr1A-12168770	1	12168770	0.877440570283259	0.375838926174497	0.0106195473256583	0.0107870350339018	0.996032092209579	0.0119678132202784
chr1A-12304737	1	12304737	0.877440570062946	0.375838926174497	0.0106195473256583	0.0107870350338974	0.996032092209579	0.0123748834278923
chr1A-12304792	1	12304792	0.877440570283259	0.375838926174497	0.0106195473256583	0.0107870350339018	0.996032092209579	0.0123748834278923
chr1A-12305581	1	12305581	0.877440570283259	0.375838926174497	0.0106195473256583	0.0107870350339018	0.996032092209579	0.0123748834278923
chr1A-12305653	1	12305653	0.821093693609469	0.395973154362416	0.0106195473256583	0.0109797308557488	0.996032092209579	0.00420875468232
chr1A-12305698	1	12305698	0.877440570062946	0.375838926174497	0.0106195473256583	0.0107870350338974	0.996032092209579	0.00420875468232
chr1A-12305758	1	12305758	0.877440570283259	0.375838926174497	0.0106195473256583	0.0107870350339018	0.996032092209579	0.0123748834278923
chr1A-12305838	1	12305838	0.877440570283259	0.375838926174497	0.0106195473256583	0.0107870350339018	0.996032092209579	-0.000189313022336608
chr1A-12311139	1	12311139	0.149595825211253	0.0671140939597316	0.0106195473256583	0.0253505924552704	0.946856339213508	0.0149504293083237
chr1A-12311140	1	12311140	0.877440570062946	0.375838926174497	0.0106195473256583	0.0107870350338974	0.996032092209579	0.00110201059153206
chr1A-12311188	1	12311188	0.347847766970166	0.114093959731544	0.0106195473256583	0.0168452345625503	0.946856339213508	0.00189841668277342
chr1A-12311223	1	12311223	0.347847766970166	0.114093959731544	0.0106195473256583	0.0168452345625503	0.946856339213508	0.00110201059153206
chr1A-12311243	1	12311243	0.25442373590357	0.0939597315436242	0.0106195473256583	0.0198087058473414	0.946856339213508	0.00110201059153206
chr1A-12311263	1	12311263	0.347847766970166	0.114093959731544	0.0106195473256583	0.0168452345625503	0.946856339213508	0.0123490603968285
chr1A-12311288	1	12311288	0.25442373590357	0.0939597315436242	0.0106195473256583	0.0198087058473414	0.946856339213508	0.00110201059153206
chr1A-12311329	1	12311329	0.877440570062946	0.375838926174497	0.0106195473256583	0.0107870350338974	0.996032092209579	-0.0149504293906969
chr1A-12311351	1	12311351	0.347847767793532	0.114093959731544	0.0106195473256583	0.0168452345625653	0.946856339213508	-0.0011020105921432
chr1A-12311375	1	12311375	0.254423736139611	0.0939597315436241	0.0106195473256583	0.019808705847333	0.946856339213508	-0.0011020105921432
chr1A-12311408	1	12311408	0.877440570283259	0.375838926174497	0.0106195473256583	0.0107870350339018	0.996032092209579	0.0123490603968285
chr1A-12311418	1	12311418	0.682409723407627	0.369127516778524	0.0106195473256583	0.0117992655581943	0.986452681871924	-0.0162597637399788
chr1A-12311437	1	12311437	0.877440570283259	0.375838926174497	0.0106195473256583	0.0107870350339018	0.996032092209579	0.0162597637339363
chr1A-12318970	1	12318970	0.25442373590357	0.0939597315436242	0.0106195473256583	0.0198087058473414	0.946856339213508	-0.000325609711078083
chr1A-12318984	1	12318984	0.877440570062946	0.375838926174497	0.0106195473256583	0.0107870350338974	0.996032092209579	-0.00189841668324658
chr1A-12319077	1	12319077	0.877440570283259	0.375838926174497	0.0106195473256583	0.0107870350339018	0.996032092209579	0.000325609737637747
chr1A-12319109	1	12319109	0.610965504448362	0.442953020134228	0.0106195473256583	0.0124435020935305	0.983960585631169	0.00317635414808989
chr1A-12319145	1	12319145	0.790058916974431	0.429530201342282	0.0106195473256583	0.0111188143455865	0.992733666307146	-0.000325609711078083
chr1A-12319165	1	12319165	0.582054861571662	0.422818791946309	0.0106195473256583	0.0127550534918772	0.973364950379611	0.00317635414808989
chr1A-12319167	1	12319167	0.582054862743556	0.422818791946309	0.0106195473256583	0.0127550534918629	0.973364950379611	-0.000325609711078083
chr1A-12319188	1	12319188	0.149595824952869	0.0671140939597315	0.0106195473256583	0.0253505924552729	0.946856339213508	0.00882663808732741
chr1A-12319222	1	12319222	0.378150898983868	0.496644295302013	0.0106195473256583	0.0161043365548177	0.946856339213508	0.00882663808732741
chr1A-12319225	1	12319225	0.610965505805098	0.442953020134228	0.0106195473256583	0.0124435020935051	0.983960585631169	0.00312130823945377
chr1A-12319240	1	12319240	0.149595825211253	0.0671140939597316	0.0106195473256583	0.0253505924552704	0.946856339213508	0.00435888909162635
chr1A-12319249	1	12319249	0.559022638663421	0.436241610738255	0.0106195473256583	0.0130266191590137	0.972674874024117	-0.000325609711078083
chr1A-12319251	1	12319251	0.55902263746744	0.436241610738255	0.0106195473256583	0.0130266191590105	0.972674874024117	-0.00882663811429966
chr1A-12319275	1	12319275	0.108985746219751	0.100671140939597	0.0106195473256583	0.0288769637879067	0.946856339213508	-0.0045355203365692
chr1A-12319281	1	12319281	0.877440570062946	0.375838926174497	0.0106195473256583	0.0107870350338974	0.996032092209579	0.000325609737637747
chr1A-12319298	1	12319298	0.877440570283259	0.375838926174497	0.0106195473256583	0.0107870350339018	0.996032092209579	-0.000325609711078083
chr1A-12319299	1	12319299	0.55902263746744	0.436241610738255	0.0106195473256583	0.0130266191590105	0.972674874024117	-0.000325609711078083
chr1A-12319306	1	12319306	0.877440570062946	0.375838926174497	0.0106195473256583	0.0107870350338974	0.996032092209579	-0.00515891091651823
chr1A-12319356	1	12319356	0.146056187835059	0.134228187919463	0.0106195473256583	0.0256122018190014	0.946856339213508	0.01139693886743
chr1A-1234264	1	1234264	0.993319380302092	0.268456375838926	0.0106195473256583	0.010620041020759	0.998704947963862	-0.00867779898782717
chr1A-1234396	1	1234396	0.471162205756573	0.295302013422819	0.0106195473256583	0.0142829018044812	0.970983220526187	-0.000325609711078083
chr1A-12368522	1	12368522	0.787401879372092	0.422818791946309	0.0106195473256583	0.011131848074309	0.992733666307146	-0.00867779898782717
chr1A-12368560	1	12368560	0.877440570062946	0.375838926174497	0.0106195473256583	0.0107870350338974	0.996032092209579	0.00867779902124784
chr1A-12368783	1	12368783	0.877440570283259	0.375838926174497	0.0106195473256583	0.0107870350339018	0.996032092209579	-0.000325609711078083
chr1A-12368815	1	12368815	0.583579646365068	0.48993288590604	0.0106195473256583	0.0127378254567991	0.974556195402387	-0.00183365250896399
chr1A-12368893	1	12368893	0.877440570062946	0.375838926174497	0.0106195473256583	0.0107870350338974	0.996032092209579	0.00867779902124784
chr1A-12404279	1	12404279	0.73518033500034	0.0671140939597316	0.0106195473256583	0.0114255379341949	0.988632563427021	0.00867779902124784
chr1A-12478397	1	12478397	0.775680218870493	0.429530201342282	0.0106195473256583	0.0111915100863454	0.992072060431203	0.000325609737637747
chr1A-12478538	1	12478538	0.775680218870493	0.429530201342282	0.0106195473256583	0.0111915100863454	0.992072060431203	-0.00867779898782717
chr1A-12504463	1	12504463	0.523568998456521	0.476510067114094	0.0106195473256583	0.0134888100093778	0.972674874024117	0.00867779902124784
chr1A-126571149	1	126571149	0.250546604126342	0.0738255033557047	0.0106195473256583	0.0199608613092427	0.946856339213508	0.00867779902124784
chr1A-12698306	1	12698306	0.286473114216085	0.0671140939597315	0.0106195473256583	0.0186527568300714	0.946856339213508	-0.00867779898782717
chr1A-12698307	1	12698307	0.286473114250118	0.0671140939597316	0.0106195473256583	0.0186527568300684	0.946856339213508	-0.00867779898782717
chr1A-13006687	1	13006687	0.571830964075466	0.087248322147651	0.0106195473256583	0.0128729464123651	0.972674874024117	0.000325609737637747
chr1A-13214370	1	13214370	0.149595824952869	0.0671140939597315	0.0106195473256583	0.0253505924552729	0.946856339213508	0.000325609737637747
chr1A-13273718	1	13273718	0.149595825211253	0.0671140939597316	0.0106195473256583	0.0253505924552704	0.946856339213508	0.000325609737637747
chr1A-133060434	1	133060434	0.250546604126342	0.0738255033557047	0.0106195473256583	0.0199608613092427	0.946856339213508	-0.000325609711078083
chr1A-1339829	1	1339829	0.839525554328276	0.181208053691275	0.0106195473256583	0.0109083563491056	0.996032092209579	0.000325609737637747
chr1A-1345416	1	1345416	0.560071422049492	0.140939597315436	0.0106195473256583	0.0130137805339852	0.972674874024117	-0.000325609711078083
chr1A-13671947	1	13671947	0.877440570062946	0.375838926174497	0.0106195473256583	0.0107870350338974	0.996032092209579	-0.000325609711078083
chr1A-13672359	1	13672359	0.877440570062946	0.375838926174497	0.0106195473256583	0.0107870350338974	0.996032092209579	-0.00594015083180392
chr1A-13672394	1	13672394	0.877440570283259	0.375838926174497	0.0106195473256583	0.0107870350339018	0.996032092209579	0.00594015085483202
chr1A-13764912	1	13764912	0.877440570062946	0.375838926174497	0.0106195473256583	0.0107870350338974	0.996032092209579	-0.000931317178176891
chr1A-13766221	1	13766221	0.877440570062946	0.375838926174497	0.0106195473256583	0.0107870350338974	0.996032092209579	0.00253460463407586
chr1A-13991059	1	13991059	0.40180497734721	0.275167785234899	0.0106195473256583	0.0155819704256341	0.951176481269481	-0.00374893620171287
chr1A-13991067	1	13991067	0.516442920159556	0.342281879194631	0.0106195473256583	0.0135886364210472	0.972674874024117	0.00253460463407586
chr1A-13991096	1	13991096	0.877440570283259	0.375838926174497	0.0106195473256583	0.0107870350339018	0.996032092209579	0.00374893619260419
chr1A-13991127	1	13991127	0.877440570283259	0.375838926174497	0.0106195473256583	0.0107870350339018	0.996032092209579	0.00594015085483202
chr1A-13991167	1	13991167	0.877440570283259	0.375838926174497	0.0106195473256583	0.0107870350339018	0.996032092209579	-0.00684368183513987
chr1A-13991172	1	13991172	0.877440570283259	0.375838926174497	0.0106195473256583	0.0107870350339018	0.996032092209579	-0.00596114276904115
chr1A-13991226	1	13991226	0.877440570283259	0.375838926174497	0.0106195473256583	0.0107870350339018	0.996032092209579	0.00374893619260419
chr1A-13991255	1	13991255	0.862798041501884	0.483221476510067	0.0106195473256583	0.0108298752385663	0.996032092209579	-0.00594015083180392
chr1A-13991284	1	13991284	0.877440570062946	0.375838926174497	0.0106195473256583	0.0107870350338974	0.996032092209579	0.00374893619260419
chr1A-13991301	1	13991301	0.877440570062946	0.375838926174497	0.0106195473256583	0.0107870350338974	0.996032092209579	0.0144595818903798
chr1A-140193998	1	140193998	0.183713227889867	0.0805369127516778	0.0106195473256583	0.0231441632909039	0.946856339213508	0.0110377180051435
chr1A-14050474	1	14050474	0.909935332881581	0.402684563758389	0.0106195473256583	0.0107096618461893	0.996032092209579	0.0110377180051435
chr1A-14064572	1	14064572	0.438924587150849	0.483221476510067	0.0106195473256583	0.0148474136387882	0.958968617059993	-0.014459581965559
chr1A-14068834	1	14068834	0.909935334045058	0.402684563758389	0.0106195473256583	0.0107096618462197	0.996032092209579	-0.0110377179417215
chr1A-14068846	1	14068846	0.909935334045058	0.402684563758389	0.0106195473256583	0.0107096618462197	0.996032092209579	-0.0110377179417215
chr1A-14068859	1	14068859	0.897817475616173	0.395973154362416	0.0106195473256583	0.0107356865140695	0.996032092209579	0.0110377180051435
chr1A-14070322	1	14070322	0.909935334045058	0.402684563758389	0.0106195473256583	0.0107096618462197	0.996032092209579	-0.0110377179417215
chr1A-14070408	1	14070408	0.864466858113662	0.48993288590604	0.0106195473256583	0.0108247396156124	0.996032092209579	0.0144595818903798
chr1A-14070424	1	14070424	0.909935334045058	0.402684563758389	0.0106195473256583	0.0107096618462197	0.996032092209579	0.0115442598612906
chr1A-14070426	1	14070426	0.909935334045058	0.402684563758389	0.0106195473256583	0.0107096618462197	0.996032092209579	-0.0188965231007352
chr1A-14070442	1	14070442	0.864466855397335	0.48993288590604	0.0106195473256583	0.0108247396156318	0.996032092209579	0.0144595818903798
chr1A-14070449	1	14070449	0.909935332881581	0.402684563758389	0.0106195473256583	0.0107096618461893	0.996032092209579	0.0110377180051435
chr1A-14070491	1	14070491	0.909935332881581	0.402684563758389	0.0106195473256583	0.0107096618461893	0.996032092209579	-0.0110377179417215
chr1A-14108282	1	14108282	0.817287236671274	0.38255033557047	0.0106195473256583	0.0109955021259626	0.996032092209579	0.0144595818903798
chr1A-14108462	1	14108462	0.817287236483751	0.38255033557047	0.0106195473256583	0.0109955021259843	0.996032092209579	0.0110377180051435
chr1A-14117389	1	14117389	0.534808590979933	0.0604026845637584	0.0106195473256583	0.0133361967280347	0.972674874024117	0.0144595818903798
chr1A-14117430	1	14117430	0.860823936138233	0.409395973154362	0.0106195473256583	0.0108360348298993	0.996032092209579	-0.014459581965559
chr1A-14117452	1	14117452	0.534808590979933	0.0604026845637584	0.0106195473256583	0.0133361967280347	0.972674874024117	-0.0110377179417215
chr1A-14117491	1	14117491	0.924629746393804	0.375838926174497	0.0106195473256583	0.0106825739238875	0.997893336525987	0.0110377180051435
chr1A-14136714	1	14136714	0.860823936138233	0.409395973154362	0.0106195473256583	0.0108360348298993	0.996032092209579	-0.014459581965559
chr1A-14141490	1	14141490	0.860823936138233	0.409395973154362	0.0106195473256583	0.0108360348298993	0.996032092209579	-0.00607236245711942
chr1A-14141562	1	14141562	0.860823937144425	0.409395973154362	0.0106195473256583	0.0108360348299119	0.996032092209579	0.0128875080102389
chr1A-14143271	1	14143271	0.860823937144425	0.409395973154362	0.0106195473256583	0.0108360348299119	0.996032092209579	-0.0110377179417215
chr1A-14143316	1	14143316	0.860823936138233	0.409395973154362	0.0106195473256583	0.0108360348298993	0.996032092209579	0.0110377180051435
chr1A-14163002	1	14163002	0.860823936138233	0.409395973154362	0.0106195473256583	0.0108360348298993	0.996032092209579	0.0110377180051435
chr1A-14163014	1	14163014	0.860823937144425	0.409395973154362	0.0106195473256583	0.0108360348299119	0.996032092209579	0.0110377180051435
chr1A-14163038	1	14163038	0.860823937144425	0.409395973154362	0.0106195473256583	0.0108360348299119	0.996032092209579	-0.0110377179417215
chr1A-14163051	1	14163051	0.860823937144425	0.409395973154362	0.0106195473256583	0.0108360348299119	0.996032092209579	-0.0110377179417215
chr1A-14163135	1	14163135	0.860823936138233	0.409395973154362	0.0106195473256583	0.0108360348298993	0.996032092209579	-0.0110377179417215
chr1A-14163265	1	14163265	0.860823936138233	0.409395973154362	0.0106195473256583	0.0108360348298993	0.996032092209579	0.00273643274990175
chr1A-14163281	1	14163281	0.860823937144425	0.409395973154362	0.0106195473256583	0.0108360348299119	0.996032092209579	0.0144595818903798
chr1A-14163319	1	14163319	0.826125571491632	0.0805369127516778	0.0106195473256583	0.0109594268565878	0.996032092209579	-0.0108385592164904
chr1A-14253871	1	14253871	0.808786940394724	0.422818791946309	0.0106195473256583	0.0110320109600476	0.994481783683382	-0.0110377179417215
chr1A-14253976	1	14253976	0.808786941600798	0.422818791946309	0.0106195473256583	0.0110320109600331	0.994481783683382	-0.0110377179417215
chr1A-14253995	1	14253995	0.808786941600798	0.422818791946309	0.0106195473256583	0.0110320109600331	0.994481783683382	-0.0133892429284772
chr1A-14254036	1	14254036	0.808786941600798	0.422818791946309	0.0106195473256583	0.0110320109600331	0.994481783683382	0.00504761994239895
chr1A-14254041	1	14254041	0.808786941600798	0.422818791946309	0.0106195473256583	0.0110320109600331	0.994481783683382	0.0063130298272093
chr1A-14254108	1	14254108	0.860823937144425	0.409395973154362	0.0106195473256583	0.0108360348299119	0.996032092209579	0.00651108568989038
chr1A-14254111	1	14254111	0.737901252464205	0.369127516778524	0.0106195473256583	0.0114084244713778	0.988632563427021	0.00781875539908571
chr1A-14254118	1	14254118	0.737901253790523	0.369127516778524	0.0106195473256583	0.0114084244713708	0.988632563427021	0.00781875539908571
chr1A-144774636	1	144774636	0.250546604126342	0.0738255033557047	0.0106195473256583	0.0199608613092427	0.946856339213508	0.00781875539908571
chr1A-14506934	1	14506934	0.92450996618581	0.348993288590604	0.0106195473256583	0.0106827750095316	0.997893336525987	-0.0223374150860861
chr1A-145787627	1	145787627	0.314144379488586	0.0805369127516778	0.0106195473256583	0.0177802403987929	0.946856339213508	-0.00774569873414983
chr1A-14586547	1	14586547	0.743138599453917	0.375838926174497	0.0106195473256583	0.0113760576187961	0.988632563427021	0.0152665429627591
chr1A-14586572	1	14586572	0.849646424659863	0.114093959731544	0.0106195473256583	0.010872645175552	0.996032092209579	0.000708508893501807
chr1A-14586682	1	14586682	0.684876822362865	0.429530201342282	0.0106195473256583	0.0117799604638699	0.986452681871924	-0.00193799721866648
chr1A-14586688	1	14586688	0.849646422991444	0.114093959731544	0.0106195473256583	0.0108726451755496	0.996032092209579	-0.00193799721866648
chr1A-14592186	1	14592186	0.849646422991444	0.114093959731544	0.0106195473256583	0.0108726451755496	0.996032092209579	0.0152665429627591
chr1A-14592288	1	14592288	0.849646422991444	0.114093959731544	0.0106195473256583	0.0108726451755496	0.996032092209579	-0.000759193051998902
chr1A-14592355	1	14592355	0.684876821400867	0.429530201342282	0.0106195473256583	0.01177996046387	0.986452681871924	0.0297331587147175
chr1A-14592395	1	14592395	0.684876822362865	0.429530201342282	0.0106195473256583	0.0117799604638699	0.986452681871924	-0.0237258647724794
chr1A-14592606	1	14592606	0.743138599453917	0.375838926174497	0.0106195473256583	0.0113760576187961	0.988632563427021	-0.0152665430517405
chr1A-14649535	1	14649535	0.35378237010388	0.38255033557047	0.0106195473256583	0.0166932451290952	0.946856339213508	0.0152665429627591
chr1A-14649546	1	14649546	0.684876822362865	0.429530201342282	0.0106195473256583	0.0117799604638699	0.986452681871924	0.0152665429627591
chr1A-14649553	1	14649553	0.826125569431187	0.0805369127516778	0.0106195473256583	0.0109594268565784	0.996032092209579	0.0550859357191644
chr1A-14650378	1	14650378	0.81769918320001	0.463087248322148	0.0106195473256583	0.0109937781313313	0.996032092209579	0.0208984323021896
chr1A-14650476	1	14650476	0.826125569431187	0.0805369127516778	0.0106195473256583	0.0109594268565784	0.996032092209579	0.0550859357191644
chr1A-147505070	1	147505070	0.250546604126342	0.0738255033557047	0.0106195473256583	0.0199608613092427	0.946856339213508	0.0107204028653434
chr1A-147982736	1	147982736	0.250546604126342	0.0738255033557047	0.0106195473256583	0.0199608613092427	0.946856339213508	-0.010720402994863
chr1A-14861092	1	14861092	0.826125569431187	0.0805369127516778	0.0106195473256583	0.0109594268565784	0.996032092209579	-0.00894573094517709
chr1A-14861095	1	14861095	0.684876822362865	0.429530201342282	0.0106195473256583	0.0117799604638699	0.986452681871924	-0.010720402994863
chr1A-14861096	1	14861096	0.684876822362865	0.429530201342282	0.0106195473256583	0.0117799604638699	0.986452681871924	-0.00972340794256509
chr1A-14861111	1	14861111	0.684876822362865	0.429530201342282	0.0106195473256583	0.0117799604638699	0.986452681871924	-0.00894573094517709
chr1A-14861134	1	14861134	0.764430214993412	0.140939597315436	0.0106195473256583	0.0112521287300368	0.988632563427021	-0.00894573094517709
chr1A-14899430	1	14899430	0.776214701016285	0.087248322147651	0.0106195473256583	0.0111887124013297	0.992072060431203	0.00894573092521599
chr1A-14899466	1	14899466	0.670364263751716	0.496644295302013	0.0106195473256583	0.0118962170823909	0.986452681871924	-0.00894573094517709
chr1A-14899477	1	14899477	0.67036426060514	0.496644295302013	0.0106195473256583	0.0118962170823871	0.986452681871924	0.0107204028653434
chr1A-14899504	1	14899504	0.837058237474247	0.389261744966443	0.0106195473256583	0.0109174341702616	0.996032092209579	-0.010720402994863
chr1A-14899505	1	14899505	0.684876822362865	0.429530201342282	0.0106195473256583	0.0117799604638699	0.986452681871924	-0.0164117184177022
chr1A-14899545	1	14899545	0.826125571491632	0.0805369127516778	0.0106195473256583	0.0109594268565878	0.996032092209579	0.0164117184165475
chr1A-14899564	1	14899564	0.850564742236229	0.483221476510067	0.0106195473256583	0.0108695257684234	0.996032092209579	-0.010720402994863
chr1A-14899572	1	14899572	0.935856847039212	0.476510067114094	0.0106195473256583	0.010665157631378	0.997893336525987	-0.010720402994863
chr1A-14899631	1	14899631	0.730527091699988	0.422818791946309	0.0106195473256583	0.0114552807564213	0.988632563427021	0.0107204028653434
chr1A-14899638	1	14899638	0.730527096070896	0.422818791946309	0.0106195473256583	0.0114552807564144	0.988632563427021	0.0149512865667606
chr1A-14899651	1	14899651	0.403159673330341	0.154362416107383	0.0106195473256583	0.0155534054821673	0.951176481269481	-0.0173509185186944
chr1A-14899677	1	14899677	0.784754496875274	0.409395973154362	0.0106195473256583	0.0111450138902437	0.992733666307146	0.00446104675992565
chr1A-14899715	1	14899715	0.784754495835509	0.409395973154362	0.0106195473256583	0.0111450138902415	0.992733666307146	0.00268222347282807
chr1A-14899742	1	14899742	0.973584807662322	0.463087248322148	0.0106195473256583	0.0106272684976179	0.997893336525987	-0.00270498468371019
chr1A-14899802	1	14899802	0.935856848683364	0.476510067114094	0.0106195473256583	0.0106651576313409	0.997893336525987	-0.010518565232179
chr1A-14899814	1	14899814	0.730527096070896	0.422818791946309	0.0106195473256583	0.0114552807564144	0.988632563427021	-0.000511842071432244
chr1A-14899838	1	14899838	0.866955176052208	0.463087248322148	0.0106195473256583	0.010817203333344	0.996032092209579	0.000511842035786997
chr1A-14899840	1	14899840	0.784754496875274	0.409395973154362	0.0106195473256583	0.0111450138902437	0.992733666307146	-0.000511842071432244
chr1A-14899848	1	14899848	0.784754496875274	0.409395973154362	0.0106195473256583	0.0111450138902437	0.992733666307146	0.00425424255170056
chr1A-14899865	1	14899865	0.855695203135481	0.0604026845637584	0.0106195473256583	0.0108524664735615	0.996032092209579	0.00425424255170056
chr1A-1532914	1	1532914	0.560071422946727	0.140939597315436	0.0106195473256583	0.0130137805339867	0.972674874024117	0.00425424255170056
chr1A-1532959	1	1532959	0.560071422049492	0.140939597315436	0.0106195473256583	0.0130137805339852	0.972674874024117	-0.00249392293715377
chr1A-1533034	1	1533034	0.744477255836449	0.167785234899329	0.0106195473256583	0.0113679053056757	0.988632563427021	-0.00249392293715377
chr1A-1533050	1	1533050	0.560071422946727	0.140939597315436	0.0106195473256583	0.0130137805339867	0.972674874024117	0.00470577998739738
chr1A-1533052	1	1533052	0.560071422049492	0.140939597315436	0.0106195473256583	0.0130137805339852	0.972674874024117	0.00470577998739738
chr1A-15432923	1	15432923	0.986309824836858	0.449664429530201	0.0106195473256583	0.0106216206924332	0.998669618299706	0.00470577998739738
chr1A-15435073	1	15435073	0.925351302381389	0.442953020134228	0.0106195473256583	0.0106813693632123	0.997893336525987	0.00470577998739738
chr1A-15436008	1	15436008	0.986309824836858	0.449664429530201	0.0106195473256583	0.0106216206924332	0.998669618299706	0.000845839219167463
chr1A-15451187	1	15451187	0.961159867466039	0.436241610738255	0.0106195473256583	0.0106362475969735	0.997893336525987	0.000845839219167463
chr1A-15451213	1	15451213	0.943176582654211	0.442953020134228	0.0106195473256583	0.010655325068564	0.997893336525987	-0.0128823284833128
chr1A-15451222	1	15451222	0.943176587150319	0.442953020134228	0.0106195473256583	0.0106553250685489	0.997893336525987	0.0128823285052301
chr1A-15451224	1	15451224	0.943176582654211	0.442953020134228	0.0106195473256583	0.010655325068564	0.997893336525987	0.0128823285052301
chr1A-15451243	1	15451243	0.943176582654211	0.442953020134228	0.0106195473256583	0.010655325068564	0.997893336525987	-0.00881551594482002
chr1A-15451275	1	15451275	0.961159866641064	0.436241610738255	0.0106195473256583	0.0106362475969737	0.997893336525987	-0.000845839195178184
chr1A-15451306	1	15451306	0.961159866641064	0.436241610738255	0.0106195473256583	0.0106362475969737	0.997893336525987	-0.00881551594482002
chr1A-156035130	1	156035130	0.281441269279495	0.0536912751677852	0.0106195473256583	0.0188231202282697	0.946856339213508	0.012504230101556
chr1A-160047970	1	160047970	0.535672627547812	0.0604026845637584	0.0106195473256583	0.013324704519071	0.972674874024117	0.00881551594128344
chr1A-16039613	1	16039613	0.584039263582044	0.087248322147651	0.0106195473256583	0.0127326502661899	0.974892771024498	0.000845839219167463
chr1A-16039678	1	16039678	0.584039263582044	0.087248322147651	0.0106195473256583	0.0127326502661899	0.974892771024498	0.000845839219167463
chr1A-16039723	1	16039723	0.57780575102242	0.0805369127516778	0.0106195473256583	0.0128035454342387	0.972674874024117	0.00881551594128344
chr1A-16039732	1	16039732	0.577805750131994	0.0805369127516778	0.0106195473256583	0.0128035454342564	0.972674874024117	-0.00186342591309425
chr1A-16039853	1	16039853	0.13490748597332	0.0604026845637584	0.0106195473256583	0.0264858165017535	0.946856339213508	0.00268222347282807
chr1A-16039866	1	16039866	0.710628726024218	0.463087248322148	0.0106195473256583	0.0115893533563788	0.987781978550332	0.00494563030960678
chr1A-16389510	1	16389510	0.918574748012548	0.436241610738255	0.0106195473256583	0.0106931445558039	0.996650257563269	0.00268222347282807
chr1A-16389594	1	16389594	0.918574747547313	0.436241610738255	0.0106195473256583	0.0106931445558129	0.996650257563269	0.00268222347282807
chr1A-16389643	1	16389643	0.821093693609469	0.395973154362416	0.0106195473256583	0.0109797308557488	0.996032092209579	-0.00494563030431273
chr1A-165459977	1	165459977	0.513734678243437	0.0805369127516778	0.0106195473256583	0.0136272143030849	0.972674874024117	0.00268222347282807
chr1A-16887269	1	16887269	0.918574747547313	0.436241610738255	0.0106195473256583	0.0106931445558129	0.996650257563269	-0.00268222348454882
chr1A-16887307	1	16887307	0.918574747547313	0.436241610738255	0.0106195473256583	0.0106931445558129	0.996650257563269	0.00268222347282807
chr1A-16916902	1	16916902	0.376308853324142	0.140939597315436	0.0106195473256583	0.0161469740311326	0.946856339213508	0.00268222347282807
chr1A-16916908	1	16916908	0.918574748012548	0.436241610738255	0.0106195473256583	0.0106931445558039	0.996650257563269	-0.00268222348454882
chr1A-16917031	1	16917031	0.376308853398953	0.140939597315436	0.0106195473256583	0.0161469740311204	0.946856339213508	0.00268222347282807
chr1A-16917227	1	16917227	0.918574748012548	0.436241610738255	0.0106195473256583	0.0106931445558039	0.996650257563269	0.00268222347282807
chr1A-16917667	1	16917667	0.918574748012548	0.436241610738255	0.0106195473256583	0.0106931445558039	0.996650257563269	-0.00268222348454882
chr1A-16917672	1	16917672	0.918574747547313	0.436241610738255	0.0106195473256583	0.0106931445558129	0.996650257563269	-0.00268222348454882
chr1A-16917699	1	16917699	0.918574748012548	0.436241610738255	0.0106195473256583	0.0106931445558039	0.996650257563269	0.00268222347282807
chr1A-16917777	1	16917777	0.376308853398953	0.140939597315436	0.0106195473256583	0.0161469740311204	0.946856339213508	-0.0665831930264027
chr1A-16917899	1	16917899	0.359975643543149	0.389261744966443	0.0106195473256583	0.0165383277172424	0.946856339213508	-0.00421479822684588
chr1A-16918255	1	16918255	0.359975643543149	0.389261744966443	0.0106195473256583	0.0165383277172424	0.946856339213508	-0.0432894294426771
chr1A-16918364	1	16918364	0.918574747547313	0.436241610738255	0.0106195473256583	0.0106931445558129	0.996650257563269	-0.00770348552213586
chr1A-16919079	1	16919079	0.894026040919656	0.429530201342282	0.0106195473256583	0.0107445176470384	0.996032092209579	-0.00675453462105736
chr1A-16919144	1	16919144	0.918574748012548	0.436241610738255	0.0106195473256583	0.0106931445558039	0.996650257563269	-0.00283974596490932
chr1A-16919180	1	16919180	0.918574747547313	0.436241610738255	0.0106195473256583	0.0106931445558129	0.996650257563269	-0.00283974596490932
chr1A-16919200	1	16919200	0.821093692515046	0.395973154362416	0.0106195473256583	0.0109797308557776	0.996032092209579	0.00205810320350109
chr1A-16919208	1	16919208	0.821093693609469	0.395973154362416	0.0106195473256583	0.0109797308557488	0.996032092209579	0.00205810320350109
chr1A-16919223	1	16919223	0.316474796300856	0.181208053691275	0.0106195473256583	0.0177113586731444	0.946856339213508	-0.00797023240055022
chr1A-16919254	1	16919254	0.316474796300856	0.181208053691275	0.0106195473256583	0.0177113586731444	0.946856339213508	-0.030820303429256
chr1A-16919262	1	16919262	0.821093693609469	0.395973154362416	0.0106195473256583	0.0109797308557488	0.996032092209579	0.0115188319869039
chr1A-16919272	1	16919272	0.359975644784286	0.389261744966443	0.0106195473256583	0.0165383277172091	0.946856339213508	0.0115188319869039
chr1A-16923175	1	16923175	0.389859524110364	0.12751677852349	0.0106195473256583	0.0158400669907157	0.947596060772372	-0.0115188318317291
chr1A-16923187	1	16923187	0.821093692515046	0.395973154362416	0.0106195473256583	0.0109797308557776	0.996032092209579	-0.00797023240055022
chr1A-16923375	1	16923375	0.918574748012548	0.436241610738255	0.0106195473256583	0.0106931445558039	0.996650257563269	-0.0115188318317291
chr1A-16970258	1	16970258	0.91417960974778	0.38255033557047	0.0106195473256583	0.010701336188055	0.996032092209579	-0.0115188318317291
chr1A-17013311	1	17013311	0.821093693609469	0.395973154362416	0.0106195473256583	0.0109797308557488	0.996032092209579	0.0115188319869039
chr1A-17013397	1	17013397	0.821093692515046	0.395973154362416	0.0106195473256583	0.0109797308557776	0.996032092209579	0.0115188319869039
chr1A-17013423	1	17013423	0.821093692515046	0.395973154362416	0.0106195473256583	0.0109797308557776	0.996032092209579	0.0118879558696876
chr1A-17013439	1	17013439	0.821093693609469	0.395973154362416	0.0106195473256583	0.0109797308557488	0.996032092209579	-0.00145037553459816
chr1A-17013476	1	17013476	0.821093693609469	0.395973154362416	0.0106195473256583	0.0109797308557488	0.996032092209579	0.00732522422560788
chr1A-171448758	1	171448758	0.25054660464911	0.0738255033557047	0.0106195473256583	0.0199608613092567	0.946856339213508	-0.0255428366637735
chr1A-175355914	1	175355914	0.250546604126342	0.0738255033557047	0.0106195473256583	0.0199608613092427	0.946856339213508	0.00732522422560788
chr1A-175463651	1	175463651	0.25054660464911	0.0738255033557047	0.0106195473256583	0.0199608613092567	0.946856339213508	0.00732522422560788
chr1A-17859987	1	17859987	0.920629509120487	0.436241610738255	0.0106195473256583	0.0106894646783042	0.99749948626963	-0.0044417444057324
chr1A-17860005	1	17860005	0.920629509695829	0.436241610738255	0.0106195473256583	0.0106894646783295	0.99749948626963	0.0118879558696876
chr1A-17860076	1	17860076	0.864745502133349	0.402684563758389	0.0106195473256583	0.0108238884848441	0.996032092209579	-5.43784884240381e-05
chr1A-17860138	1	17860138	0.920629509120487	0.436241610738255	0.0106195473256583	0.0106894646783042	0.99749948626963	0.00145037549600323
chr1A-17860143	1	17860143	0.920629509695829	0.436241610738255	0.0106195473256583	0.0106894646783295	0.99749948626963	0.0044417444618832
chr1A-17860175	1	17860175	0.920629509695829	0.436241610738255	0.0106195473256583	0.0106894646783295	0.99749948626963	-0.00425424254326384
chr1A-17860177	1	17860177	0.920629509695829	0.436241610738255	0.0106195473256583	0.0106894646783295	0.99749948626963	-0.00425424254326384
chr1A-17860211	1	17860211	0.920629509120487	0.436241610738255	0.0106195473256583	0.0106894646783042	0.99749948626963	0.00425424255170056
chr1A-17860218	1	17860218	0.920629509695829	0.436241610738255	0.0106195473256583	0.0106894646783295	0.99749948626963	-0.00425424254326384
chr1A-17871817	1	17871817	0.789157127016292	0.429530201342282	0.0106195473256583	0.0111232177570086	0.992733666307146	-0.00425424254326384
chr1A-17871865	1	17871865	0.920629509120487	0.436241610738255	0.0106195473256583	0.0106894646783042	0.99749948626963	0.00425424255170056
chr1A-17871878	1	17871878	0.920629509695829	0.436241610738255	0.0106195473256583	0.0106894646783295	0.99749948626963	-0.00425424254326384
chr1A-17884160	1	17884160	0.920629509120487	0.436241610738255	0.0106195473256583	0.0106894646783042	0.99749948626963	-0.00425424254326384
chr1A-17884173	1	17884173	0.920629509120487	0.436241610738255	0.0106195473256583	0.0106894646783042	0.99749948626963	0.00425424255170056
chr1A-17884177	1	17884177	0.920629509120487	0.436241610738255	0.0106195473256583	0.0106894646783042	0.99749948626963	-0.00425424254326384
chr1A-17884191	1	17884191	0.920629509120487	0.436241610738255	0.0106195473256583	0.0106894646783042	0.99749948626963	-0.00425424254326384
chr1A-17884213	1	17884213	0.920629509120487	0.436241610738255	0.0106195473256583	0.0106894646783042	0.99749948626963	0.00608036789589281
chr1A-17884237	1	17884237	0.920629509120487	0.436241610738255	0.0106195473256583	0.0106894646783042	0.99749948626963	0.00425424255170056
chr1A-17884318	1	17884318	0.920629509695829	0.436241610738255	0.0106195473256583	0.0106894646783295	0.99749948626963	-0.00425424254326384
chr1A-17884366	1	17884366	0.920629509120487	0.436241610738255	0.0106195473256583	0.0106894646783042	0.99749948626963	-0.00425424254326384
chr1A-17884387	1	17884387	0.864745502200446	0.402684563758389	0.0106195473256583	0.0108238884848351	0.996032092209579	0.0623748473027001
chr1A-17884400	1	17884400	0.920629509120487	0.436241610738255	0.0106195473256583	0.0106894646783042	0.99749948626963	0.00425424255170056
chr1A-17884473	1	17884473	0.920629509120487	0.436241610738255	0.0106195473256583	0.0106894646783042	0.99749948626963	-0.0308276526547483
chr1A-17884515	1	17884515	0.920629509120487	0.436241610738255	0.0106195473256583	0.0106894646783042	0.99749948626963	-0.0308276526547483
chr1A-17884551	1	17884551	0.920629509695829	0.436241610738255	0.0106195473256583	0.0106894646783295	0.99749948626963	-0.0414263920182346
chr1A-17884635	1	17884635	0.920629509695829	0.436241610738255	0.0106195473256583	0.0106894646783295	0.99749948626963	-0.0308276526547483
chr1A-17884690	1	17884690	0.920629509695829	0.436241610738255	0.0106195473256583	0.0106894646783295	0.99749948626963	-0.0414263920182346
chr1A-17884767	1	17884767	0.920629509120487	0.436241610738255	0.0106195473256583	0.0106894646783042	0.99749948626963	0.00425424255170056
chr1A-17884799	1	17884799	0.920629509695829	0.436241610738255	0.0106195473256583	0.0106894646783295	0.99749948626963	0.0308276526004489
chr1A-17884825	1	17884825	0.629525114420991	0.395973154362416	0.0106195473256583	0.0122596217041581	0.983960585631169	0.0414263919999713
chr1A-17884838	1	17884838	0.920629509695829	0.436241610738255	0.0106195473256583	0.0106894646783295	0.99749948626963	-0.00425424254326384
chr1A-178884640	1	178884640	0.513734677268863	0.0805369127516778	0.0106195473256583	0.0136272143030843	0.972674874024117	-0.0115188318317291
chr1A-17917766	1	17917766	0.864745502133349	0.402684563758389	0.0106195473256583	0.0108238884848441	0.996032092209579	-0.00425424254326384
chr1A-17963824	1	17963824	0.920629509120487	0.436241610738255	0.0106195473256583	0.0106894646783042	0.99749948626963	-0.0414263920182346
chr1A-17963882	1	17963882	0.920629509120487	0.436241610738255	0.0106195473256583	0.0106894646783042	0.99749948626963	0.00425424255170056
chr1A-17963908	1	17963908	0.920629509695829	0.436241610738255	0.0106195473256583	0.0106894646783295	0.99749948626963	-0.00425424254326384
chr1A-17963966	1	17963966	0.920629509695829	0.436241610738255	0.0106195473256583	0.0106894646783295	0.99749948626963	-0.0122081772985656
chr1A-18057352	1	18057352	0.895915039528736	0.442953020134228	0.0106195473256583	0.0107400765931647	0.996032092209579	-0.00625086359801768
chr1A-18147877	1	18147877	0.920629509120487	0.436241610738255	0.0106195473256583	0.0106894646783042	0.99749948626963	-0.013467725249516
chr1A-18147915	1	18147915	0.96168707582871	0.389261744966443	0.0106195473256583	0.0106357969497535	0.997893336525987	0.0134677252093491
chr1A-18147945	1	18147945	0.963929369884013	0.442953020134228	0.0106195473256583	0.0106339492931076	0.997893336525987	-0.0623748473465906
chr1A-18147946	1	18147946	0.920629509695829	0.436241610738255	0.0106195473256583	0.0106894646783295	0.99749948626963	0.0208185388792916
chr1A-18148002	1	18148002	0.920629509120487	0.436241610738255	0.0106195473256583	0.0106894646783042	0.99749948626963	0.0122081772509629
chr1A-18148022	1	18148022	0.580857171129264	0.100671140939597	0.0106195473256583	0.0127686497902518	0.973300282231703	0.0623748473027001
chr1A-18148042	1	18148042	0.920629509695829	0.436241610738255	0.0106195473256583	0.0106894646783295	0.99749948626963	0.0140018623513072
chr1A-181816208	1	181816208	0.513734678243437	0.0805369127516778	0.0106195473256583	0.0136272143030849	0.972674874024117	-0.0140018623932099
chr1A-181969102	1	181969102	0.250546604126342	0.0738255033557047	0.0106195473256583	0.0199608613092427	0.946856339213508	-0.0575621898400697
chr1A-18217968	1	18217968	0.824435407674918	0.422818791946309	0.0106195473256583	0.0109661778000099	0.996032092209579	0.00425424255170056
chr1A-18243593	1	18243593	0.824435407674918	0.422818791946309	0.0106195473256583	0.0109661778000099	0.996032092209579	-0.00425424254326384
chr1A-18243653	1	18243653	0.96168707582871	0.389261744966443	0.0106195473256583	0.0106357969497535	0.997893336525987	-0.0140018623932099
chr1A-18243679	1	18243679	0.824435413689837	0.422818791946309	0.0106195473256583	0.0109661778000069	0.996032092209579	0.00425424255170056
chr1A-18287336	1	18287336	0.870914131907698	0.442953020134228	0.0106195473256583	0.0108055115556058	0.996032092209579	-0.0460840218455601
chr1A-18287345	1	18287345	0.870914131907698	0.442953020134228	0.0106195473256583	0.0108055115556058	0.996032092209579	0.00696175990482721
chr1A-18287353	1	18287353	0.914564709104969	0.409395973154362	0.0106195473256583	0.010700600968741	0.996032092209579	0.00425424255170056
chr1A-18287437	1	18287437	0.870914133615306	0.442953020134228	0.0106195473256583	0.0108055115556143	0.996032092209579	-0.00425424254326384
chr1A-18287452	1	18287452	0.870914133615306	0.442953020134228	0.0106195473256583	0.0108055115556143	0.996032092209579	0.0130289978652016
chr1A-18287488	1	18287488	0.870914131907698	0.442953020134228	0.0106195473256583	0.0108055115556058	0.996032092209579	0.00425424255170056
chr1A-18293646	1	18293646	0.914564709104969	0.409395973154362	0.0106195473256583	0.010700600968741	0.996032092209579	0.0163146162755763
chr1A-183257337	1	183257337	0.183713227889867	0.0805369127516778	0.0106195473256583	0.0231441632909039	0.946856339213508	-0.00779095059275407
chr1A-18331937	1	18331937	0.870914131907698	0.442953020134228	0.0106195473256583	0.0108055115556058	0.996032092209579	-0.00779095059275407
chr1A-18332025	1	18332025	0.870914131907698	0.442953020134228	0.0106195473256583	0.0108055115556058	0.996032092209579	0.0150989950582138
chr1A-18454891	1	18454891	0.824435413689837	0.422818791946309	0.0106195473256583	0.0109661778000069	0.996032092209579	-0.0418820537025067
chr1A-18460873	1	18460873	0.824435407674918	0.422818791946309	0.0106195473256583	0.0109661778000099	0.996032092209579	0.041882053696443
chr1A-18486646	1	18486646	0.824435413689837	0.422818791946309	0.0106195473256583	0.0109661778000069	0.996032092209579	-0.0211212378263177
chr1A-188244609	1	188244609	0.25054660464911	0.0738255033557047	0.0106195473256583	0.0199608613092567	0.946856339213508	-0.0623748473465906
chr1A-19081117	1	19081117	0.955655170690823	0.429530201342282	0.0106195473256583	0.0106413220882345	0.997893336525987	0.0623748473027001
chr1A-19082320	1	19082320	0.955655173004671	0.429530201342282	0.0106195473256583	0.0106413220882248	0.997893336525987	0.00425424255170056
chr1A-19082362	1	19082362	0.955655170690823	0.429530201342282	0.0106195473256583	0.0106413220882345	0.997893336525987	0.00425424255170056
chr1A-19108991	1	19108991	0.922145097724771	0.228187919463087	0.0106195473256583	0.0106868114922374	0.997893336525987	-0.00425424254326384
chr1A-193851602	1	193851602	0.281441269279495	0.0536912751677852	0.0106195473256583	0.0188231202282697	0.946856339213508	0.00425424255170056
chr1A-196208060	1	196208060	0.281441269279495	0.0536912751677852	0.0106195473256583	0.0188231202282697	0.946856339213508	0.00425424255170056
chr1A-196275896	1	196275896	0.25054660464911	0.0738255033557047	0.0106195473256583	0.0199608613092567	0.946856339213508	-0.0201968804239265
chr1A-197782051	1	197782051	0.281441269279495	0.0536912751677852	0.0106195473256583	0.0188231202282697	0.946856339213508	0.0172147597272212
chr1A-198199079	1	198199079	0.25054660464911	0.0738255033557047	0.0106195473256583	0.0199608613092567	0.946856339213508	-0.00425424254326384
chr1A-198630067	1	198630067	0.281441269279495	0.0536912751677852	0.0106195473256583	0.0188231202282697	0.946856339213508	-0.00425424254326384
chr1A-19893919	1	19893919	0.968444137011261	0.429530201342282	0.0106195473256583	0.010630567897851	0.997893336525987	-0.00425424254326384
chr1A-19893949	1	19893949	0.968444137988804	0.429530201342282	0.0106195473256583	0.0106305678978525	0.997893336525987	-0.00425424254326384
chr1A-19894044	1	19894044	0.968444137011261	0.429530201342282	0.0106195473256583	0.010630567897851	0.997893336525987	-0.00425424254326384
chr1A-19895857	1	19895857	0.968444137011261	0.429530201342282	0.0106195473256583	0.010630567897851	0.997893336525987	-0.00419809818855078
chr1A-19895898	1	19895898	0.968444137988804	0.429530201342282	0.0106195473256583	0.0106305678978525	0.997893336525987	0.00425424255170056
chr1A-19895899	1	19895899	0.968444137988804	0.429530201342282	0.0106195473256583	0.0106305678978525	0.997893336525987	0.00425424255170056
chr1A-19895919	1	19895919	0.968444137988804	0.429530201342282	0.0106195473256583	0.0106305678978525	0.997893336525987	0.00303066294751097
chr1A-19895920	1	19895920	0.968444137988804	0.429530201342282	0.0106195473256583	0.0106305678978525	0.997893336525987	-0.0188976158934635
chr1A-19895955	1	19895955	0.968444137011261	0.429530201342282	0.0106195473256583	0.010630567897851	0.997893336525987	-0.00303066290861204
chr1A-19895966	1	19895966	0.968444137988804	0.429530201342282	0.0106195473256583	0.0106305678978525	0.997893336525987	-0.00303066290861204
chr1A-19895969	1	19895969	0.968444137988804	0.429530201342282	0.0106195473256583	0.0106305678978525	0.997893336525987	0.00341091784757191
chr1A-19896021	1	19896021	0.968444137011261	0.429530201342282	0.0106195473256583	0.010630567897851	0.997893336525987	-0.00303066290861204
chr1A-19896037	1	19896037	0.968444137988804	0.429530201342282	0.0106195473256583	0.0106305678978525	0.997893336525987	-0.0041648732191914
chr1A-19896043	1	19896043	0.968444137988804	0.429530201342282	0.0106195473256583	0.0106305678978525	0.997893336525987	-0.00303066290861204
chr1A-19896064	1	19896064	0.968444137988804	0.429530201342282	0.0106195473256583	0.0106305678978525	0.997893336525987	-0.00303066290861204
chr1A-19896070	1	19896070	0.968444137011261	0.429530201342282	0.0106195473256583	0.010630567897851	0.997893336525987	0.00416487330326491
chr1A-19897097	1	19897097	0.968444137988804	0.429530201342282	0.0106195473256583	0.0106305678978525	0.997893336525987	0.00303066294751097
chr1A-199204590	1	199204590	0.513734677268863	0.0805369127516778	0.0106195473256583	0.0136272143030843	0.972674874024117	0.00303066294751097
chr1A-199969473	1	199969473	0.250546604126342	0.0738255033557047	0.0106195473256583	0.0199608613092427	0.946856339213508	0.00609995604200123
chr1A-200340814	1	200340814	0.211651542541299	0.0805369127516778	0.0106195473256583	0.0216673289492134	0.946856339213508	-0.00609995604965568
chr1A-200686274	1	200686274	0.505044540133952	0.0604026845637584	0.0106195473256583	0.0137534307514596	0.970983220526187	0.0292304887914106
chr1A-20179970	1	20179970	0.661858210335011	0.463087248322148	0.0106195473256583	0.0119674211875714	0.986452681871924	-0.00470231179887433
chr1A-20179985	1	20179985	0.851065655950771	0.429530201342282	0.0106195473256583	0.0108678326942075	0.996032092209579	0.0292304887914106
chr1A-20180000	1	20180000	0.661858210335011	0.463087248322148	0.0106195473256583	0.0119674211875714	0.986452681871924	-0.00263723836607947
chr1A-20180095	1	20180095	0.661858207953592	0.463087248322148	0.0106195473256583	0.0119674211875558	0.986452681871924	-0.00470231179887433
chr1A-20180143	1	20180143	0.661858210335011	0.463087248322148	0.0106195473256583	0.0119674211875714	0.986452681871924	-0.00470231179887433
chr1A-201820456	1	201820456	0.160432901155147	0.25503355704698	0.0106195473256583	0.0245916258439866	0.946856339213508	0.00470231176291276
chr1A-20206434	1	20206434	0.661858210335011	0.463087248322148	0.0106195473256583	0.0119674211875714	0.986452681871924	0.00470231176291276
chr1A-20206557	1	20206557	0.661858210335011	0.463087248322148	0.0106195473256583	0.0119674211875714	0.986452681871924	-0.00470231179887433
chr1A-20206588	1	20206588	0.661858207953592	0.463087248322148	0.0106195473256583	0.0119674211875558	0.986452681871924	-0.00470231179887433
chr1A-20209061	1	20209061	0.851065655950771	0.429530201342282	0.0106195473256583	0.0108678326942075	0.996032092209579	0.00470231176291276
chr1A-20252870	1	20252870	0.814834023289638	0.469798657718121	0.0106195473256583	0.0110058553703708	0.996032092209579	0.00470231176291276
chr1A-20252929	1	20252929	0.921765852679682	0.463087248322148	0.0106195473256583	0.0106874705359564	0.997893336525987	0.00470231176291276
chr1A-20372682	1	20372682	0.547171753206195	0.449664429530201	0.0106195473256583	0.0131749379367641	0.972674874024117	-0.00470231179887433
chr1A-20372736	1	20372736	0.547171752312955	0.449664429530201	0.0106195473256583	0.0131749379367629	0.972674874024117	-0.00470231179887433
chr1A-20404362	1	20404362	0.547171752312955	0.449664429530201	0.0106195473256583	0.0131749379367629	0.972674874024117	0.00470231176291276
chr1A-20404378	1	20404378	0.208594174622813	0.38255033557047	0.0106195473256583	0.0218173339678105	0.946856339213508	0.00869849590594318
chr1A-20404546	1	20404546	0.547171753206195	0.449664429530201	0.0106195473256583	0.0131749379367641	0.972674874024117	-0.00660117248983224
chr1A-20517804	1	20517804	0.928711871438172	0.0939597315436242	0.0106195473256583	0.0106759136987612	0.997893336525987	0.00660117244870536
chr1A-20517843	1	20517843	0.928711870782521	0.0939597315436241	0.0106195473256583	0.0106759136987423	0.997893336525987	0.00660117244870536
chr1A-20539750	1	20539750	0.928711871438172	0.0939597315436242	0.0106195473256583	0.0106759136987612	0.997893336525987	0.00660117244870536
chr1A-20540607	1	20540607	0.928711870782521	0.0939597315436241	0.0106195473256583	0.0106759136987423	0.997893336525987	0.00660117244870536
chr1A-20540729	1	20540729	0.928711871438172	0.0939597315436242	0.0106195473256583	0.0106759136987612	0.997893336525987	0.00470231176291276
chr1A-20540792	1	20540792	0.928711870782521	0.0939597315436241	0.0106195473256583	0.0106759136987423	0.997893336525987	0.00818751875717254
chr1A-20549023	1	20549023	0.928711870782521	0.0939597315436241	0.0106195473256583	0.0106759136987423	0.997893336525987	-0.00818751871432999
chr1A-20654453	1	20654453	0.928711871438172	0.0939597315436242	0.0106195473256583	0.0106759136987612	0.997893336525987	-0.00233912754446394
chr1A-20747911	1	20747911	0.827931470308021	0.100671140939597	0.0106195473256583	0.0109522905116448	0.996032092209579	0.00805402378850866
chr1A-20761330	1	20761330	0.827931469201629	0.100671140939597	0.0106195473256583	0.0109522905116685	0.996032092209579	-0.00634505760931737
chr1A-20761470	1	20761470	0.827931470308021	0.100671140939597	0.0106195473256583	0.0109522905116448	0.996032092209579	-0.0111020395433787
chr1A-20762434	1	20762434	0.827931469201629	0.100671140939597	0.0106195473256583	0.0109522905116685	0.996032092209579	0.00634505768029621
chr1A-2077527	1	2077527	0.83362802504781	0.174496644295302	0.0106195473256583	0.010930298338705	0.996032092209579	0.00634505768029621
chr1A-2077633	1	2077633	0.475684550096141	0.147651006711409	0.0106195473256583	0.0142086286506389	0.970983220526187	0.00634505768029621
chr1A-20829175	1	20829175	0.827931470308021	0.100671140939597	0.0106195473256583	0.0109522905116448	0.996032092209579	0.0111020395781961
chr1A-20829188	1	20829188	0.827931470308021	0.100671140939597	0.0106195473256583	0.0109522905116448	0.996032092209579	-0.0111020395433787
chr1A-2086140	1	2086140	0.475684548747468	0.147651006711409	0.0106195473256583	0.0142086286506231	0.970983220526187	0.00805402378850866
chr1A-2086235	1	2086235	0.83362802504781	0.174496644295302	0.0106195473256583	0.010930298338705	0.996032092209579	-0.022672099701493
chr1A-2086294	1	2086294	0.475684548747468	0.147651006711409	0.0106195473256583	0.0142086286506231	0.970983220526187	-0.0111020395433787
chr1A-2086327	1	2086327	0.475684548747468	0.147651006711409	0.0106195473256583	0.0142086286506231	0.970983220526187	-0.00869849601005502
chr1A-2086328	1	2086328	0.83362802504781	0.174496644295302	0.0106195473256583	0.010930298338705	0.996032092209579	-0.00566648711395171
chr1A-20888171	1	20888171	0.827931470308021	0.100671140939597	0.0106195473256583	0.0109522905116448	0.996032092209579	-0.00869849601005502
chr1A-20888184	1	20888184	0.827931470308021	0.100671140939597	0.0106195473256583	0.0109522905116448	0.996032092209579	-0.00869849601005502
chr1A-20891712	1	20891712	0.689725170713751	0.114093959731544	0.0106195473256583	0.0117425616962741	0.98712749471896	-0.0111020395433787
chr1A-20891718	1	20891718	0.401663738762795	0.134228187919463	0.0106195473256583	0.0155849566733727	0.951176481269481	-0.0111020395433787
chr1A-20891779	1	20891779	0.689725170713751	0.114093959731544	0.0106195473256583	0.0117425616962741	0.98712749471896	-0.0111020395433787
chr1A-20891786	1	20891786	0.47031697793918	0.147651006711409	0.0106195473256583	0.0142969121336032	0.970983220526187	0.00901777276875164
chr1A-20920810	1	20920810	0.235968740436364	0.409395973154362	0.0106195473256583	0.0205600654595162	0.946856339213508	0.0108329248175247
chr1A-20978933	1	20978933	0.217679777099423	0.100671140939597	0.0106195473256583	0.0213790238217961	0.946856339213508	-0.0108569790905543
chr1A-2108783	1	2108783	0.475684550096141	0.147651006711409	0.0106195473256583	0.0142086286506389	0.970983220526187	0.0108569792060055
chr1A-2108943	1	2108943	0.475684550096141	0.147651006711409	0.0106195473256583	0.0142086286506389	0.970983220526187	0.00517069387397879
chr1A-2108981	1	2108981	0.83362802504781	0.174496644295302	0.0106195473256583	0.010930298338705	0.996032092209579	-0.0111020395433787
chr1A-212786110	1	212786110	0.459953345171931	0.0671140939597316	0.0106195473256583	0.0144720600163422	0.966022978142839	0.00869849590594318
chr1A-2153297	1	2153297	0.475684548747468	0.147651006711409	0.0106195473256583	0.0142086286506231	0.970983220526187	0.00481775782869903
chr1A-216017373	1	216017373	0.45995334631182	0.0671140939597315	0.0106195473256583	0.0144720600163325	0.966022978142839	-0.00204169382767733
chr1A-21621268	1	21621268	0.267923778254822	0.100671140939597	0.0106195473256583	0.0193006126067162	0.946856339213508	-0.00937245710589257
chr1A-21748842	1	21748842	0.0295440445248129	0.0604026845637584	0.0106195473256583	0.0445399308438582	0.946856339213508	0.00937245694629343
chr1A-21758210	1	21758210	0.629498850146807	0.0738255033557047	0.0106195473256583	0.0122598733954965	0.983960585631169	-0.0249276342973539
chr1A-21758506	1	21758506	0.751040069950262	0.0604026845637584	0.0106195473256583	0.0113286433411981	0.988632563427021	-0.00732118932917398
chr1A-21864758	1	21864758	0.885694888837531	0.0671140939597315	0.0106195473256583	0.0107650818502097	0.996032092209579	0.00732118936492493
chr1A-21864822	1	21864822	0.703197673657064	0.154362416107383	0.0106195473256583	0.0116423412856911	0.987781978550332	0.000883885755933241
chr1A-21864836	1	21864836	0.935231272086797	0.0604026845637584	0.0106195473256583	0.0106660536200061	0.997893336525987	0.00204169377524017
chr1A-21864842	1	21864842	0.885694887615742	0.0671140939597316	0.0106195473256583	0.0107650818502125	0.996032092209579	0.00937245694629343
chr1A-21864858	1	21864858	0.885694887615742	0.0671140939597316	0.0106195473256583	0.0107650818502125	0.996032092209579	-0.00407338557940126
chr1A-21994956	1	21994956	0.604632312026708	0.0805369127516778	0.0106195473256583	0.0125090759709228	0.983960585631169	-0.00732118932917398
chr1A-22072969	1	22072969	0.496915292825386	0.0939597315436242	0.0106195473256583	0.0138749313918549	0.970983220526187	-0.00732118932917398
chr1A-221266422	1	221266422	0.397605588221956	0.087248322147651	0.0106195473256583	0.0156714193846619	0.949106264523682	-0.00749540386436363
chr1A-222358129	1	222358129	0.397605586934923	0.087248322147651	0.0106195473256583	0.0156714193846412	0.949106264523682	-0.000464571088874093
chr1A-22238560	1	22238560	0.310477068833557	0.449664429530201	0.0106195473256583	0.0178900104119279	0.946856339213508	-0.0025655807739127
chr1A-22238630	1	22238630	0.924379168126763	0.0536912751677852	0.0106195473256583	0.0106829949770811	0.997893336525987	-0.000464571088874093
chr1A-22300195	1	22300195	0.749851058520097	0.087248322147651	0.0106195473256583	0.01133567002402	0.988632563427021	0.00131760649678547
chr1A-22300558	1	22300558	0.924379169806834	0.0536912751677853	0.0106195473256583	0.0106829949770932	0.997893336525987	-0.00189719129854871
chr1A-22518424	1	22518424	0.508319553280404	0.114093959731544	0.0106195473256583	0.0137054251649988	0.97165660375813	0.00189719114843263
chr1A-22631894	1	22631894	0.217582354454864	0.10738255033557	0.0106195473256583	0.0213836066699348	0.946856339213508	-0.00189719129854871
chr1A-22635859	1	22635859	0.085865315821582	0.0738255033557047	0.0106195473256583	0.031616139709156	0.946856339213508	-0.00189719129854871
chr1A-22635896	1	22635896	0.217582354431045	0.10738255033557	0.0106195473256583	0.0213836066699463	0.946856339213508	-0.00131760652452055
chr1A-22636012	1	22636012	0.217582354431045	0.10738255033557	0.0106195473256583	0.0213836066699463	0.946856339213508	-0.00131760652452055
chr1A-22636055	1	22636055	0.085865315821582	0.0738255033557047	0.0106195473256583	0.031616139709156	0.946856339213508	-0.0207514009363542
chr1A-22642195	1	22642195	0.233931006949092	0.100671140939597	0.0106195473256583	0.020647433057101	0.946856339213508	-0.0207514009363542
chr1A-22642310	1	22642310	0.217582354454864	0.10738255033557	0.0106195473256583	0.0213836066699348	0.946856339213508	-0.0218118315142434
chr1A-22645761	1	22645761	0.727750495341165	0.134228187919463	0.0106195473256583	0.0114733161553086	0.988632563427021	0.0218118315647462
chr1A-22718808	1	22718808	0.609275519681248	0.389261744966443	0.0106195473256583	0.0124608569906124	0.983960585631169	-0.0647499458456682
chr1A-22996097	1	22996097	0.60079286511945	0.469798657718121	0.0106195473256583	0.0125495478545856	0.981343128487403	-0.00912394685468132
chr1A-22996102	1	22996102	0.414399888761057	0.456375838926175	0.0106195473256583	0.015321722637577	0.952005304770047	-0.00268086857009102
chr1A-22996106	1	22996106	0.60079286511945	0.469798657718121	0.0106195473256583	0.0125495478545856	0.981343128487403	0.00268086858499113
chr1A-22996108	1	22996108	0.600792863679637	0.469798657718121	0.0106195473256583	0.0125495478545867	0.981343128487403	0.00608036789589281
chr1A-22998766	1	22998766	0.371046814616756	0.456375838926175	0.0106195473256583	0.0162704147567628	0.946856339213508	0.00268086858499113
chr1A-22998802	1	22998802	0.503562717247398	0.483221476510067	0.0106195473256583	0.0137753281127965	0.970983220526187	0.00268086858499113
chr1A-23004203	1	23004203	0.520948065517741	0.476510067114094	0.0106195473256583	0.0135252445672465	0.972674874024117	0.0264365746483242
chr1A-23004319	1	23004319	0.520948065517741	0.476510067114094	0.0106195473256583	0.0135252445672465	0.972674874024117	-0.00268086857009102
chr1A-23004687	1	23004687	0.427425067237775	0.469798657718121	0.0106195473256583	0.0150646810228575	0.955625894046748	-0.0264365746445178
chr1A-23004688	1	23004688	0.410165097353135	0.463087248322148	0.0106195473256583	0.0154079082459607	0.951854783840229	-0.00268086857009102
chr1A-23013134	1	23013134	0.427425067237775	0.469798657718121	0.0106195473256583	0.0150646810228575	0.955625894046748	-0.00268086857009102
chr1A-23013189	1	23013189	0.410165096381325	0.463087248322148	0.0106195473256583	0.0154079082459609	0.951854783840229	0.00268086858499113
chr1A-23013197	1	23013197	0.410165096381325	0.463087248322148	0.0106195473256583	0.0154079082459609	0.951854783840229	-0.00268086857009102
chr1A-23013760	1	23013760	0.52094806409422	0.476510067114094	0.0106195473256583	0.0135252445672699	0.972674874024117	-0.0264365746445178
chr1A-23021009	1	23021009	0.410165097353135	0.463087248322148	0.0106195473256583	0.0154079082459607	0.951854783840229	-0.0221931355531743
chr1A-23031146	1	23031146	0.410165096381325	0.463087248322148	0.0106195473256583	0.0154079082459609	0.951854783840229	-0.0221931355531743
chr1A-23031261	1	23031261	0.410165096381325	0.463087248322148	0.0106195473256583	0.0154079082459609	0.951854783840229	0.00268086858499113
chr1A-23031387	1	23031387	0.410165096381325	0.463087248322148	0.0106195473256583	0.0154079082459609	0.951854783840229	-0.00350479939097731
chr1A-230964160	1	230964160	0.397605586934923	0.087248322147651	0.0106195473256583	0.0156714193846412	0.949106264523682	-0.00268086857009102
chr1A-231928737	1	231928737	0.464871702355107	0.0939597315436241	0.0106195473256583	0.0143881569012984	0.966961452267477	0.00268086858499113
chr1A-232519446	1	232519446	0.45995334631182	0.0671140939597315	0.0106195473256583	0.0144720600163325	0.966022978142839	-0.00608036793254738
chr1A-23298940	1	23298940	0.965553579451465	0.375838926174497	0.0106195473256583	0.0106326806921234	0.997893336525987	0.00608036789589281
chr1A-23299133	1	23299133	0.965553581789825	0.375838926174497	0.0106195473256583	0.0106326806921335	0.997893336525987	0.0294428599015847
chr1A-23299137	1	23299137	0.965553579451465	0.375838926174497	0.0106195473256583	0.0106326806921234	0.997893336525987	0.0294428599015847
chr1A-233920564	1	233920564	0.464871702355107	0.0939597315436241	0.0106195473256583	0.0143881569012984	0.966961452267477	0.00608036789589281
chr1A-234031091	1	234031091	0.464871702081868	0.0939597315436242	0.0106195473256583	0.0143881569013066	0.966961452267477	0.0221931354921682
chr1A-235839443	1	235839443	0.669122632524523	0.100671140939597	0.0106195473256583	0.0119064679913772	0.986452681871924	0.0267595916095361
chr1A-23652489	1	23652489	0.507206836415907	0.469798657718121	0.0106195473256583	0.013721675545751	0.971327304672455	-0.00608036793254738
chr1A-24079169	1	24079169	0.679898841525355	0.134228187919463	0.0106195473256583	0.0118191046638928	0.986452681871924	-0.00268086857009102
chr1A-24079223	1	24079223	0.623183930933728	0.12751677852349	0.0106195473256583	0.0123210798344431	0.983960585631169	0.00295146350081642
chr1A-24081275	1	24081275	0.623183930809937	0.12751677852349	0.0106195473256583	0.0123210798344371	0.983960585631169	0.00608036789589281
chr1A-24086026	1	24086026	0.788819629278442	0.134228187919463	0.0106195473256583	0.0111248710877752	0.992733666307146	-0.00608036793254738
chr1A-24093081	1	24093081	0.623183930809937	0.12751677852349	0.0106195473256583	0.0123210798344371	0.983960585631169	-0.00608036793254738
chr1A-24133461	1	24133461	0.679898841525355	0.134228187919463	0.0106195473256583	0.0118191046638928	0.986452681871924	0.00608036789589281
chr1A-24133777	1	24133777	0.679898841814211	0.134228187919463	0.0106195473256583	0.0118191046639111	0.986452681871924	0.00608036789589281
chr1A-24133893	1	24133893	0.623183930809937	0.12751677852349	0.0106195473256583	0.0123210798344371	0.983960585631169	-0.00265728574756725
chr1A-24134260	1	24134260	0.623183930809937	0.12751677852349	0.0106195473256583	0.0123210798344371	0.983960585631169	0.00265728572783423
chr1A-24134873	1	24134873	0.679898841525355	0.134228187919463	0.0106195473256583	0.0118191046638928	0.986452681871924	0.00468396617106206
chr1A-24145213	1	24145213	0.623183930933728	0.12751677852349	0.0106195473256583	0.0123210798344431	0.983960585631169	-0.00265728574756725
chr1A-24206601	1	24206601	0.623183930809937	0.12751677852349	0.0106195473256583	0.0123210798344371	0.983960585631169	0.00265728572783423
chr1A-24206642	1	24206642	0.679898841814211	0.134228187919463	0.0106195473256583	0.0118191046639111	0.986452681871924	0.00265728572783423
chr1A-24206704	1	24206704	0.623183930933728	0.12751677852349	0.0106195473256583	0.0123210798344431	0.983960585631169	0.00265728572783423
chr1A-24206758	1	24206758	0.623183930933728	0.12751677852349	0.0106195473256583	0.0123210798344431	0.983960585631169	-0.00265728574756725
chr1A-24238309	1	24238309	0.732264024963844	0.120805369127517	0.0106195473256583	0.0114441080578985	0.988632563427021	0.00265728572783423
chr1A-24252296	1	24252296	0.623183930809937	0.12751677852349	0.0106195473256583	0.0123210798344371	0.983960585631169	-0.00709555973070451
chr1A-24252511	1	24252511	0.623183930809937	0.12751677852349	0.0106195473256583	0.0123210798344371	0.983960585631169	-0.00265728574756725
chr1A-24318202	1	24318202	0.679898841525355	0.134228187919463	0.0106195473256583	0.0118191046638928	0.986452681871924	0.00265728572783423
chr1A-24318325	1	24318325	0.623183930809937	0.12751677852349	0.0106195473256583	0.0123210798344371	0.983960585631169	-0.00265728574756725
chr1A-24318383	1	24318383	0.679898841525355	0.134228187919463	0.0106195473256583	0.0118191046638928	0.986452681871924	-0.00265728574756725
chr1A-24318413	1	24318413	0.679898841814211	0.134228187919463	0.0106195473256583	0.0118191046639111	0.986452681871924	-0.00265728574756725
chr1A-24318422	1	24318422	0.623183930809937	0.12751677852349	0.0106195473256583	0.0123210798344371	0.983960585631169	-0.00265728574756725
chr1A-24325823	1	24325823	0.679898841525355	0.134228187919463	0.0106195473256583	0.0118191046638928	0.986452681871924	-0.00265728574756725
chr1A-24325848	1	24325848	0.623183930933728	0.12751677852349	0.0106195473256583	0.0123210798344431	0.983960585631169	-0.00265728574756725
chr1A-24325879	1	24325879	0.679898841814211	0.134228187919463	0.0106195473256583	0.0118191046639111	0.986452681871924	0.00265728572783423
chr1A-24325971	1	24325971	0.623183930933728	0.12751677852349	0.0106195473256583	0.0123210798344431	0.983960585631169	-0.00265728574756725
chr1A-24325980	1	24325980	0.623183930933728	0.12751677852349	0.0106195473256583	0.0123210798344431	0.983960585631169	-0.00468396616807618
chr1A-24326059	1	24326059	0.679898841814211	0.134228187919463	0.0106195473256583	0.0118191046639111	0.986452681871924	-0.00265728574756725
chr1A-24326061	1	24326061	0.623183930809937	0.12751677852349	0.0106195473256583	0.0123210798344371	0.983960585631169	-0.00265728574756725
chr1A-24340634	1	24340634	0.401321005697775	0.140939597315436	0.0106195473256583	0.0155922095571248	0.951176481269481	-0.00265728574756725
chr1A-24375623	1	24375623	0.679898841525355	0.134228187919463	0.0106195473256583	0.0118191046638928	0.986452681871924	0.00265728572783423
chr1A-24388084	1	24388084	0.679898841525355	0.134228187919463	0.0106195473256583	0.0118191046638928	0.986452681871924	0.00265728572783423
chr1A-243928388	1	243928388	0.669122633051875	0.100671140939597	0.0106195473256583	0.0119064679913534	0.986452681871924	0.00265728572783423
chr1A-2440350	1	2440350	0.514935276619349	0.0604026845637584	0.0106195473256583	0.0136100683436972	0.972674874024117	-0.00265728574756725
chr1A-244221389	1	244221389	0.669122633051875	0.100671140939597	0.0106195473256583	0.0119064679913534	0.986452681871924	0.00265728572783423
chr1A-24453476	1	24453476	0.623183930933728	0.12751677852349	0.0106195473256583	0.0123210798344431	0.983960585631169	-0.012366038090764
chr1A-24453580	1	24453580	0.623183930809937	0.12751677852349	0.0106195473256583	0.0123210798344371	0.983960585631169	0.00265728572783423
chr1A-24454562	1	24454562	0.623183930809937	0.12751677852349	0.0106195473256583	0.0123210798344371	0.983960585631169	0.00468396617106206
chr1A-24454879	1	24454879	0.623183930933728	0.12751677852349	0.0106195473256583	0.0123210798344431	0.983960585631169	-0.00265728574756725
chr1A-24484783	1	24484783	0.623183930809937	0.12751677852349	0.0106195473256583	0.0123210798344371	0.983960585631169	-0.00265728574756725
chr1A-24484792	1	24484792	0.666625824172318	0.140939597315436	0.0106195473256583	0.0119272289036574	0.986452681871924	0.00265728572783423
chr1A-24484797	1	24484797	0.666625824172318	0.140939597315436	0.0106195473256583	0.0119272289036574	0.986452681871924	0.00265728572783423
chr1A-244989367	1	244989367	0.669122632524523	0.100671140939597	0.0106195473256583	0.0119064679913772	0.986452681871924	-0.00337098830979631
chr1A-24562643	1	24562643	0.490363569817776	0.120805369127517	0.0106195473256583	0.0139753359965383	0.970983220526187	-0.00265728574756725
chr1A-24570313	1	24570313	0.490363569817776	0.120805369127517	0.0106195473256583	0.0139753359965383	0.970983220526187	-0.0013429628278256
chr1A-24570366	1	24570366	0.490363569817776	0.120805369127517	0.0106195473256583	0.0139753359965383	0.970983220526187	-0.00121624911039292
chr1A-24570417	1	24570417	0.545289153360486	0.12751677852349	0.0106195473256583	0.0131990570348772	0.972674874024117	0.00265728572783423
chr1A-24770789	1	24770789	0.490363569817776	0.120805369127517	0.0106195473256583	0.0139753359965383	0.970983220526187	-0.00265728574756725
chr1A-24770834	1	24770834	0.102962511431688	0.174496644295302	0.0106195473256583	0.0295240010027564	0.946856339213508	0.0184618542039079
chr1A-24770836	1	24770836	0.102962511431688	0.174496644295302	0.0106195473256583	0.0295240010027564	0.946856339213508	0.00265728572783423
chr1A-24771029	1	24771029	0.0708591099579396	0.181208053691275	0.0106195473256583	0.0338682735707836	0.946856339213508	-0.00599318861151498
chr1A-24772414	1	24772414	0.490363570514382	0.120805369127517	0.0106195473256583	0.0139753359965488	0.970983220526187	-0.00599318861151498
chr1A-24772444	1	24772444	0.490363569817776	0.120805369127517	0.0106195473256583	0.0139753359965383	0.970983220526187	-0.0013429628278256
chr1A-24779215	1	24779215	0.545289153340358	0.12751677852349	0.0106195473256583	0.0131990570348987	0.972674874024117	0.00599318840003468
chr1A-24779257	1	24779257	0.545289153360486	0.12751677852349	0.0106195473256583	0.0131990570348772	0.972674874024117	0.00436373557627668
chr1A-248792728	1	248792728	0.669122632524523	0.100671140939597	0.0106195473256583	0.0119064679913772	0.986452681871924	0.00436373557627668
chr1A-24897528	1	24897528	0.490363569817776	0.120805369127517	0.0106195473256583	0.0139753359965383	0.970983220526187	-0.00296667211316119
chr1A-24957598	1	24957598	0.545289153360486	0.12751677852349	0.0106195473256583	0.0131990570348772	0.972674874024117	-0.00436373552019454
chr1A-25020602	1	25020602	0.490363570514382	0.120805369127517	0.0106195473256583	0.0139753359965488	0.970983220526187	-0.00436373552019454
chr1A-25039947	1	25039947	0.490363569817776	0.120805369127517	0.0106195473256583	0.0139753359965383	0.970983220526187	0.00436373557627668
chr1A-25039998	1	25039998	0.490363569817776	0.120805369127517	0.0106195473256583	0.0139753359965383	0.970983220526187	-0.00296667211316119
chr1A-25040159	1	25040159	0.490363570514382	0.120805369127517	0.0106195473256583	0.0139753359965488	0.970983220526187	0.00436373557627668
chr1A-252048194	1	252048194	0.45995334631182	0.0671140939597315	0.0106195473256583	0.0144720600163325	0.966022978142839	0.00436373557627668
chr1A-252485944	1	252485944	0.464871702081868	0.0939597315436242	0.0106195473256583	0.0143881569013066	0.966961452267477	0.00599318840003468
chr1A-25262224	1	25262224	0.545289153340358	0.12751677852349	0.0106195473256583	0.0131990570348987	0.972674874024117	-0.00599318861151498
chr1A-25262233	1	25262233	0.490363570514382	0.120805369127517	0.0106195473256583	0.0139753359965488	0.970983220526187	0.00599318840003468
chr1A-25262365	1	25262365	0.545289153360486	0.12751677852349	0.0106195473256583	0.0131990570348772	0.972674874024117	0.00144829541123513
chr1A-25263257	1	25263257	0.545289153360486	0.12751677852349	0.0106195473256583	0.0131990570348772	0.972674874024117	-0.00144829533584757
chr1A-25263268	1	25263268	0.545289153360486	0.12751677852349	0.0106195473256583	0.0131990570348772	0.972674874024117	0.00144829541123513
chr1A-25263370	1	25263370	0.490363570514382	0.120805369127517	0.0106195473256583	0.0139753359965488	0.970983220526187	-0.0022772230057766
chr1A-25263378	1	25263378	0.490363570514382	0.120805369127517	0.0106195473256583	0.0139753359965488	0.970983220526187	0.00102994951795939
chr1A-25263481	1	25263481	0.569619939025261	0.463087248322148	0.0106195473256583	0.0128989933519019	0.972674874024117	-0.00102994948598597
chr1A-25298665	1	25298665	0.490363570514382	0.120805369127517	0.0106195473256583	0.0139753359965488	0.970983220526187	0.00102994951795939
chr1A-25298782	1	25298782	0.490363570514382	0.120805369127517	0.0106195473256583	0.0139753359965488	0.970983220526187	0.00102994951795939
chr1A-25298859	1	25298859	0.545289153360486	0.12751677852349	0.0106195473256583	0.0131990570348772	0.972674874024117	-0.00102994948598597
chr1A-254148135	1	254148135	0.464871702081868	0.0939597315436242	0.0106195473256583	0.0143881569013066	0.966961452267477	-0.00102994948598597
chr1A-25565922	1	25565922	0.545289153360486	0.12751677852349	0.0106195473256583	0.0131990570348772	0.972674874024117	-0.00102994948598597
chr1A-25566007	1	25566007	0.490363569817776	0.120805369127517	0.0106195473256583	0.0139753359965383	0.970983220526187	-0.00102994948598597
chr1A-25566024	1	25566024	0.545289153360486	0.12751677852349	0.0106195473256583	0.0131990570348772	0.972674874024117	0.00102994951795939
chr1A-25672751	1	25672751	0.490363569817776	0.120805369127517	0.0106195473256583	0.0139753359965383	0.970983220526187	-0.00102994948598597
chr1A-25672776	1	25672776	0.490363569817776	0.120805369127517	0.0106195473256583	0.0139753359965383	0.970983220526187	-0.00102994948598597
chr1A-25672831	1	25672831	0.490363569817776	0.120805369127517	0.0106195473256583	0.0139753359965383	0.970983220526187	0.00102994951795939
chr1A-25672863	1	25672863	0.490363569817776	0.120805369127517	0.0106195473256583	0.0139753359965383	0.970983220526187	-0.00102994948598597
chr1A-25702851	1	25702851	0.490363570514382	0.120805369127517	0.0106195473256583	0.0139753359965488	0.970983220526187	-0.00102994948598597
chr1A-25702854	1	25702854	0.490363570514382	0.120805369127517	0.0106195473256583	0.0139753359965488	0.970983220526187	-0.00102994948598597
chr1A-25708433	1	25708433	0.490363569817776	0.120805369127517	0.0106195473256583	0.0139753359965383	0.970983220526187	0.00102994951795939
chr1A-25710677	1	25710677	0.490363570514382	0.120805369127517	0.0106195473256583	0.0139753359965488	0.970983220526187	-0.00102994948598597
chr1A-25710703	1	25710703	0.545289153340358	0.12751677852349	0.0106195473256583	0.0131990570348987	0.972674874024117	-0.0112346091788892
chr1A-25710794	1	25710794	0.490363569817776	0.120805369127517	0.0106195473256583	0.0139753359965383	0.970983220526187	-0.0049619455447432
chr1A-25711913	1	25711913	0.490363569817776	0.120805369127517	0.0106195473256583	0.0139753359965383	0.970983220526187	-0.0112346091788892
chr1A-25712139	1	25712139	0.545289153340358	0.12751677852349	0.0106195473256583	0.0131990570348987	0.972674874024117	0.0112346092618114
chr1A-25712203	1	25712203	0.545289153340358	0.12751677852349	0.0106195473256583	0.0131990570348987	0.972674874024117	-0.0112346091788892
chr1A-25712696	1	25712696	0.490363570514382	0.120805369127517	0.0106195473256583	0.0139753359965488	0.970983220526187	-0.0112346091788892
chr1A-25712806	1	25712806	0.545289153360486	0.12751677852349	0.0106195473256583	0.0131990570348772	0.972674874024117	-0.0112346091788892
chr1A-25793118	1	25793118	0.569001162276074	0.147651006711409	0.0106195473256583	0.0129063184011795	0.972674874024117	0.0112346092618114
chr1A-25793305	1	25793305	0.278706629270005	0.0604026845637584	0.0106195473256583	0.0189173433490752	0.946856339213508	-0.0049619455447432
chr1A-25794358	1	25794358	0.0508366349065479	0.194630872483222	0.0106195473256583	0.037845433450112	0.946856339213508	-0.00586573428488133
chr1A-25808087	1	25808087	0.545289153360486	0.12751677852349	0.0106195473256583	0.0131990570348772	0.972674874024117	-0.00245160893807813
chr1A-25808232	1	25808232	0.545289153360486	0.12751677852349	0.0106195473256583	0.0131990570348772	0.972674874024117	0.015223600787557
chr1A-25945420	1	25945420	0.490363570514382	0.120805369127517	0.0106195473256583	0.0139753359965488	0.970983220526187	-0.0152236008246895
chr1A-25945497	1	25945497	0.545289153360486	0.12751677852349	0.0106195473256583	0.0131990570348772	0.972674874024117	-0.0152236008246895
chr1A-25945709	1	25945709	0.490363570514382	0.120805369127517	0.0106195473256583	0.0139753359965488	0.970983220526187	0.0296258644475455
chr1A-25945771	1	25945771	0.545289153340358	0.12751677852349	0.0106195473256583	0.0131990570348987	0.972674874024117	0.015223600787557
chr1A-25957302	1	25957302	0.490363570514382	0.120805369127517	0.0106195473256583	0.0139753359965488	0.970983220526187	-0.00307431898776583
chr1A-25990902	1	25990902	0.490363570514382	0.120805369127517	0.0106195473256583	0.0139753359965488	0.970983220526187	0.00307431901616696
chr1A-25990909	1	25990909	0.490363569817776	0.120805369127517	0.0106195473256583	0.0139753359965383	0.970983220526187	-0.00307431898776583
chr1A-260095733	1	260095733	0.464871702081868	0.0939597315436242	0.0106195473256583	0.0143881569013066	0.966961452267477	0.00307431901616696
chr1A-260100608	1	260100608	0.535672627463376	0.0604026845637584	0.0106195473256583	0.0133247045190678	0.972674874024117	-0.00307431898776583
chr1A-260395730	1	260395730	0.464871702081868	0.0939597315436242	0.0106195473256583	0.0143881569013066	0.966961452267477	0.00307431901616696
chr1A-26057467	1	26057467	0.992871867583194	0.201342281879195	0.0106195473256583	0.0106201093801823	0.998704947963862	0.00307431901616696
chr1A-26057563	1	26057563	0.711105547373733	0.174496644295302	0.0106195473256583	0.0115860081717774	0.987781978550332	-0.00307431898776583
chr1A-26071389	1	26071389	0.545289153340358	0.12751677852349	0.0106195473256583	0.0131990570348987	0.972674874024117	0.00724427736653727
chr1A-26071470	1	26071470	0.490363569817776	0.120805369127517	0.0106195473256583	0.0139753359965383	0.970983220526187	-0.00724427741378757
chr1A-26071622	1	26071622	0.490363570514382	0.120805369127517	0.0106195473256583	0.0139753359965488	0.970983220526187	0.00724427736653727
chr1A-26071648	1	26071648	0.490363569817776	0.120805369127517	0.0106195473256583	0.0139753359965383	0.970983220526187	-0.00724427741378757
chr1A-26072947	1	26072947	0.490363570514382	0.120805369127517	0.0106195473256583	0.0139753359965488	0.970983220526187	0.00724427736653727
chr1A-26072987	1	26072987	0.490363569817776	0.120805369127517	0.0106195473256583	0.0139753359965383	0.970983220526187	0.00724427736653727
chr1A-26073021	1	26073021	0.490363570514382	0.120805369127517	0.0106195473256583	0.0139753359965488	0.970983220526187	0.00724427736653727
chr1A-26073073	1	26073073	0.278706628338756	0.0604026845637584	0.0106195473256583	0.0189173433490699	0.946856339213508	0.00724427736653727
chr1A-262515102	1	262515102	0.397605588221956	0.087248322147651	0.0106195473256583	0.0156714193846619	0.949106264523682	0.0126926271287655
chr1A-26475760	1	26475760	0.623183930809937	0.12751677852349	0.0106195473256583	0.0123210798344371	0.983960585631169	-0.02606836522162
chr1A-26500575	1	26500575	0.679898841525355	0.134228187919463	0.0106195473256583	0.0118191046638928	0.986452681871924	0.0126926271287655
chr1A-26593990	1	26593990	0.623183930809937	0.12751677852349	0.0106195473256583	0.0123210798344371	0.983960585631169	-0.0232134988415259
chr1A-26602330	1	26602330	0.679898841814211	0.134228187919463	0.0106195473256583	0.0118191046639111	0.986452681871924	-0.0325629172501788
chr1A-26602445	1	26602445	0.623183930809937	0.12751677852349	0.0106195473256583	0.0123210798344371	0.983960585631169	0.0487992443354523
chr1A-26823004	1	26823004	0.679898841814211	0.134228187919463	0.0106195473256583	0.0118191046639111	0.986452681871924	0.0445488763995034
chr1A-26823026	1	26823026	0.451262434332865	0.48993288590604	0.0106195473256583	0.0146238614687801	0.960857691318431	-0.0980203774574339
chr1A-26823052	1	26823052	0.679898841814211	0.134228187919463	0.0106195473256583	0.0118191046639111	0.986452681871924	-0.0238488258983604
chr1A-26823084	1	26823084	0.679898841814211	0.134228187919463	0.0106195473256583	0.0118191046639111	0.986452681871924	0.0186151116295222
chr1A-26823154	1	26823154	0.623183930809937	0.12751677852349	0.0106195473256583	0.0123210798344371	0.983960585631169	0.00686657092388891
chr1A-26823183	1	26823183	0.679898841525355	0.134228187919463	0.0106195473256583	0.0118191046638928	0.986452681871924	-0.0114107443102864
chr1A-26845196	1	26845196	0.679898841525355	0.134228187919463	0.0106195473256583	0.0118191046638928	0.986452681871924	-0.00416551379707307
chr1A-26845391	1	26845391	0.623183930933728	0.12751677852349	0.0106195473256583	0.0123210798344431	0.983960585631169	-0.00686657099785526
chr1A-26845415	1	26845415	0.679898841814211	0.134228187919463	0.0106195473256583	0.0118191046639111	0.986452681871924	-0.00686657099785526
chr1A-26929407	1	26929407	0.679898841814211	0.134228187919463	0.0106195473256583	0.0118191046639111	0.986452681871924	-0.0237384368462853
chr1A-26929427	1	26929427	0.679898841525355	0.134228187919463	0.0106195473256583	0.0118191046638928	0.986452681871924	0.0277468583440992
chr1A-26955605	1	26955605	0.679898841814211	0.134228187919463	0.0106195473256583	0.0118191046639111	0.986452681871924	0.0257374494132172
chr1A-270371093	1	270371093	0.397605586934923	0.087248322147651	0.0106195473256583	0.0156714193846412	0.949106264523682	-0.00530484317635941
chr1A-27243247	1	27243247	0.377210210869765	0.449664429530201	0.0106195473256583	0.0161260736888303	0.946856339213508	0.0137073604068218
chr1A-27243556	1	27243556	0.377210208663077	0.449664429530201	0.0106195473256583	0.0161260736888107	0.946856339213508	0.00530484305946216
chr1A-27243565	1	27243565	0.377210210869765	0.449664429530201	0.0106195473256583	0.0161260736888303	0.946856339213508	0.0216653791668665
chr1A-27243604	1	27243604	0.377210208663077	0.449664429530201	0.0106195473256583	0.0161260736888107	0.946856339213508	0.0408062117640296
chr1A-27243697	1	27243697	0.377210210869765	0.449664429530201	0.0106195473256583	0.0161260736888303	0.946856339213508	0.0678908047151386
chr1A-27243712	1	27243712	0.377210208663077	0.449664429530201	0.0106195473256583	0.0161260736888107	0.946856339213508	-0.0408062117654723
chr1A-27243751	1	27243751	0.377210210869765	0.449664429530201	0.0106195473256583	0.0161260736888303	0.946856339213508	-0.0408062117654723
chr1A-27253072	1	27253072	0.209184443873367	0.436241610738255	0.0106195473256583	0.0217881696020102	0.946856339213508	0.0678908047151386
chr1A-27253077	1	27253077	0.192992272937911	0.449664429530201	0.0106195473256583	0.0226258159088129	0.946856339213508	-0.0406437240497946
chr1A-27253549	1	27253549	0.218661447669823	0.422818791946309	0.0106195473256583	0.0213329828340184	0.946856339213508	0.0408062117640296
chr1A-27255731	1	27255731	0.234740910880537	0.442953020134228	0.0106195473256583	0.0206125977407829	0.946856339213508	0.00975294275435837
chr1A-27264467	1	27264467	0.209184443873367	0.436241610738255	0.0106195473256583	0.0217881696020102	0.946856339213508	-0.0111221427314422
chr1A-27264589	1	27264589	0.209184443873367	0.436241610738255	0.0106195473256583	0.0217881696020102	0.946856339213508	0.012373284835976
chr1A-27279161	1	27279161	0.408938032135761	0.476510067114094	0.0106195473256583	0.015433127916008	0.951854783840229	-0.0191597328527669
chr1A-27279173	1	27279173	0.302865639895271	0.194630872483221	0.0106195473256583	0.0181233510516139	0.946856339213508	0.012373284835976
chr1A-27317587	1	27317587	0.256042092555971	0.0671140939597316	0.0106195473256583	0.0197460428907139	0.946856339213508	-0.0123732848876107
chr1A-27357950	1	27357950	0.256042092555971	0.0671140939597316	0.0106195473256583	0.0197460428907139	0.946856339213508	0.0210704820901344
chr1A-27357982	1	27357982	0.256042093018804	0.0671140939597315	0.0106195473256583	0.0197460428906956	0.946856339213508	0.0159627330544581
chr1A-27358073	1	27358073	0.39604012802683	0.483221476510067	0.0106195473256583	0.015705117132183	0.947596060772372	0.0151723075187793
chr1A-27360257	1	27360257	0.411726775900802	0.214765100671141	0.0106195473256583	0.0153759723600921	0.951854783840229	0.0151723075187793
chr1A-27360454	1	27360454	0.411726775900802	0.214765100671141	0.0106195473256583	0.0153759723600921	0.951854783840229	0.0184833766571735
chr1A-27361618	1	27361618	0.114975114499733	0.302013422818792	0.0106195473256583	0.0282717793200101	0.946856339213508	0.0194114481159159
chr1A-27361740	1	27361740	0.935065640848871	0.422818791946309	0.0106195473256583	0.010666292315757	0.997893336525987	0.0184833766571735
chr1A-27361757	1	27361757	0.114975114422085	0.302013422818792	0.0106195473256583	0.0282717793200015	0.946856339213508	-0.0194114481568373
chr1A-27361859	1	27361859	0.192061537551395	0.0604026845637584	0.0106195473256583	0.0226764730293407	0.946856339213508	-0.0194114481568373
chr1A-27362485	1	27362485	0.411726776085128	0.214765100671141	0.0106195473256583	0.0153759723601068	0.951854783840229	-0.0151723075710429
chr1A-27389414	1	27389414	0.401927240297575	0.174496644295302	0.0106195473256583	0.0155793865828565	0.951176481269481	0.0194114481159159
chr1A-27389714	1	27389714	0.401927240791848	0.174496644295302	0.0106195473256583	0.0155793865828573	0.951176481269481	-0.0194114481568373
chr1A-273965809	1	273965809	0.397605588221956	0.087248322147651	0.0106195473256583	0.0156714193846619	0.949106264523682	-0.0194114481568373
chr1A-27397924	1	27397924	0.114975114499733	0.302013422818792	0.0106195473256583	0.0282717793200101	0.946856339213508	-0.0194114481568373
chr1A-27398152	1	27398152	0.201109147172313	0.0671140939597315	0.0106195473256583	0.0221959138659559	0.946856339213508	-0.0011690614864407
chr1A-27398158	1	27398158	0.114975114422085	0.302013422818792	0.0106195473256583	0.0282717793200015	0.946856339213508	0.00116906140709471
chr1A-27398276	1	27398276	0.201109147172313	0.0671140939597315	0.0106195473256583	0.0221959138659559	0.946856339213508	-0.0011690614864407
chr1A-27398290	1	27398290	0.201109146819029	0.0671140939597316	0.0106195473256583	0.0221959138659776	0.946856339213508	0.0158327140634936
chr1A-27398689	1	27398689	0.114975114499733	0.302013422818792	0.0106195473256583	0.0282717793200101	0.946856339213508	0.0123475882427316
chr1A-27398703	1	27398703	0.470615750235315	0.369127516778524	0.0106195473256583	0.0142919551039046	0.970983220526187	0.0149605412521567
chr1A-27398728	1	27398728	0.114975114499733	0.302013422818792	0.0106195473256583	0.0282717793200101	0.946856339213508	-0.0149605412581403
chr1A-27407853	1	27407853	0.114975114422085	0.302013422818792	0.0106195473256583	0.0282717793200015	0.946856339213508	-0.00791448979635293
chr1A-27407870	1	27407870	0.192061537551395	0.0604026845637584	0.0106195473256583	0.0226764730293407	0.946856339213508	-0.0149605412581403
chr1A-27407871	1	27407871	0.114975114422085	0.302013422818792	0.0106195473256583	0.0282717793200015	0.946856339213508	0.0123475882427316
chr1A-27408002	1	27408002	0.192061537551395	0.0604026845637584	0.0106195473256583	0.0226764730293407	0.946856339213508	-0.0123475882311077
chr1A-274472064	1	274472064	0.397605588221956	0.087248322147651	0.0106195473256583	0.0156714193846619	0.949106264523682	-0.0149605412581403
chr1A-27505848	1	27505848	0.470615749737902	0.369127516778524	0.0106195473256583	0.0142919551038967	0.970983220526187	-0.0149605412581403
chr1A-27505864	1	27505864	0.201109147172313	0.0671140939597315	0.0106195473256583	0.0221959138659559	0.946856339213508	0.0123475882427316
chr1A-27505870	1	27505870	0.114975114499733	0.302013422818792	0.0106195473256583	0.0282717793200101	0.946856339213508	0.0149605412521567
chr1A-27505887	1	27505887	0.470615750235315	0.369127516778524	0.0106195473256583	0.0142919551039046	0.970983220526187	-0.0149605412581403
chr1A-27508342	1	27508342	0.114975114422085	0.302013422818792	0.0106195473256583	0.0282717793200015	0.946856339213508	-0.0123475882311077
chr1A-275976661	1	275976661	0.343561415480772	0.0805369127516778	0.0106195473256583	0.0169572340904915	0.946856339213508	0.0149605412521567
chr1A-27746326	1	27746326	0.455473053688297	0.38255033557047	0.0106195473256583	0.0145497437960701	0.965366628224037	0.0149605412521567
chr1A-27746347	1	27746347	0.253085484566861	0.0738255033557047	0.0106195473256583	0.0198608979149532	0.946856339213508	-0.0105389795183568
chr1A-27746360	1	27746360	0.253085484798474	0.0738255033557047	0.0106195473256583	0.0198608979149619	0.946856339213508	-0.0149605412581403
chr1A-27746385	1	27746385	0.114975114422085	0.302013422818792	0.0106195473256583	0.0282717793200015	0.946856339213508	-0.0149605412581403
chr1A-27746393	1	27746393	0.114975114422085	0.302013422818792	0.0106195473256583	0.0282717793200015	0.946856339213508	0.0123475882427316
chr1A-27746398	1	27746398	0.44375761370166	0.375838926174497	0.0106195473256583	0.0147586919838463	0.958968617059993	-0.0149605412581403
chr1A-27746431	1	27746431	0.455473054158625	0.38255033557047	0.0106195473256583	0.0145497437960764	0.965366628224037	0.0123475882427316
chr1A-27746452	1	27746452	0.455473054158625	0.38255033557047	0.0106195473256583	0.0145497437960764	0.965366628224037	-0.0123475882311077
chr1A-27746556	1	27746556	0.455473054158625	0.38255033557047	0.0106195473256583	0.0145497437960764	0.965366628224037	-0.0149605412581403
chr1A-27746558	1	27746558	0.455473054158625	0.38255033557047	0.0106195473256583	0.0145497437960764	0.965366628224037	0.0123475882427316
chr1A-27746640	1	27746640	0.253085484798474	0.0738255033557047	0.0106195473256583	0.0198608979149619	0.946856339213508	0.0149605412521567
chr1A-27746657	1	27746657	0.455473053688297	0.38255033557047	0.0106195473256583	0.0145497437960701	0.965366628224037	-0.0123475882311077
chr1A-27746709	1	27746709	0.253085484566861	0.0738255033557047	0.0106195473256583	0.0198608979149532	0.946856339213508	0.0149605412521567
chr1A-27746752	1	27746752	0.455473054158625	0.38255033557047	0.0106195473256583	0.0145497437960764	0.965366628224037	0.0149605412521567
chr1A-27746787	1	27746787	0.44375761370166	0.375838926174497	0.0106195473256583	0.0147586919838463	0.958968617059993	-0.0123475882311077
chr1A-27753633	1	27753633	0.114975114499733	0.302013422818792	0.0106195473256583	0.0282717793200101	0.946856339213508	-0.0149605412581403
chr1A-27753652	1	27753652	0.470615750235315	0.369127516778524	0.0106195473256583	0.0142919551039046	0.970983220526187	-0.0247054657131398
chr1A-27753662	1	27753662	0.192061537664155	0.0604026845637584	0.0106195473256583	0.0226764730293375	0.946856339213508	0.0123475882427316
chr1A-27755313	1	27755313	0.192061537551395	0.0604026845637584	0.0106195473256583	0.0226764730293407	0.946856339213508	0.0123475882427316
chr1A-27755319	1	27755319	0.192061537664155	0.0604026845637584	0.0106195473256583	0.0226764730293375	0.946856339213508	0.0149605412521567
chr1A-27757105	1	27757105	0.192061537664155	0.0604026845637584	0.0106195473256583	0.0226764730293375	0.946856339213508	-0.0149605412581403
chr1A-277626561	1	277626561	0.397605588221956	0.087248322147651	0.0106195473256583	0.0156714193846619	0.949106264523682	-0.0149605412581403
chr1A-277681598	1	277681598	0.343561415480772	0.0805369127516778	0.0106195473256583	0.0169572340904915	0.946856339213508	0.0149605412521567
chr1A-27789810	1	27789810	0.192061537664155	0.0604026845637584	0.0106195473256583	0.0226764730293375	0.946856339213508	-0.0149605412581403
chr1A-27861521	1	27861521	0.470615750235315	0.369127516778524	0.0106195473256583	0.0142919551039046	0.970983220526187	-0.0125190457137098
chr1A-27861607	1	27861607	0.470615749737902	0.369127516778524	0.0106195473256583	0.0142919551038967	0.970983220526187	-0.0125190457137098
chr1A-27861735	1	27861735	0.114975114422085	0.302013422818792	0.0106195473256583	0.0282717793200015	0.946856339213508	0.0215427003074957
chr1A-278879637	1	278879637	0.397605588221956	0.087248322147651	0.0106195473256583	0.0156714193846619	0.949106264523682	0.0215427003074957
chr1A-279823560	1	279823560	0.397605586934923	0.087248322147651	0.0106195473256583	0.0156714193846412	0.949106264523682	0.0215427003074957
chr1A-281444936	1	281444936	0.397605588221956	0.087248322147651	0.0106195473256583	0.0156714193846619	0.949106264523682	-0.018532525014413
chr1A-281657026	1	281657026	0.397605588221956	0.087248322147651	0.0106195473256583	0.0156714193846619	0.949106264523682	0.0215427003074957
chr1A-28231224	1	28231224	0.192061537664155	0.0604026845637584	0.0106195473256583	0.0226764730293375	0.946856339213508	-0.044392861978498
chr1A-28361914	1	28361914	0.192061537551395	0.0604026845637584	0.0106195473256583	0.0226764730293407	0.946856339213508	-0.044392861978498
chr1A-28361976	1	28361976	0.751228475243471	0.395973154362416	0.0106195473256583	0.0113275334318024	0.988632563427021	0.0489628656395218
chr1A-28362042	1	28362042	0.0658117498869701	0.281879194630872	0.0106195473256583	0.0347445179276451	0.946856339213508	-0.021542700273422
chr1A-28362231	1	28362231	0.0658117498869701	0.281879194630872	0.0106195473256583	0.0347445179276451	0.946856339213508	0.0215427003074957
chr1A-285057620	1	285057620	0.464871702355107	0.0939597315436241	0.0106195473256583	0.0143881569012984	0.966961452267477	0.0185325250150804
chr1A-285177922	1	285177922	0.408825653579634	0.087248322147651	0.0106195473256583	0.0154354431730729	0.951854783840229	-0.018532525014413
chr1A-285600840	1	285600840	0.464871702355107	0.0939597315436241	0.0106195473256583	0.0143881569012984	0.966961452267477	0.0215427003074957
chr1A-28611144	1	28611144	0.328208814684496	0.342281879194631	0.0106195473256583	0.0173744551726309	0.946856339213508	-0.018532525014413
chr1A-28611158	1	28611158	0.328208815004821	0.342281879194631	0.0106195473256583	0.0173744551726326	0.946856339213508	-0.021542700273422
chr1A-28613951	1	28613951	0.0751793460594314	0.275167785234899	0.0106195473256583	0.0331703430289632	0.946856339213508	0.0215427003074957
chr1A-28616967	1	28616967	0.20535111606538	0.375838926174497	0.0106195473256583	0.021979344787995	0.946856339213508	0.0215427003074957
chr1A-28616998	1	28616998	0.274753807910827	0.409395973154362	0.0106195473256583	0.0190556336513987	0.946856339213508	-0.021542700273422
chr1A-28617012	1	28617012	0.20535111606538	0.375838926174497	0.0106195473256583	0.021979344787995	0.946856339213508	0.0185325250150804
chr1A-28617120	1	28617120	0.192061537551395	0.0604026845637584	0.0106195473256583	0.0226764730293407	0.946856339213508	-0.021542700273422
chr1A-28617175	1	28617175	0.20535111606538	0.375838926174497	0.0106195473256583	0.021979344787995	0.946856339213508	-0.018532525014413
chr1A-28619587	1	28619587	0.20535111606538	0.375838926174497	0.0106195473256583	0.021979344787995	0.946856339213508	-0.018532525014413
chr1A-28619706	1	28619706	0.324388067509375	0.409395973154362	0.0106195473256583	0.0174823745806993	0.946856339213508	-0.018532525014413
chr1A-28619707	1	28619707	0.406359450773118	0.442953020134228	0.0106195473256583	0.0154864906719909	0.951176481269481	-0.021542700273422
chr1A-28620333	1	28620333	0.274753807910827	0.409395973154362	0.0106195473256583	0.0190556336513987	0.946856339213508	-0.021542700273422
chr1A-28620342	1	28620342	0.457648099900363	0.355704697986577	0.0106195473256583	0.0145118799435966	0.965841223576782	-0.0110651831893925
chr1A-28620381	1	28620381	0.274753807910827	0.409395973154362	0.0106195473256583	0.0190556336513987	0.946856339213508	-0.021542700273422
chr1A-28620396	1	28620396	0.274753808968853	0.409395973154362	0.0106195473256583	0.019055633651416	0.946856339213508	-0.021542700273422
chr1A-28620422	1	28620422	0.328208815004821	0.342281879194631	0.0106195473256583	0.0173744551726326	0.946856339213508	-0.018532525014413
chr1A-28620424	1	28620424	0.274753807910827	0.409395973154362	0.0106195473256583	0.0190556336513987	0.946856339213508	-0.018532525014413
chr1A-28620430	1	28620430	0.274753808968853	0.409395973154362	0.0106195473256583	0.019055633651416	0.946856339213508	0.0215427003074957
chr1A-28625532	1	28625532	0.246769389840923	0.0671140939597316	0.0106195473256583	0.0201119230164855	0.946856339213508	-0.018532525014413
chr1A-28640338	1	28640338	0.192061537551395	0.0604026845637584	0.0106195473256583	0.0226764730293407	0.946856339213508	0.0215427003074957
chr1A-28640406	1	28640406	0.246769389840923	0.0671140939597316	0.0106195473256583	0.0201119230164855	0.946856339213508	0.0215427003074957
chr1A-28649885	1	28649885	0.196674048593143	0.0738255033557047	0.0106195473256583	0.02242821574667	0.946856339213508	0.0215427003074957
chr1A-28650074	1	28650074	0.196674048082499	0.0738255033557047	0.0106195473256583	0.022428215746658	0.946856339213508	0.0215427003074957
chr1A-28650127	1	28650127	0.196674048593143	0.0738255033557047	0.0106195473256583	0.02242821574667	0.946856339213508	-0.021542700273422
chr1A-28650145	1	28650145	0.196674048082499	0.0738255033557047	0.0106195473256583	0.022428215746658	0.946856339213508	-0.021542700273422
chr1A-28650153	1	28650153	0.151793202554879	0.0671140939597316	0.0106195473256583	0.0251917157277409	0.946856339213508	0.0215427003074957
chr1A-28650178	1	28650178	0.196674048593143	0.0738255033557047	0.0106195473256583	0.02242821574667	0.946856339213508	-0.021542700273422
chr1A-28651721	1	28651721	0.196674048082499	0.0738255033557047	0.0106195473256583	0.022428215746658	0.946856339213508	0.0185325250150804
chr1A-28651772	1	28651772	0.151793202963032	0.0671140939597315	0.0106195473256583	0.0251917157277348	0.946856339213508	0.0215427003074957
chr1A-28651837	1	28651837	0.196674048082499	0.0738255033557047	0.0106195473256583	0.022428215746658	0.946856339213508	0.0215427003074957
chr1A-286631672	1	286631672	0.669122633051875	0.100671140939597	0.0106195473256583	0.0119064679913534	0.986452681871924	0.0185325250150804
chr1A-28751803	1	28751803	0.104787439994512	0.281879194630873	0.0106195473256583	0.0293236249790184	0.946856339213508	0.0185325250150804
chr1A-28751852	1	28751852	0.104787440192239	0.281879194630872	0.0106195473256583	0.0293236249790065	0.946856339213508	-0.021542700273422
chr1A-28751857	1	28751857	0.104787440192239	0.281879194630872	0.0106195473256583	0.0293236249790065	0.946856339213508	-0.018532525014413
chr1A-28751876	1	28751876	0.104787439994512	0.281879194630873	0.0106195473256583	0.0293236249790184	0.946856339213508	0.0163773502389613
chr1A-28751887	1	28751887	0.104787439994512	0.281879194630873	0.0106195473256583	0.0293236249790184	0.946856339213508	0.0451511135294102
chr1A-28824735	1	28824735	0.0851497947242405	0.308724832214765	0.0106195473256583	0.031713444636571	0.946856339213508	-0.0517394790911684
chr1A-28824782	1	28824782	0.176369684277184	0.268456375838926	0.0106195473256583	0.0235766144235523	0.946856339213508	-0.018532525014413
chr1A-28953382	1	28953382	0.0489555437308417	0.281879194630872	0.0106195473256583	0.0383031312367488	0.946856339213508	-0.018532525014413
chr1A-28953409	1	28953409	0.398452549562532	0.221476510067114	0.0106195473256583	0.0156532681558609	0.950058503897596	-0.021542700273422
chr1A-28953445	1	28953445	0.0440266152967582	0.302013422818792	0.0106195473256583	0.0395975421015441	0.946856339213508	-0.018532525014413
chr1A-28953468	1	28953468	0.0440266152458423	0.302013422818792	0.0106195473256583	0.0395975421015514	0.946856339213508	-0.021542700273422
chr1A-28953483	1	28953483	0.0440266152458423	0.302013422818792	0.0106195473256583	0.0395975421015514	0.946856339213508	0.0185325250150804
chr1A-28953492	1	28953492	0.0440266152458423	0.302013422818792	0.0106195473256583	0.0395975421015514	0.946856339213508	-0.021542700273422
chr1A-29064213	1	29064213	0.0489555435609491	0.281879194630873	0.0106195473256583	0.0383031312367422	0.946856339213508	-0.021542700273422
chr1A-29090017	1	29090017	0.0489555435609491	0.281879194630873	0.0106195473256583	0.0383031312367422	0.946856339213508	0.0215427003074957
chr1A-29153320	1	29153320	0.301139483714866	0.241610738255034	0.0106195473256583	0.0181773340405038	0.946856339213508	-0.000222480740144282
chr1A-29181596	1	29181596	0.301139484880102	0.241610738255034	0.0106195473256583	0.018177334040519	0.946856339213508	-0.00973224675267327
chr1A-29181878	1	29181878	0.152135552656114	0.436241610738255	0.0106195473256583	0.0251671996348402	0.946856339213508	0.0185325250150804
chr1A-292419459	1	292419459	0.669122632524523	0.100671140939597	0.0106195473256583	0.0119064679913772	0.986452681871924	0.0215427003074957
chr1A-29242303	1	29242303	0.290190644109769	0.281879194630872	0.0106195473256583	0.0185293317975451	0.946856339213508	-0.021542700273422
chr1A-29244211	1	29244211	0.406863709709079	0.248322147651007	0.0106195473256583	0.0154760160269247	0.951176481269481	0.0215427003074957
chr1A-29244219	1	29244219	0.198788919462593	0.25503355704698	0.0106195473256583	0.02231667744619	0.946856339213508	-0.021542700273422
chr1A-292776240	1	292776240	0.669122632524523	0.100671140939597	0.0106195473256583	0.0119064679913772	0.986452681871924	0.0215427003074957
chr1A-29387813	1	29387813	0.290190644740562	0.281879194630873	0.0106195473256583	0.0185293317975338	0.946856339213508	-0.021542700273422
chr1A-29470993	1	29470993	0.0882447763459523	0.268456375838926	0.0106195473256583	0.0312988195537718	0.946856339213508	-0.0451511136162265
chr1A-29484518	1	29484518	0.278436088803167	0.248322147651007	0.0106195473256583	0.0189267288239727	0.946856339213508	-0.0149605412581403
chr1A-294861109	1	294861109	0.515549893481403	0.167785234899329	0.0106195473256583	0.0136013179804332	0.972674874024117	0.0123475882427316
chr1A-294967477	1	294967477	0.197446415253088	0.0805369127516778	0.0106195473256583	0.0223873173437734	0.946856339213508	-0.0149605412581403
chr1A-29637828	1	29637828	0.208689363282807	0.261744966442953	0.0106195473256583	0.0218126241494205	0.946856339213508	-0.0123475882311077
chr1A-29637864	1	29637864	0.244101075242451	0.268456375838926	0.0106195473256583	0.0202203659231904	0.946856339213508	-0.0149605412581403
chr1A-29637870	1	29637870	0.208689363282807	0.261744966442953	0.0106195473256583	0.0218126241494205	0.946856339213508	-0.0123475882311077
chr1A-29637914	1	29637914	0.246877563411817	0.241610738255034	0.0106195473256583	0.0201075572242667	0.946856339213508	0.0176707069846682
chr1A-29795416	1	29795416	0.361249054426773	0.248322147651007	0.0106195473256583	0.0165069314458767	0.946856339213508	-0.0123475882311077
chr1A-29885273	1	29885273	0.361249054426773	0.248322147651007	0.0106195473256583	0.0165069314458767	0.946856339213508	-0.0123475882311077
chr1A-29885301	1	29885301	0.361249054553653	0.248322147651007	0.0106195473256583	0.0165069314458656	0.946856339213508	-0.0149605412581403
chr1A-29885368	1	29885368	0.361249054553653	0.248322147651007	0.0106195473256583	0.0165069314458656	0.946856339213508	0.0123475882427316
chr1A-29886600	1	29886600	0.310629883689682	0.241610738255034	0.0106195473256583	0.0178854024524996	0.946856339213508	0.0123475882427316
chr1A-29886666	1	29886666	0.361249054553653	0.248322147651007	0.0106195473256583	0.0165069314458656	0.946856339213508	0.0149605412521567
chr1A-29886699	1	29886699	0.361249054553653	0.248322147651007	0.0106195473256583	0.0165069314458656	0.946856339213508	-0.0123475882311077
chr1A-29886720	1	29886720	0.361249054553653	0.248322147651007	0.0106195473256583	0.0165069314458656	0.946856339213508	-0.0123475882311077
chr1A-29886726	1	29886726	0.361249054553653	0.248322147651007	0.0106195473256583	0.0165069314458656	0.946856339213508	0.0123475882427316
chr1A-29886741	1	29886741	0.361249054553653	0.248322147651007	0.0106195473256583	0.0165069314458656	0.946856339213508	-0.0123475882311077
chr1A-29982930	1	29982930	0.3467734146562	0.23489932885906	0.0106195473256583	0.0168731292718584	0.946856339213508	-0.0228389394948025
chr1A-29982950	1	29982950	0.346773412736818	0.23489932885906	0.0106195473256583	0.0168731292718809	0.946856339213508	0.0228389396079322
chr1A-29982959	1	29982959	0.262106048288538	0.25503355704698	0.0106195473256583	0.0195155581796479	0.946856339213508	-0.0228389394948025
chr1A-29982974	1	29982974	0.3467734146562	0.23489932885906	0.0106195473256583	0.0168731292718584	0.946856339213508	0.0228389396079322
chr1A-29983009	1	29983009	0.346773412736818	0.23489932885906	0.0106195473256583	0.0168731292718809	0.946856339213508	-0.0228389394948025
chr1A-29983015	1	29983015	0.3467734146562	0.23489932885906	0.0106195473256583	0.0168731292718584	0.946856339213508	0.0228389396079322
chr1A-29983067	1	29983067	0.3467734146562	0.23489932885906	0.0106195473256583	0.0168731292718584	0.946856339213508	-0.0228389394948025
chr1A-29983087	1	29983087	0.346773412736818	0.23489932885906	0.0106195473256583	0.0168731292718809	0.946856339213508	0.0333871822472589
chr1A-30008275	1	30008275	0.273440958581	0.241610738255034	0.0106195473256583	0.0191021222579746	0.946856339213508	-0.0342750353092024
chr1A-30012512	1	30012512	0.203109940567286	0.261744966442953	0.0106195473256583	0.022093095905458	0.946856339213508	0.0326772294421374
chr1A-30013108	1	30013108	0.203109940567286	0.261744966442953	0.0106195473256583	0.022093095905458	0.946856339213508	-0.0314313392456217
chr1A-30013129	1	30013129	0.203109940586586	0.261744966442953	0.0106195473256583	0.0220930959054625	0.946856339213508	0.0333871822472589
chr1A-30115807	1	30115807	0.203109940586586	0.261744966442953	0.0106195473256583	0.0220930959054625	0.946856339213508	0.0333871822472589
chr1A-301232201	1	301232201	0.245023749723477	0.114093959731544	0.0106195473256583	0.020182703148056	0.946856339213508	0.020396368626726
chr1A-30128981	1	30128981	0.177615129371427	0.25503355704698	0.0106195473256583	0.0235018088001939	0.946856339213508	0.0319645340556287
chr1A-30128984	1	30128984	0.177615129371427	0.25503355704698	0.0106195473256583	0.0235018088001939	0.946856339213508	-0.045660805734898
chr1A-30129023	1	30129023	0.177615129371427	0.25503355704698	0.0106195473256583	0.0235018088001939	0.946856339213508	-0.045660805734898
chr1A-301453169	1	301453169	0.814722592216353	0.0604026845637584	0.0106195473256583	0.011006329157911	0.996032092209579	0.0456608056896228
chr1A-3016900	1	3016900	0.674628340898853	0.120805369127517	0.0106195473256583	0.0118613809704397	0.986452681871924	0.0212105462814062
chr1A-30181557	1	30181557	0.113477136566818	0.261744966442953	0.0106195473256583	0.0284197933222372	0.946856339213508	0.0240144555109805
chr1A-30181560	1	30181560	0.0882447763459523	0.268456375838926	0.0106195473256583	0.0312988195537718	0.946856339213508	0.0240144555109805
chr1A-301837401	1	301837401	0.387477998778889	0.0671140939597316	0.0106195473256583	0.0158928921468302	0.947596060772372	0.040317440024923
chr1A-30192503	1	30192503	0.404448813173607	0.436241610738255	0.0106195473256583	0.0155263530607541	0.951176481269481	0.00204735465635933
chr1A-301936650	1	301936650	0.690318794186231	0.0604026845637584	0.0106195473256583	0.0117380315263222	0.987688034198023	-0.0403174400374205
chr1A-302025558	1	302025558	0.853019515242544	0.100671140939597	0.0106195473256583	0.0108612855892491	0.996032092209579	0.0555787236542715
chr1A-302095551	1	302095551	0.847416282990241	0.0604026845637584	0.0106195473256583	0.0108803041251883	0.996032092209579	-0.0240144555081022
chr1A-302787414	1	302787414	0.123056536324489	0.087248322147651	0.0106195473256583	0.0275087097697719	0.946856339213508	-0.0251309783519827
chr1A-30286063	1	30286063	0.0547569210331037	0.275167785234899	0.0106195473256583	0.0369471771306145	0.946856339213508	0.0251309783261505
chr1A-302941760	1	302941760	0.884331441269756	0.0738255033557047	0.0106195473256583	0.0107685994760393	0.996032092209579	0.040317440024923
chr1A-30334853	1	30334853	0.0183996471316625	0.315436241610738	0.0106195473256583	0.0505463315564714	0.946856339213508	0.0518845583424278
chr1A-30334872	1	30334872	0.154199892594418	0.402684563758389	0.0106195473256583	0.0250206946144086	0.946856339213508	-0.0403174400374205
chr1A-30335004	1	30335004	0.154199893270773	0.402684563758389	0.0106195473256583	0.0250206946143939	0.946856339213508	0.0518845583424278
chr1A-30335012	1	30335012	0.154199893270773	0.402684563758389	0.0106195473256583	0.0250206946143939	0.946856339213508	-0.0518845583812163
chr1A-30371297	1	30371297	0.0547569210331037	0.275167785234899	0.0106195473256583	0.0369471771306145	0.946856339213508	0.040317440024923
chr1A-30371342	1	30371342	0.160980813586669	0.395973154362416	0.0106195473256583	0.0245548270252184	0.946856339213508	-0.0171037653526887
chr1A-30371553	1	30371553	0.0547569210331037	0.275167785234899	0.0106195473256583	0.0369471771306145	0.946856339213508	0.040317440024923
chr1A-30371613	1	30371613	0.234603183576195	0.416107382550336	0.0106195473256583	0.0206185112444862	0.946856339213508	-0.0403174400374205
chr1A-30382157	1	30382157	0.0547569210331037	0.275167785234899	0.0106195473256583	0.0369471771306145	0.946856339213508	0.0555787236542715
chr1A-30389597	1	30389597	0.0364428433507759	0.295302013422819	0.0106195473256583	0.0419253089563079	0.946856339213508	-0.0403174400374205
chr1A-30389601	1	30389601	0.0364428433507759	0.295302013422819	0.0106195473256583	0.0419253089563079	0.946856339213508	0.0555787236542715
chr1A-30389622	1	30389622	0.0364428432042321	0.295302013422819	0.0106195473256583	0.0419253089563	0.946856339213508	0.0171037653732688
chr1A-304522164	1	304522164	0.888455485250579	0.0671140939597316	0.0106195473256583	0.0107580908783665	0.996032092209579	0.0518845583424278
chr1A-30467005	1	30467005	0.218001269601718	0.275167785234899	0.0106195473256583	0.0213639182404531	0.946856339213508	0.040317440024923
chr1A-30467013	1	30467013	0.160980813586669	0.395973154362416	0.0106195473256583	0.0245548270252184	0.946856339213508	-0.0171037653526887
chr1A-30467069	1	30467069	0.00891872312737435	0.328859060402685	0.0106195473256583	0.0599792329884412	0.946856339213508	-0.0403174400374205
chr1A-30496697	1	30496697	0.00957340666781168	0.308724832214765	0.0106195473256583	0.0590446237437788	0.946856339213508	-0.0175147678875575
chr1A-30496864	1	30496864	0.193108149067384	0.268456375838926	0.0106195473256583	0.0226195292915993	0.946856339213508	0.0445894253757776
chr1A-30496869	1	30496869	0.193108149067384	0.268456375838926	0.0106195473256583	0.0226195292915993	0.946856339213508	-0.044589425348885
chr1A-30497434	1	30497434	0.00957340668933737	0.308724832214765	0.0106195473256583	0.0590446237437862	0.946856339213508	-0.0403174400374205
chr1A-30497538	1	30497538	0.181684878598828	0.422818791946309	0.0106195473256583	0.0232615647638198	0.946856339213508	-0.0403174400374205
chr1A-30497570	1	30497570	0.00957340666781168	0.308724832214765	0.0106195473256583	0.0590446237437788	0.946856339213508	0.0179512576595802
chr1A-30497571	1	30497571	0.00957340668933737	0.308724832214765	0.0106195473256583	0.0590446237437862	0.946856339213508	0.0175147678693866
chr1A-30497586	1	30497586	0.193108149067384	0.268456375838926	0.0106195473256583	0.0226195292915993	0.946856339213508	0.0175147678693866
chr1A-30510375	1	30510375	0.160980813586669	0.395973154362416	0.0106195473256583	0.0245548270252184	0.946856339213508	0.0175147678693866
chr1A-30510433	1	30510433	0.193108149239618	0.268456375838926	0.0106195473256583	0.0226195292916064	0.946856339213508	0.0175147678693866
chr1A-30510482	1	30510482	0.00957340668933737	0.308724832214765	0.0106195473256583	0.0590446237437862	0.946856339213508	-0.044589425348885
chr1A-305383679	1	305383679	0.807261859368022	0.0939597315436241	0.0106195473256583	0.0110387507194192	0.994105233122129	-0.0175147678875575
chr1A-30544092	1	30544092	0.0163351792652294	0.308724832214765	0.0106195473256583	0.0520771122028248	0.946856339213508	0.0445894253757776
chr1A-30544253	1	30544253	0.133885403879426	0.275167785234899	0.0106195473256583	0.0265699724758283	0.946856339213508	0.0175147678693866
chr1A-30544312	1	30544312	0.160980813630833	0.395973154362416	0.0106195473256583	0.0245548270252199	0.946856339213508	0.0179512576595802
chr1A-30551470	1	30551470	0.160980813630833	0.395973154362416	0.0106195473256583	0.0245548270252199	0.946856339213508	0.040317440024923
chr1A-30551512	1	30551512	0.0136091911624238	0.315436241610738	0.0106195473256583	0.0544408914595018	0.946856339213508	-0.0171037653526887
chr1A-30551720	1	30551720	0.193108149067384	0.268456375838926	0.0106195473256583	0.0226195292915993	0.946856339213508	-0.0555787236408527
chr1A-305529872	1	305529872	0.949723946271821	0.0536912751677853	0.0106195473256583	0.0106475448100952	0.997893336525987	0.0555787236542715
chr1A-305529955	1	305529955	0.949723946271821	0.0536912751677853	0.0106195473256583	0.0106475448100952	0.997893336525987	-0.0555787236408527
chr1A-30569289	1	30569289	0.171072343538071	0.402684563758389	0.0106195473256583	0.0239017977861052	0.946856339213508	-0.0555787236408527
chr1A-30569546	1	30569546	0.228248335706988	0.281879194630872	0.0106195473256583	0.0208960568387582	0.946856339213508	-0.0555787236408527
chr1A-305882265	1	305882265	0.925356509452454	0.0604026845637584	0.0106195473256583	0.0106813607140965	0.997893336525987	-0.0171037653526887
chr1A-306151594	1	306151594	0.921949323722673	0.0671140939597316	0.0106195473256583	0.0106871512911534	0.997893336525987	0.0171037653732688
chr1A-30649317	1	30649317	0.171072343538071	0.402684563758389	0.0106195473256583	0.0239017977861052	0.946856339213508	-0.0403174400374205
chr1A-30649340	1	30649340	0.0152955783725381	0.315436241610738	0.0106195473256583	0.0529263510048069	0.946856339213508	-0.0555787236408527
chr1A-30649434	1	30649434	0.0152955782280487	0.315436241610738	0.0106195473256583	0.0529263510048427	0.946856339213508	0.0555787236542715
chr1A-30649456	1	30649456	0.0152955782280487	0.315436241610738	0.0106195473256583	0.0529263510048427	0.946856339213508	0.00738038925063319
chr1A-30649492	1	30649492	0.0152955783725381	0.315436241610738	0.0106195473256583	0.0529263510048069	0.946856339213508	-0.0476608390138923
chr1A-306641363	1	306641363	0.829269792798269	0.114093959731544	0.0106195473256583	0.0109470530374813	0.996032092209579	-0.0476608390138923
chr1A-307436321	1	307436321	0.539102676997092	0.0536912751677852	0.0106195473256583	0.013279415101292	0.972674874024117	-0.0233535085948069
chr1A-307478836	1	307478836	0.386625828262946	0.0604026845637584	0.0106195473256583	0.0159119077608885	0.947596060772372	0.0233535085811896
chr1A-307563454	1	307563454	0.444036875112957	0.087248322147651	0.0106195473256583	0.0147536111818718	0.958968617059993	0.0460601416060971
chr1A-307734980	1	307734980	0.943869436785493	0.10738255033557	0.0106195473256583	0.0106544564539328	0.997893336525987	0.030776933146149
chr1A-307735109	1	307735109	0.888455485250579	0.0671140939597316	0.0106195473256583	0.0107580908783665	0.996032092209579	-0.0257782701627481
chr1A-30809805	1	30809805	0.190126512827894	0.389261744966443	0.0106195473256583	0.0227827222665916	0.946856339213508	0.030776933146149
chr1A-308392941	1	308392941	0.202234320575972	0.456375838926175	0.0106195473256583	0.0221379441525497	0.946856339213508	0.0555787236542715
chr1A-30919387	1	30919387	0.190126512827894	0.389261744966443	0.0106195473256583	0.0227827222665916	0.946856339213508	0.030776933146149
chr1A-30919745	1	30919745	0.190126512827894	0.389261744966443	0.0106195473256583	0.0227827222665916	0.946856339213508	0.030776933146149
chr1A-31004921	1	31004921	0.0256328934871543	0.295302013422819	0.0106195473256583	0.0463262084604116	0.946856339213508	-0.0228007645877555
chr1A-31055896	1	31055896	0.185060539620724	0.402684563758389	0.0106195473256583	0.0230670158828523	0.946856339213508	0.0187807147544416
chr1A-31088723	1	31088723	0.185060539620724	0.402684563758389	0.0106195473256583	0.0230670158828523	0.946856339213508	-0.0257782701627481
chr1A-31088768	1	31088768	0.185060539620724	0.402684563758389	0.0106195473256583	0.0230670158828523	0.946856339213508	-0.0177948346877226
chr1A-31088877	1	31088877	0.185060538887797	0.402684563758389	0.0106195473256583	0.0230670158828543	0.946856339213508	-0.0257782701627481
chr1A-31180961	1	31180961	0.16594536839062	0.416107382550336	0.0106195473256583	0.0242278359173747	0.946856339213508	0.0257782701047841
chr1A-31180974	1	31180974	0.165945368836682	0.416107382550336	0.0106195473256583	0.024227835917365	0.946856339213508	0.0233535085811896
chr1A-31180991	1	31180991	0.16594536839062	0.416107382550336	0.0106195473256583	0.0242278359173747	0.946856339213508	-0.0257782701627481
chr1A-31181020	1	31181020	0.16594536839062	0.416107382550336	0.0106195473256583	0.0242278359173747	0.946856339213508	0.0257782701047841
chr1A-31181044	1	31181044	0.165945368836682	0.416107382550336	0.0106195473256583	0.024227835917365	0.946856339213508	-0.0473792899666512
chr1A-31181152	1	31181152	0.0454290833894425	0.275167785234899	0.0106195473256583	0.039214098156659	0.946856339213508	0.0555787236542715
chr1A-31181155	1	31181155	0.165945368836682	0.416107382550336	0.0106195473256583	0.024227835917365	0.946856339213508	-0.0473792899666512
chr1A-3124018	1	3124018	0.311179607113328	0.174496644295302	0.0106195473256583	0.0178688506216922	0.946856339213508	0.0507446027215573
chr1A-3124052	1	3124052	0.311179607113328	0.174496644295302	0.0106195473256583	0.0178688506216922	0.946856339213508	-0.0507446027784697
chr1A-31248960	1	31248960	0.304925509993755	0.416107382550336	0.0106195473256583	0.0180594530508522	0.946856339213508	0.0507446027215573
chr1A-31248997	1	31248997	0.281746003996064	0.442953020134228	0.0106195473256583	0.0188126926504648	0.946856339213508	-0.0507446027784697
chr1A-31249053	1	31249053	0.304925509993755	0.416107382550336	0.0106195473256583	0.0180594530508522	0.946856339213508	-0.0584538786602525
chr1A-312691398	1	312691398	0.195459255775906	0.100671140939597	0.0106195473256583	0.0224929272358939	0.946856339213508	0.0507446027215573
chr1A-313517149	1	313517149	0.339474009229684	0.0939597315436241	0.0106195473256583	0.0170658196252523	0.946856339213508	-0.0507446027784697
chr1A-314429381	1	314429381	0.387845484592568	0.087248322147651	0.0106195473256583	0.0158847104873931	0.947596060772372	0.0584538786031289
chr1A-31537723	1	31537723	0.0481256389282151	0.281879194630873	0.0106195473256583	0.0385110666128021	0.946856339213508	-0.0507446027784697
chr1A-31537739	1	31537739	0.378260826443622	0.261744966442953	0.0106195473256583	0.0161018014503211	0.946856339213508	0.0419726892243173
chr1A-31537744	1	31537744	0.378260824311239	0.261744966442953	0.0106195473256583	0.0161018014503137	0.946856339213508	-0.0419726891956417
chr1A-31537785	1	31537785	0.339902062570942	0.288590604026846	0.0106195473256583	0.0170543651217874	0.946856339213508	-0.0419726891956417
chr1A-31537812	1	31537812	0.0481256390443095	0.281879194630872	0.0106195473256583	0.0385110666128091	0.946856339213508	0.0419726892243173
chr1A-31537891	1	31537891	0.331740486245681	0.422818791946309	0.0106195473256583	0.0172761835167997	0.946856339213508	0.0419726892243173
chr1A-31537898	1	31537898	0.339902061931806	0.288590604026846	0.0106195473256583	0.0170543651217953	0.946856339213508	0.0428749884431411
chr1A-31537932	1	31537932	0.339902062570942	0.288590604026846	0.0106195473256583	0.0170543651217874	0.946856339213508	-0.030960355177161
chr1A-31551967	1	31551967	0.378260824311239	0.261744966442953	0.0106195473256583	0.0161018014503137	0.946856339213508	-0.0514304687427256
chr1A-31779240	1	31779240	0.0616561968713193	0.308724832214765	0.0106195473256583	0.0355222483836412	0.946856339213508	0.0243140909145453
chr1A-31779285	1	31779285	0.0616561968713193	0.308724832214765	0.0106195473256583	0.0355222483836412	0.946856339213508	-0.0510251410059192
chr1A-31783528	1	31783528	0.0481256390443095	0.281879194630872	0.0106195473256583	0.0385110666128091	0.946856339213508	0.0510251410220482
chr1A-31783634	1	31783634	0.0616561968713193	0.308724832214765	0.0106195473256583	0.0355222483836412	0.946856339213508	0.0510251410220482
chr1A-31783670	1	31783670	0.0481256389282151	0.281879194630873	0.0106195473256583	0.0385110666128021	0.946856339213508	0.0510251410220482
chr1A-31783678	1	31783678	0.375807691888752	0.248322147651007	0.0106195473256583	0.0161586254321843	0.946856339213508	0.0514304687831947
chr1A-31790036	1	31790036	0.375807693372073	0.248322147651007	0.0106195473256583	0.0161586254321946	0.946856339213508	0.0514304687831947
chr1A-31790113	1	31790113	0.375807693372073	0.248322147651007	0.0106195473256583	0.0161586254321946	0.946856339213508	-0.0286141897507143
chr1A-31790177	1	31790177	0.0232311070505146	0.288590604026846	0.0106195473256583	0.0475714418071475	0.946856339213508	0.0286141896810194
chr1A-31790225	1	31790225	0.375807693372073	0.248322147651007	0.0106195473256583	0.0161586254321946	0.946856339213508	-0.0389045511218782
chr1A-31790237	1	31790237	0.166075992127918	0.436241610738255	0.0106195473256583	0.0242193853428802	0.946856339213508	0.0281319635120672
chr1A-31796808	1	31796808	0.0296390344923556	0.315436241610738	0.0106195473256583	0.0444997073862671	0.946856339213508	-0.0222599401123497
chr1A-31796868	1	31796868	0.157372942647275	0.456375838926175	0.0106195473256583	0.0247998301679301	0.946856339213508	0.0345651283391499
chr1A-318705624	1	318705624	0.537776457742406	0.087248322147651	0.0106195473256583	0.0132968634156343	0.972674874024117	-0.0281319634782488
chr1A-31921619	1	31921619	0.363517867368445	0.23489932885906	0.0106195473256583	0.0164513723925817	0.946856339213508	-0.0451461044568734
chr1A-31929095	1	31929095	0.138734071564234	0.429530201342282	0.0106195473256583	0.0261770250564088	0.946856339213508	-0.0309678571780339
chr1A-31929135	1	31929135	0.0181715085779105	0.308724832214765	0.0106195473256583	0.0507064309097727	0.946856339213508	-0.0350697165186124
chr1A-31929179	1	31929179	0.505738053771341	0.208053691275168	0.0106195473256583	0.0137432204243747	0.971081459505005	-0.0317297597709959
chr1A-31929201	1	31929201	0.0230949768098845	0.335570469798658	0.0106195473256583	0.0476460200929129	0.946856339213508	-0.0350697165186124
chr1A-319354876	1	319354876	0.537776456691165	0.087248322147651	0.0106195473256583	0.0132968634156302	0.972674874024117	-0.0312934781844688
chr1A-319435443	1	319435443	0.778957695256863	0.0939597315436241	0.0106195473256583	0.0111744710349149	0.992733666307146	-0.0252543174345846
chr1A-319439318	1	319439318	0.537776456691165	0.087248322147651	0.0106195473256583	0.0132968634156302	0.972674874024117	-0.0252543174345846
chr1A-319439391	1	319439391	0.537776456691165	0.087248322147651	0.0106195473256583	0.0132968634156302	0.972674874024117	0.0252543174280967
chr1A-319439548	1	319439548	0.537776457742406	0.087248322147651	0.0106195473256583	0.0132968634156343	0.972674874024117	0.0252543174280967
chr1A-319439558	1	319439558	0.537776457742406	0.087248322147651	0.0106195473256583	0.0132968634156343	0.972674874024117	-0.0284232880297434
chr1A-319439565	1	319439565	0.537776457742406	0.087248322147651	0.0106195473256583	0.0132968634156343	0.972674874024117	0.0252543174280967
chr1A-319439608	1	319439608	0.537776457742406	0.087248322147651	0.0106195473256583	0.0132968634156343	0.972674874024117	0.0252543174280967
chr1A-319439662	1	319439662	0.537776456691165	0.087248322147651	0.0106195473256583	0.0132968634156302	0.972674874024117	0.0252543174280967
chr1A-319439708	1	319439708	0.537776457742406	0.087248322147651	0.0106195473256583	0.0132968634156343	0.972674874024117	0.0252543174280967
chr1A-319439795	1	319439795	0.537776457742406	0.087248322147651	0.0106195473256583	0.0132968634156343	0.972674874024117	0.0252543174280967
chr1A-319439832	1	319439832	0.537776457742406	0.087248322147651	0.0106195473256583	0.0132968634156343	0.972674874024117	-0.026096709877664
chr1A-319470473	1	319470473	0.537776457742406	0.087248322147651	0.0106195473256583	0.0132968634156343	0.972674874024117	0.0260967099797808
chr1A-31958730	1	31958730	0.439066333215817	0.375838926174497	0.0106195473256583	0.0148447901048652	0.958968617059993	0.0299802214400911
chr1A-31959657	1	31959657	0.244459900423654	0.402684563758389	0.0106195473256583	0.0202056982691596	0.946856339213508	-0.026096709877664
chr1A-31959791	1	31959791	0.23904579460879	0.261744966442953	0.0106195473256583	0.0204298690063194	0.946856339213508	0.0260967099797808
chr1A-31959890	1	31959890	0.0230949767955782	0.335570469798658	0.0106195473256583	0.0476460200929151	0.946856339213508	-0.026096709877664
chr1A-31959896	1	31959896	0.018171508577662	0.308724832214765	0.0106195473256583	0.050706430909764	0.946856339213508	-0.026096709877664
chr1A-31959915	1	31959915	0.23904579460879	0.261744966442953	0.0106195473256583	0.0204298690063194	0.946856339213508	0.0260967099797808
chr1A-31959950	1	31959950	0.0181715085779105	0.308724832214765	0.0106195473256583	0.0507064309097727	0.946856339213508	-0.0308274553009342
chr1A-31960022	1	31960022	0.333957472647078	0.422818791946309	0.0106195473256583	0.0172152079840077	0.946856339213508	0.0345317061534783
chr1A-31963820	1	31963820	0.260693747366344	0.409395973154362	0.0106195473256583	0.0195686401126	0.946856339213508	0.0345317061534783
chr1A-31963896	1	31963896	0.207222703324404	0.25503355704698	0.0106195473256583	0.0218854784786234	0.946856339213508	-0.0345317061546328
chr1A-31963899	1	31963899	0.0230949767955782	0.335570469798658	0.0106195473256583	0.0476460200929151	0.946856339213508	-0.0345317061546328
chr1A-319685021	1	319685021	0.514451562379443	0.087248322147651	0.0106195473256583	0.01361696792936	0.972674874024117	-0.0361243499301285
chr1A-319685059	1	319685059	0.397605588221956	0.087248322147651	0.0106195473256583	0.0156714193846619	0.949106264523682	-0.0361243499301285
chr1A-319764480	1	319764480	0.343561416088592	0.0805369127516778	0.0106195473256583	0.0169572340904728	0.946856339213508	-0.0361243499301285
chr1A-319764488	1	319764488	0.343561416088592	0.0805369127516778	0.0106195473256583	0.0169572340904728	0.946856339213508	-0.0420535719186867
chr1A-319765306	1	319765306	0.343561415480772	0.0805369127516778	0.0106195473256583	0.0169572340904915	0.946856339213508	-0.0451461044568734
chr1A-319765308	1	319765308	0.343561416088592	0.0805369127516778	0.0106195473256583	0.0169572340904728	0.946856339213508	0.0223615123086364
chr1A-319765345	1	319765345	0.343561415480772	0.0805369127516778	0.0106195473256583	0.0169572340904915	0.946856339213508	0.0505514849966938
chr1A-319765356	1	319765356	0.328208708059113	0.087248322147651	0.0106195473256583	0.0173744581480904	0.946856339213508	-0.0645634443667385
chr1A-319765357	1	319765357	0.328208708059113	0.087248322147651	0.0106195473256583	0.0173744581480904	0.946856339213508	0.0380126323709543
chr1A-319765390	1	319765390	0.343561416088592	0.0805369127516778	0.0106195473256583	0.0169572340904728	0.946856339213508	-0.0380126322897679
chr1A-319765409	1	319765409	0.343561415480772	0.0805369127516778	0.0106195473256583	0.0169572340904915	0.946856339213508	-0.0380126322897679
chr1A-319768257	1	319768257	0.343561415480772	0.0805369127516778	0.0106195473256583	0.0169572340904915	0.946856339213508	0.0505514849966938
chr1A-319768265	1	319768265	0.343561416088592	0.0805369127516778	0.0106195473256583	0.0169572340904728	0.946856339213508	0.0375062669650264
chr1A-319768385	1	319768385	0.343561415480772	0.0805369127516778	0.0106195473256583	0.0169572340904915	0.946856339213508	0.0505514849966938
chr1A-319768537	1	319768537	0.343561415480772	0.0805369127516778	0.0106195473256583	0.0169572340904915	0.946856339213508	-0.0300203034976035
chr1A-319774585	1	319774585	0.343561415480772	0.0805369127516778	0.0106195473256583	0.0169572340904915	0.946856339213508	0.0505514849966938
chr1A-319780628	1	319780628	0.343561416088592	0.0805369127516778	0.0106195473256583	0.0169572340904728	0.946856339213508	-0.0559750912348908
chr1A-319893063	1	319893063	0.343561416088592	0.0805369127516778	0.0106195473256583	0.0169572340904728	0.946856339213508	-0.0559750912348908
chr1A-319896821	1	319896821	0.343561415480772	0.0805369127516778	0.0106195473256583	0.0169572340904915	0.946856339213508	0.0559750912644367
chr1A-319896823	1	319896823	0.343561416088592	0.0805369127516778	0.0106195473256583	0.0169572340904728	0.946856339213508	-0.0328487531029638
chr1A-319947857	1	319947857	0.343561416088592	0.0805369127516778	0.0106195473256583	0.0169572340904728	0.946856339213508	0.0375062669650264
chr1A-319947875	1	319947875	0.343561415480772	0.0805369127516778	0.0106195473256583	0.0169572340904915	0.946856339213508	0.0706519636641291
chr1A-319948119	1	319948119	0.343561416088592	0.0805369127516778	0.0106195473256583	0.0169572340904728	0.946856339213508	0.0678581255583819
chr1A-319948240	1	319948240	0.343561416088592	0.0805369127516778	0.0106195473256583	0.0169572340904728	0.946856339213508	-0.0341457966103099
chr1A-320006136	1	320006136	0.343561416088592	0.0805369127516778	0.0106195473256583	0.0169572340904728	0.946856339213508	-0.0341457966103099
chr1A-320006276	1	320006276	0.278660231243639	0.087248322147651	0.0106195473256583	0.0189189521836752	0.946856339213508	-0.0678581255336884
chr1A-320008679	1	320008679	0.343561416088592	0.0805369127516778	0.0106195473256583	0.0169572340904728	0.946856339213508	0.0349045034348488
chr1A-320010441	1	320010441	0.343561416088592	0.0805369127516778	0.0106195473256583	0.0169572340904728	0.946856339213508	0.0678581255583819
chr1A-320010456	1	320010456	0.343561415480772	0.0805369127516778	0.0106195473256583	0.0169572340904915	0.946856339213508	-0.0678581255336884
chr1A-320010471	1	320010471	0.343561415480772	0.0805369127516778	0.0106195473256583	0.0169572340904915	0.946856339213508	-0.0341457966103099
chr1A-320010480	1	320010480	0.343561415480772	0.0805369127516778	0.0106195473256583	0.0169572340904915	0.946856339213508	0.0375062669650264
chr1A-320010557	1	320010557	0.343561416088592	0.0805369127516778	0.0106195473256583	0.0169572340904728	0.946856339213508	0.0341457965921435
chr1A-320010597	1	320010597	0.343561416088592	0.0805369127516778	0.0106195473256583	0.0169572340904728	0.946856339213508	-0.0678581255336884
chr1A-320010998	1	320010998	0.343561416088592	0.0805369127516778	0.0106195473256583	0.0169572340904728	0.946856339213508	-0.0620695205780124
chr1A-320016412	1	320016412	0.343561416088592	0.0805369127516778	0.0106195473256583	0.0169572340904728	0.946856339213508	0.0384771011743683
chr1A-320016413	1	320016413	0.343561415480772	0.0805369127516778	0.0106195473256583	0.0169572340904915	0.946856339213508	-0.0375062669596394
chr1A-320016587	1	320016587	0.343561415480772	0.0805369127516778	0.0106195473256583	0.0169572340904915	0.946856339213508	-0.0375062669596394
chr1A-320016621	1	320016621	0.343561415480772	0.0805369127516778	0.0106195473256583	0.0169572340904915	0.946856339213508	-0.0640188372951578
chr1A-320049300	1	320049300	0.343561416088592	0.0805369127516778	0.0106195473256583	0.0169572340904728	0.946856339213508	-0.0341457966103099
chr1A-320049389	1	320049389	0.343561416088592	0.0805369127516778	0.0106195473256583	0.0169572340904728	0.946856339213508	-0.0373166200430186
chr1A-320062762	1	320062762	0.343561415480772	0.0805369127516778	0.0106195473256583	0.0169572340904915	0.946856339213508	0.0312761721450692
chr1A-320144756	1	320144756	0.343561416088592	0.0805369127516778	0.0106195473256583	0.0169572340904728	0.946856339213508	-0.0373166200430186
chr1A-320144811	1	320144811	0.343561416088592	0.0805369127516778	0.0106195473256583	0.0169572340904728	0.946856339213508	0.0649319602500238
chr1A-320271145	1	320271145	0.343561416088592	0.0805369127516778	0.0106195473256583	0.0169572340904728	0.946856339213508	-0.0649319603367187
chr1A-320271487	1	320271487	0.343561415480772	0.0805369127516778	0.0106195473256583	0.0169572340904915	0.946856339213508	-0.0649319603367187
chr1A-32091760	1	32091760	0.363517870286454	0.23489932885906	0.0106195473256583	0.0164513723925972	0.946856339213508	0.0649319602500238
chr1A-32091780	1	32091780	0.363517867368445	0.23489932885906	0.0106195473256583	0.0164513723925817	0.946856339213508	0.0357867869686297
chr1A-32091810	1	32091810	0.330560278450242	0.261744966442953	0.0106195473256583	0.0173088672586797	0.946856339213508	0.0357867869686297
chr1A-32091864	1	32091864	0.0112437369843718	0.315436241610738	0.0106195473256583	0.0569319577926855	0.946856339213508	0.0357867869686297
chr1A-32103032	1	32103032	0.0112437370469968	0.315436241610738	0.0106195473256583	0.0569319577927018	0.946856339213508	0.057096341991343
chr1A-32103050	1	32103050	0.245792111313165	0.241610738255034	0.0106195473256583	0.0201514722877041	0.946856339213508	0.0359388036314904
chr1A-32103059	1	32103059	0.245792111324567	0.241610738255034	0.0106195473256583	0.020151472287712	0.946856339213508	0.0359388036314904
chr1A-32103152	1	32103152	0.245792111324567	0.241610738255034	0.0106195473256583	0.020151472287712	0.946856339213508	0.0359388036314904
chr1A-32103198	1	32103198	0.245792111324567	0.241610738255034	0.0106195473256583	0.020151472287712	0.946856339213508	-0.0359388036948087
chr1A-322240342	1	322240342	0.0398055620210364	0.275167785234899	0.0106195473256583	0.0408351675650861	0.946856339213508	0.0375497653819037
chr1A-32248875	1	32248875	0.0112437370469968	0.315436241610738	0.0106195473256583	0.0569319577927018	0.946856339213508	-0.0375497653166753
chr1A-32253295	1	32253295	0.177649969151824	0.38255033557047	0.0106195473256583	0.0234997250641369	0.946856339213508	0.0375497653819037
chr1A-32253304	1	32253304	0.256343206718798	0.402684563758389	0.0106195473256583	0.019734438102577	0.946856339213508	0.0375497653819037
chr1A-32253320	1	32253320	0.177649969151824	0.38255033557047	0.0106195473256583	0.0234997250641369	0.946856339213508	-0.0375497653166753
chr1A-32253335	1	32253335	0.0112437369843718	0.315436241610738	0.0106195473256583	0.0569319577926855	0.946856339213508	-0.0516191342603456
chr1A-32253364	1	32253364	0.0112437370469968	0.315436241610738	0.0106195473256583	0.0569319577927018	0.946856339213508	-0.0375497653166753
chr1A-32253368	1	32253368	0.0112437369843718	0.315436241610738	0.0106195473256583	0.0569319577926855	0.946856339213508	0.0279557060081198
chr1A-32253397	1	32253397	0.0112437370469968	0.315436241610738	0.0106195473256583	0.0569319577927018	0.946856339213508	-0.027713914115896
chr1A-32253453	1	32253453	0.172757145083285	0.402684563758389	0.0106195473256583	0.0237971203939741	0.946856339213508	0.0279557060081198
chr1A-32253479	1	32253479	0.0112437369843718	0.315436241610738	0.0106195473256583	0.0569319577926855	0.946856339213508	0.0511624758513733
chr1A-32253481	1	32253481	0.215248717647681	0.281879194630873	0.0106195473256583	0.0214941248652591	0.946856339213508	-0.0234818341853053
chr1A-32253653	1	32253653	0.0044584820111565	0.322147651006711	0.0106195473256583	0.0692498202549757	0.946856339213508	0.0234818342916292
chr1A-32253669	1	32253669	0.00652004520077306	0.328859060402685	0.0106195473256583	0.0641410856010438	0.946856339213508	0.0244698832200005
chr1A-32253765	1	32253765	0.215248717647681	0.281879194630873	0.0106195473256583	0.0214941248652591	0.946856339213508	-0.0511624758259175
chr1A-32291637	1	32291637	0.0117389569865199	0.302013422818792	0.0106195473256583	0.05636796529247	0.946856339213508	-0.0266449133055338
chr1A-32437075	1	32437075	0.120051528450681	0.281879194630872	0.0106195473256583	0.0277857267703256	0.946856339213508	-0.02446988325864
chr1A-32437113	1	32437113	0.272877285119958	0.375838926174497	0.0106195473256583	0.0191221688154477	0.946856339213508	0.0244698832200005
chr1A-32437143	1	32437143	0.272877285119958	0.375838926174497	0.0106195473256583	0.0191221688154477	0.946856339213508	0.0234818342916292
chr1A-32437153	1	32437153	0.272877285329315	0.375838926174497	0.0106195473256583	0.0191221688154591	0.946856339213508	-0.0482933583496592
chr1A-32437258	1	32437258	0.272877285119958	0.375838926174497	0.0106195473256583	0.0191221688154477	0.946856339213508	-0.0482933583496592
chr1A-32437278	1	32437278	0.272877285329315	0.375838926174497	0.0106195473256583	0.0191221688154591	0.946856339213508	-0.0511624758259175
chr1A-32437290	1	32437290	0.0112437370469968	0.315436241610738	0.0106195473256583	0.0569319577927018	0.946856339213508	-0.0482933583496592
chr1A-32437292	1	32437292	0.272877285119958	0.375838926174497	0.0106195473256583	0.0191221688154477	0.946856339213508	0.0511624758513733
chr1A-32437320	1	32437320	0.0112437369843718	0.315436241610738	0.0106195473256583	0.0569319577926855	0.946856339213508	-0.023971638120878
chr1A-32437329	1	32437329	0.272877285119958	0.375838926174497	0.0106195473256583	0.0191221688154477	0.946856339213508	0.0239716380431397
chr1A-32437372	1	32437372	0.272877285329315	0.375838926174497	0.0106195473256583	0.0191221688154591	0.946856339213508	0.0239716380431397
chr1A-32437403	1	32437403	0.272877285329315	0.375838926174497	0.0106195473256583	0.0191221688154591	0.946856339213508	0.0590423114685926
chr1A-32437409	1	32437409	0.272877285329315	0.375838926174497	0.0106195473256583	0.0191221688154591	0.946856339213508	0.0239716380431397
chr1A-32477963	1	32477963	0.270018432035065	0.322147651006711	0.0106195473256583	0.0192246523506583	0.946856339213508	0.0372307098998495
chr1A-32478009	1	32478009	0.15553579610508	0.241610738255034	0.0106195473256583	0.0249270779637049	0.946856339213508	0.0568122123868965
chr1A-32478021	1	32478021	0.155535796306544	0.241610738255034	0.0106195473256583	0.0249270779637377	0.946856339213508	-0.0360118631681037
chr1A-32478025	1	32478025	0.15553579610508	0.241610738255034	0.0106195473256583	0.0249270779637049	0.946856339213508	0.0248177210407252
chr1A-32478307	1	32478307	0.155535796306544	0.241610738255034	0.0106195473256583	0.0249270779637377	0.946856339213508	-0.0398953895787814
chr1A-32533881	1	32533881	0.842446312844796	0.402684563758389	0.0106195473256583	0.0108977991243947	0.996032092209579	0.0612533343436098
chr1A-32533905	1	32533905	0.960360058635195	0.0604026845637584	0.0106195473256583	0.0106369430494868	0.997893336525987	-0.0179493255471673
chr1A-32856576	1	32856576	0.644827209439222	0.0805369127516778	0.0106195473256583	0.0121169981195764	0.986452681871924	-0.0592477497050202
chr1A-32856832	1	32856832	0.754395274768492	0.0671140939597316	0.0106195473256583	0.0113090206134535	0.988632563427021	-0.0201401309570955
chr1A-32884543	1	32884543	0.321109449457786	0.261744966442953	0.0106195473256583	0.0175763390139847	0.946856339213508	0.0312848950692008
chr1A-32893190	1	32893190	0.500221426131943	0.261744966442953	0.0106195473256583	0.0138251109902296	0.970983220526187	0.0307988884741931
chr1A-32901331	1	32901331	0.50022142682534	0.261744966442953	0.0106195473256583	0.0138251109902386	0.970983220526187	0.0592477497233544
chr1A-33077622	1	33077622	0.50022142682534	0.261744966442953	0.0106195473256583	0.0138251109902386	0.970983220526187	-0.0612533343424472
chr1A-33077641	1	33077641	0.50022142682534	0.261744966442953	0.0106195473256583	0.0138251109902386	0.970983220526187	0.0307988884741931
chr1A-33077962	1	33077962	0.567336742951489	0.275167785234899	0.0106195473256583	0.0129260992526968	0.972674874024117	0.0612533343436098
chr1A-331260489	1	331260489	0.460761170500924	0.0939597315436242	0.0106195473256583	0.0144581810120262	0.966246877017561	0.0246159383498426
chr1A-33148452	1	33148452	0.541765084481429	0.208053691275168	0.0106195473256583	0.0132446244244092	0.972674874024117	0.0307737063157677
chr1A-33148458	1	33148458	0.541765084481429	0.208053691275168	0.0106195473256583	0.0132446244244092	0.972674874024117	0.0337162112231233
chr1A-33359381	1	33359381	0.50679384877605	0.25503355704698	0.0106195473256583	0.0137277225661314	0.971327304672455	0.0592477497233544
chr1A-33372945	1	33372945	0.506793847726382	0.25503355704698	0.0106195473256583	0.0137277225661137	0.971327304672455	-0.0248177208948515
chr1A-334484145	1	334484145	0.901625482428986	0.0738255033557047	0.0106195473256583	0.0107271476814985	0.996032092209579	0.0248177210407252
chr1A-336173858	1	336173858	0.44146538981303	0.10738255033557	0.0106195473256583	0.0148005837725063	0.958968617059993	-0.0252916466409625
chr1A-337706284	1	337706284	0.781637728787923	0.167785234899329	0.0106195473256583	0.0111607445329502	0.992733666307146	0.0652294208587577
chr1A-337981079	1	337981079	0.562160138013807	0.496644295302013	0.0106195473256583	0.0129883486822774	0.972674874024117	-0.0652294208157485
chr1A-337981085	1	337981085	0.604810011355055	0.436241610738255	0.0106195473256583	0.0125072160371146	0.983960585631169	-0.0314627232482639
chr1A-341232170	1	341232170	0.519021946881742	0.120805369127517	0.0106195473256583	0.0135522281142754	0.972674874024117	0.0314627232445735
chr1A-346443622	1	346443622	0.468373839696392	0.0671140939597316	0.0106195473256583	0.014329276268354	0.969793467880675	0.0314627232445735
chr1A-352132967	1	352132967	0.805402634192966	0.248322147651007	0.0106195473256583	0.0110470455306756	0.994105233122129	0.0314627232445735
chr1A-352457891	1	352457891	0.478237502840539	0.0536912751677852	0.0106195473256583	0.0141672069385138	0.970983220526187	-0.0652294208157485
chr1A-3533200	1	3533200	0.824725038322092	0.174496644295302	0.0106195473256583	0.0109650160062315	0.996032092209579	-0.0362321403894332
chr1A-3533273	1	3533273	0.824725038322092	0.174496644295302	0.0106195473256583	0.0109650160062315	0.996032092209579	0.028751929496137
chr1A-3533344	1	3533344	0.594667170140583	0.167785234899329	0.0106195473256583	0.012615258382369	0.978291570666481	-0.0362321403894332
chr1A-353888963	1	353888963	0.269556647422057	0.181208053691275	0.0106195473256583	0.0192413346243226	0.946856339213508	0.0652294208587577
chr1A-354193968	1	354193968	0.134237845245456	0.0671140939597316	0.0106195473256583	0.0265408715261072	0.946856339213508	-0.0652294208157485
chr1A-354197935	1	354197935	0.0688849623400449	0.114093959731544	0.0106195473256583	0.0342027048612461	0.946856339213508	0.0652294208587577
chr1A-354938468	1	354938468	0.741729978355878	0.0536912751677852	0.0106195473256583	0.0113846889210393	0.988632563427021	-0.0652294208157485
chr1A-354939199	1	354939199	0.741729978355878	0.0536912751677852	0.0106195473256583	0.0113846889210393	0.988632563427021	0.0368512907892329
chr1A-355028874	1	355028874	0.983553742454831	0.0805369127516778	0.0106195473256583	0.0106225396698718	0.998669618299706	0.0652294208587577
chr1A-355623199	1	355623199	0.410708959698614	0.248322147651007	0.0106195473256583	0.0153967660073977	0.951854783840229	-0.0308581959694955
chr1A-355964753	1	355964753	0.134198243056448	0.0604026845637584	0.0106195473256583	0.0265441371710362	0.946856339213508	0.0712403582422887
chr1A-355964762	1	355964762	0.134198242859649	0.0604026845637584	0.0106195473256583	0.0265441371710448	0.946856339213508	0.0688242872252113
chr1A-357785447	1	357785447	0.65160100783665	0.0604026845637584	0.0106195473256583	0.0120563704178255	0.986452681871924	-0.0308581959694955
chr1A-357785451	1	357785451	0.65160100783665	0.0604026845637584	0.0106195473256583	0.0120563704178255	0.986452681871924	-0.0647926376935102
chr1A-358828750	1	358828750	0.142853586861724	0.23489932885906	0.0106195473256583	0.0258551987341826	0.946856339213508	0.0391649420449308
chr1A-3592638	1	3592638	0.824725038322092	0.174496644295302	0.0106195473256583	0.0109650160062315	0.996032092209579	-0.0292780285527776
chr1A-360036111	1	360036111	0.176850852823799	0.0671140939597315	0.0106195473256583	0.0235476411487087	0.946856339213508	-0.0292780285527776
chr1A-360036224	1	360036224	0.538419112421461	0.0738255033557047	0.0106195473256583	0.013288398520393	0.972674874024117	0.0292780285487116
chr1A-360036225	1	360036225	0.0942180186227292	0.0604026845637584	0.0106195473256583	0.03054186072857	0.946856339213508	-0.0292780285527776
chr1A-360036230	1	360036230	0.538419112701772	0.0738255033557047	0.0106195473256583	0.0132883985203818	0.972674874024117	0.0292780285487116
chr1A-360985584	1	360985584	0.0550489786003613	0.0738255033557047	0.0106195473256583	0.0368830362370406	0.946856339213508	-0.0652294208157485
chr1A-362358242	1	362358242	0.134198243056448	0.0604026845637584	0.0106195473256583	0.0265441371710362	0.946856339213508	-0.0292780285527776
chr1A-362358248	1	362358248	0.17655448577652	0.0671140939597316	0.0106195473256583	0.0235654758412427	0.946856339213508	0.0652294208587577
chr1A-363170138	1	363170138	0.0639381235755333	0.120805369127517	0.0106195473256583	0.0350884212363547	0.946856339213508	-0.0292780285527776
chr1A-365640326	1	365640326	0.269110801040792	0.0939597315436242	0.0106195473256583	0.0192574752427255	0.946856339213508	0.0292780285487116
chr1A-366346771	1	366346771	0.397710706272396	0.0671140939597316	0.0106195473256583	0.0156691634870729	0.949106264523682	0.0292780285487116
chr1A-366582129	1	366582129	0.103219293956682	0.0671140939597316	0.0106195473256583	0.0294955699560296	0.946856339213508	0.0292780285487116
chr1A-366582131	1	366582131	0.103219293956682	0.0671140939597316	0.0106195473256583	0.0294955699560296	0.946856339213508	0.0271819146340839
chr1A-366804424	1	366804424	0.103219293956682	0.0671140939597316	0.0106195473256583	0.0294955699560296	0.946856339213508	-0.0390587862215289
chr1A-36881876	1	36881876	0.183624113924358	0.281879194630873	0.0106195473256583	0.0231492893701769	0.946856339213508	0.0390587862017668
chr1A-369905520	1	369905520	0.126246442654099	0.0671140939597315	0.0106195473256583	0.0272228228275888	0.946856339213508	-0.0390587862215289
chr1A-369905555	1	369905555	0.0701089134699296	0.0604026845637584	0.0106195473256583	0.033994158865608	0.946856339213508	0.0390587862017668
chr1A-371321257	1	371321257	0.374505169646772	0.0604026845637584	0.0106195473256583	0.0161890105209962	0.946856339213508	-0.00398516447650158
chr1A-371496678	1	371496678	0.487292214656702	0.0671140939597315	0.0106195473256583	0.0140231835615842	0.970983220526187	-0.00204288067039285
chr1A-371496685	1	371496685	0.383401295346274	0.114093959731544	0.0106195473256583	0.0159844076501908	0.947596060772372	-0.0181414936741746
chr1A-37187678	1	37187678	0.183624114245006	0.281879194630872	0.0106195473256583	0.0231492893701838	0.946856339213508	-0.0134697682875608
chr1A-372938569	1	372938569	0.103219293956682	0.0671140939597316	0.0106195473256583	0.0294955699560296	0.946856339213508	0.0265803729881681
chr1A-373998385	1	373998385	0.103219293956682	0.0671140939597316	0.0106195473256583	0.0294955699560296	0.946856339213508	0.0179300243842381
chr1A-374208024	1	374208024	0.321107713179533	0.395973154362416	0.0106195473256583	0.0175763891082646	0.946856339213508	-0.0179300243562741
chr1A-374626453	1	374626453	0.460133928854986	0.201342281879195	0.0106195473256583	0.0144689541035977	0.966128687354815	-0.0179300243562741
chr1A-374860546	1	374860546	0.348677617803347	0.0671140939597315	0.0106195473256583	0.01682376860862	0.946856339213508	-0.0179300243562741
chr1A-374860578	1	374860578	0.394101387225575	0.0738255033557047	0.0106195473256583	0.0157471188277816	0.947596060772372	0.0149885255907719
chr1A-374860581	1	374860581	0.915319300518943	0.0671140939597315	0.0106195473256583	0.0106991700646677	0.996032092209579	-0.0148909233750577
chr1A-375315321	1	375315321	0.47882933581792	0.0805369127516778	0.0106195473256583	0.0141576561397002	0.970983220526187	-0.0148909233750577
chr1A-3761117	1	3761117	0.828520440009632	0.228187919463087	0.0106195473256583	0.0109499802375786	0.996032092209579	0.0181260453961586
chr1A-3761186	1	3761186	0.828520439818419	0.228187919463087	0.0106195473256583	0.0109499802375731	0.996032092209579	-0.0181260454421251
chr1A-3761187	1	3761187	0.828520440009632	0.228187919463087	0.0106195473256583	0.0109499802375786	0.996032092209579	-0.034255925326706
chr1A-3761247	1	3761247	0.917678093316871	0.208053691275168	0.0106195473256583	0.0106947802609623	0.996400013955959	0.0342559253038131
chr1A-3761390	1	3761390	0.828520439818419	0.228187919463087	0.0106195473256583	0.0109499802375731	0.996032092209579	0.0987810737411021
chr1A-376346493	1	376346493	0.189529026763023	0.0738255033557047	0.0106195473256583	0.0228157865952163	0.946856339213508	0.0611547469620595
chr1A-376811075	1	376811075	0.445164598400463	0.0671140939597315	0.0106195473256583	0.0147331443841325	0.958968617059993	-0.0705904003142439
chr1A-376864713	1	376864713	0.664088519181389	0.10738255033557	0.0106195473256583	0.0119485289298426	0.986452681871924	-0.0705904003142439
chr1A-37747684	1	37747684	0.031314704230397	0.0536912751677852	0.0106195473256583	0.0438116765726273	0.946856339213508	-0.0529935585510924
chr1A-377598159	1	377598159	0.840261361415549	0.0738255033557047	0.0106195473256583	0.0109056774531782	0.996032092209579	0.0705904002182846
chr1A-377601594	1	377601594	0.145532391611892	0.25503355704698	0.0106195473256583	0.0256515277656243	0.946856339213508	0.0719528994983849
chr1A-377677472	1	377677472	0.132806453288062	0.422818791946309	0.0106195473256583	0.0266596014362147	0.946856339213508	0.0706717712754152
chr1A-37847230	1	37847230	0.0683417135243154	0.100671140939597	0.0106195473256583	0.0342965557367515	0.946856339213508	-0.0719528995653657
chr1A-379249555	1	379249555	0.0179771075770551	0.268456375838926	0.0106195473256583	0.0508445210412659	0.946856339213508	0.0500478968851255
chr1A-3792502	1	3792502	0.914053221041237	0.214765100671141	0.0106195473256583	0.0107015782097497	0.996032092209579	0.0127777135700595
chr1A-3792557	1	3792557	0.751498229198294	0.23489932885906	0.0106195473256583	0.0113259459548918	0.988632563427021	-0.0127777135779765
chr1A-3792677	1	3792677	0.751498229198294	0.23489932885906	0.0106195473256583	0.0113259459548918	0.988632563427021	-0.0500478969138198
chr1A-3792790	1	3792790	0.518092180194856	0.241610738255034	0.0106195473256583	0.0135653168733478	0.972674874024117	0.0500478968851255
chr1A-3792876	1	3792876	0.914053222102654	0.214765100671141	0.0106195473256583	0.0107015782097377	0.996032092209579	-0.0500478969138198
chr1A-381034214	1	381034214	0.0888116218221	0.228187919463087	0.0106195473256583	0.0312246071028373	0.946856339213508	-0.0127777135779765
chr1A-381077835	1	381077835	0.26623458317533	0.0604026845637584	0.0106195473256583	0.0193624151803143	0.946856339213508	0.0127777135700595
chr1A-381127508	1	381127508	0.103219293956682	0.0671140939597316	0.0106195473256583	0.0294955699560296	0.946856339213508	0.0127777135700595
chr1A-381127512	1	381127512	0.103219294402413	0.0671140939597315	0.0106195473256583	0.0294955699560342	0.946856339213508	-0.0738341986963389
chr1A-38153663	1	38153663	0.0557985240409881	0.0805369127516778	0.0106195473256583	0.0367200787095027	0.946856339213508	0.0135700447200576
chr1A-38153722	1	38153722	0.0557985240409881	0.0805369127516778	0.0106195473256583	0.0367200787095027	0.946856339213508	0.0665812209255735
chr1A-38153884	1	38153884	0.0304409863132322	0.302013422818792	0.0106195473256583	0.0441654426989336	0.946856339213508	-0.015661604119168
chr1A-38153885	1	38153885	0.0557985243534933	0.0805369127516778	0.0106195473256583	0.036720078709494	0.946856339213508	-0.0376343408858906
chr1A-381822970	1	381822970	0.103219293956682	0.0671140939597316	0.0106195473256583	0.0294955699560296	0.946856339213508	-0.0154420859439186
chr1A-381822971	1	381822971	0.103219293956682	0.0671140939597316	0.0106195473256583	0.0294955699560296	0.946856339213508	-0.0154420859439186
chr1A-382948940	1	382948940	0.522064934928231	0.120805369127517	0.0106195473256583	0.0135096788149066	0.972674874024117	0.0154420859478517
chr1A-383069751	1	383069751	0.128558414306633	0.0604026845637584	0.0106195473256583	0.0270206417441217	0.946856339213508	-0.0154420859439186
chr1A-383069761	1	383069761	0.128558413906467	0.0604026845637584	0.0106195473256583	0.0270206417441292	0.946856339213508	0.0154420859478517
chr1A-383069882	1	383069882	0.136114384409409	0.0738255033557047	0.0106195473256583	0.0263873657676112	0.946856339213508	-0.0154420859439186
chr1A-383070177	1	383070177	0.851871001383902	0.0536912751677852	0.0106195473256583	0.0108651231294672	0.996032092209579	-0.0168646928310674
chr1A-38357504	1	38357504	0.0441900298405516	0.087248322147651	0.0106195473256583	0.0395521989813845	0.946856339213508	-0.0168646928310674
chr1A-38513899	1	38513899	0.0421743933877261	0.0939597315436242	0.0106195473256583	0.0401243685600668	0.946856339213508	-0.0168646928310674
chr1A-385168523	1	385168523	0.464162112495476	0.0536912751677852	0.0106195473256583	0.0144001740384652	0.966793147764928	0.0168646928291166
chr1A-385256660	1	385256660	0.755143656859226	0.0604026845637584	0.0106195473256583	0.0113046850236458	0.988632563427021	-0.0168646928310674
chr1A-385269775	1	385269775	0.464162111815029	0.0536912751677853	0.0106195473256583	0.0144001740384611	0.966793147764928	-0.0376343408858906
chr1A-385808316	1	385808316	0.545868706583231	0.0604026845637584	0.0106195473256583	0.013191615531213	0.972674874024117	0.0168646928291166
chr1A-385926353	1	385926353	0.738283471276902	0.0805369127516778	0.0106195473256583	0.0114060368475282	0.988632563427021	0.0168646928291166
chr1A-385991244	1	385991244	0.80023064773173	0.0738255033557047	0.0106195473256583	0.0110705745585964	0.993808659764467	-0.0194167609731505
chr1A-386385449	1	386385449	0.464162111815029	0.0536912751677853	0.0106195473256583	0.0144001740384611	0.966793147764928	-0.0335831720389316
chr1A-38677181	1	38677181	0.0441900296683738	0.087248322147651	0.0106195473256583	0.0395521989813892	0.946856339213508	-0.0194167609731505
chr1A-38736662	1	38736662	0.0424776273621192	0.302013422818792	0.0106195473256583	0.0400364547470313	0.946856339213508	0.0194167609211619
chr1A-38736708	1	38736708	0.601504966322065	0.348993288590604	0.0106195473256583	0.0125420002899684	0.981704640993603	-0.0194167609731505
chr1A-38736726	1	38736726	0.601504966091179	0.348993288590604	0.0106195473256583	0.0125420002899632	0.981704640993603	-0.0194167609731505
chr1A-38736740	1	38736740	0.0424776272328525	0.302013422818792	0.0106195473256583	0.0400364547470268	0.946856339213508	0.0194167609211619
chr1A-38736790	1	38736790	0.0424776273621192	0.302013422818792	0.0106195473256583	0.0400364547470313	0.946856339213508	0.0194167609211619
chr1A-38736801	1	38736801	0.0424776272328525	0.302013422818792	0.0106195473256583	0.0400364547470268	0.946856339213508	0.0194167609211619
chr1A-38736962	1	38736962	0.601504966091179	0.348993288590604	0.0106195473256583	0.0125420002899632	0.981704640993603	-0.0201255408110538
chr1A-38737066	1	38737066	0.601504966322065	0.348993288590604	0.0106195473256583	0.0125420002899684	0.981704640993603	-0.0138861812022726
chr1A-38737068	1	38737068	0.601504966322065	0.348993288590604	0.0106195473256583	0.0125420002899684	0.981704640993603	-0.0211534738615423
chr1A-3882344	1	3882344	0.759170546420108	0.167785234899329	0.0106195473256583	0.0112816133388809	0.988632563427021	-0.0211534738615423
chr1A-3882366	1	3882366	0.517315578838397	0.10738255033557	0.0106195473256583	0.0135762812284027	0.972674874024117	-0.019272377191918
chr1A-3882378	1	3882378	0.944345841673048	0.167785234899329	0.0106195473256583	0.0106538654214379	0.997893336525987	-0.000767957266930193
chr1A-389594250	1	389594250	0.481363158659451	0.0536912751677852	0.0106195473256583	0.0141169847140015	0.970983220526187	-0.0281020340172548
chr1A-389797750	1	389797750	0.150900542008318	0.12751677852349	0.0106195473256583	0.0252559388756883	0.946856339213508	0.0007679572821759
chr1A-389820407	1	389820407	0.28055968253399	0.10738255033557	0.0106195473256583	0.0188533680476644	0.946856339213508	-0.000767957266930193
chr1A-390298662	1	390298662	0.567174436672191	0.0604026845637584	0.0106195473256583	0.0129280342471574	0.972674874024117	-0.000767957266930193
chr1A-3904463	1	3904463	0.729842660106759	0.181208053691275	0.0106195473256583	0.0114597064481283	0.988632563427021	0.0007679572821759
chr1A-390487193	1	390487193	0.335923401357767	0.0738255033557047	0.0106195473256583	0.017161591100464	0.946856339213508	0.0396109933040353
chr1A-390487259	1	390487259	0.335923401357767	0.0738255033557047	0.0106195473256583	0.017161591100464	0.946856339213508	-0.000767957266930193
chr1A-3905287	1	3905287	0.679780887102045	0.0604026845637584	0.0106195473256583	0.0118200414270149	0.986452681871924	0.0014661165695853
chr1A-3905961	1	3905961	0.679780887102045	0.0604026845637584	0.0106195473256583	0.0118200414270149	0.986452681871924	-0.00146611655016788
chr1A-3906047	1	3906047	0.679780887102045	0.0604026845637584	0.0106195473256583	0.0118200414270149	0.986452681871924	-0.0335831720389316
chr1A-3906073	1	3906073	0.679780887102045	0.0604026845637584	0.0106195473256583	0.0118200414270149	0.986452681871924	0.0178645933378344
chr1A-3906075	1	3906075	0.677949472258389	0.161073825503356	0.0106195473256583	0.0118346409562661	0.986452681871924	0.0178645933378344
chr1A-3906374	1	3906374	0.956798586250527	0.241610738255034	0.0106195473256583	0.0106402125598015	0.997893336525987	0.0014661165695853
chr1A-3906510	1	3906510	0.729842660106759	0.181208053691275	0.0106195473256583	0.0114597064481283	0.988632563427021	0.0335831720116915
chr1A-394640510	1	394640510	0.873079951901283	0.0939597315436242	0.0106195473256583	0.0107992701637105	0.996032092209579	-0.00146611655016788
chr1A-395060312	1	395060312	0.873079952984784	0.0939597315436241	0.0106195473256583	0.0107992701637051	0.996032092209579	0.0014661165695853
chr1A-395430200	1	395430200	0.536682059869035	0.0536912751677852	0.0106195473256583	0.0133113212780499	0.972674874024117	0.023965450083862
chr1A-395821129	1	395821129	0.536682059869035	0.0536912751677852	0.0106195473256583	0.0133113212780499	0.972674874024117	-0.0259085547963388
chr1A-396069740	1	396069740	0.338407148824908	0.469798657718121	0.0106195473256583	0.0170944535609542	0.946856339213508	-0.0502300699875719
chr1A-396069741	1	396069741	0.338407149283208	0.469798657718121	0.0106195473256583	0.017094453560955	0.946856339213508	-0.0342627805599616
chr1A-396069839	1	396069839	0.981703637553496	0.416107382550336	0.0106195473256583	0.0106232509048776	0.998669618299706	-0.0624632002068819
chr1A-396304635	1	396304635	0.101530624614928	0.0805369127516778	0.0106195473256583	0.0296839908082833	0.946856339213508	0.0195720404522348
chr1A-396304726	1	396304726	0.154222390302221	0.0738255033557047	0.0106195473256583	0.0250191102981215	0.946856339213508	-0.0327233329245067
chr1A-396304730	1	396304730	0.154222390302221	0.0738255033557047	0.0106195473256583	0.0250191102981215	0.946856339213508	0.00388791832540169
chr1A-39651475	1	39651475	0.032224293249945	0.100671140939597	0.0106195473256583	0.0434542858564453	0.946856339213508	0.0259582058776461
chr1A-397773589	1	397773589	0.536682060273134	0.0536912751677853	0.0106195473256583	0.0133113212780164	0.972674874024117	-0.0150891214083874
chr1A-3980908	1	3980908	0.594667170140583	0.167785234899329	0.0106195473256583	0.012615258382369	0.978291570666481	0.0279221623582425
chr1A-39900386	1	39900386	0.597750452332588	0.463087248322148	0.0106195473256583	0.0125820077792854	0.980650294285994	-0.0148335206782449
chr1A-3991542	1	3991542	0.74456695581338	0.174496644295302	0.0106195473256583	0.0113673607799382	0.988632563427021	-0.000243839116248951
chr1A-3991651	1	3991651	0.617200166110191	0.214765100671141	0.0106195473256583	0.0123803686422219	0.983960585631169	-0.000752149756998815
chr1A-3991655	1	3991655	0.617200165971646	0.214765100671141	0.0106195473256583	0.012380368642233	0.983960585631169	-0.0133158398531401
chr1A-399401535	1	399401535	0.100606173157789	0.0671140939597316	0.0106195473256583	0.0297886129852257	0.946856339213508	-0.000752149756998815
chr1A-399496582	1	399496582	0.536682059869035	0.0536912751677852	0.0106195473256583	0.0133113212780499	0.972674874024117	0.00239198603345992
chr1A-399587798	1	399587798	0.536682059869035	0.0536912751677852	0.0106195473256583	0.0133113212780499	0.972674874024117	0.0296259972458118
chr1A-399587977	1	399587977	0.536682059869035	0.0536912751677852	0.0106195473256583	0.0133113212780499	0.972674874024117	0.0198567615106235
chr1A-399599700	1	399599700	0.536682059869035	0.0536912751677852	0.0106195473256583	0.0133113212780499	0.972674874024117	-0.0296259972125342
chr1A-399599712	1	399599712	0.536682060273134	0.0536912751677853	0.0106195473256583	0.0133113212780164	0.972674874024117	-0.00239198605603417
chr1A-399599824	1	399599824	0.536682059869035	0.0536912751677852	0.0106195473256583	0.0133113212780499	0.972674874024117	0.00239198603345992
chr1A-399796697	1	399796697	0.847806421900443	0.167785234899329	0.0106195473256583	0.0108789557235017	0.996032092209579	-0.0296259972125342
chr1A-399796902	1	399796902	0.536682060273134	0.0536912751677853	0.0106195473256583	0.0133113212780164	0.972674874024117	0.0296259972458118
chr1A-399890186	1	399890186	0.536682059869035	0.0536912751677852	0.0106195473256583	0.0133113212780499	0.972674874024117	-0.0296259972125342
chr1A-400182127	1	400182127	0.536682060273134	0.0536912751677853	0.0106195473256583	0.0133113212780164	0.972674874024117	-0.0296259972125342
chr1A-400475738	1	400475738	0.687952095706608	0.38255033557047	0.0106195473256583	0.0117561560601194	0.986471072305074	-0.0152310138412899
chr1A-400670310	1	400670310	0.536682060273134	0.0536912751677853	0.0106195473256583	0.0133113212780164	0.972674874024117	0.0296259972458118
chr1A-400670340	1	400670340	0.536682060273134	0.0536912751677853	0.0106195473256583	0.0133113212780164	0.972674874024117	-0.0296259972125342
chr1A-4013751	1	4013751	0.594667170470257	0.167785234899329	0.0106195473256583	0.0126152583823808	0.978291570666481	0.0296259972458118
chr1A-4013983	1	4013983	0.660791653657424	0.181208053691275	0.0106195473256583	0.0119765118970698	0.986452681871924	0.0211624785011547
chr1A-401492065	1	401492065	0.536682059869035	0.0536912751677852	0.0106195473256583	0.0133113212780499	0.972674874024117	-0.000752149756998815
chr1A-401545453	1	401545453	0.536682059869035	0.0536912751677852	0.0106195473256583	0.0133113212780499	0.972674874024117	0.032185679331887
chr1A-401545558	1	401545558	0.41541094895553	0.0604026845637584	0.0106195473256583	0.0153013390291507	0.952590155394545	-0.00239198605603417
chr1A-401548867	1	401548867	0.615600258799678	0.0671140939597315	0.0106195473256583	0.0123964365068745	0.983960585631169	-0.0321856793119983
chr1A-401548868	1	401548868	0.615600258799678	0.0671140939597315	0.0106195473256583	0.0123964365068745	0.983960585631169	-0.0339297253238362
chr1A-401592005	1	401592005	0.536682060273134	0.0536912751677853	0.0106195473256583	0.0133113212780164	0.972674874024117	0.0339297253545257
chr1A-401646966	1	401646966	0.435172102634145	0.201342281879195	0.0106195473256583	0.0149173453284392	0.958035233456502	-0.0339297253238362
chr1A-401728462	1	401728462	0.806407976419326	0.0604026845637584	0.0106195473256583	0.0110425495527948	0.994105233122129	-0.0339297253238362
chr1A-402052130	1	402052130	0.806407976899755	0.0604026845637584	0.0106195473256583	0.0110425495528101	0.994105233122129	-0.0321856793119983
chr1A-402135965	1	402135965	0.806407976899755	0.0604026845637584	0.0106195473256583	0.0110425495528101	0.994105233122129	-0.016957357125962
chr1A-402235198	1	402235198	0.806407976419326	0.0604026845637584	0.0106195473256583	0.0110425495527948	0.994105233122129	0.0339297253545257
chr1A-402283981	1	402283981	0.806407976899755	0.0604026845637584	0.0106195473256583	0.0110425495528101	0.994105233122129	-0.0339297253238362
chr1A-40231919	1	40231919	0.0953831945307233	0.0671140939597315	0.0106195473256583	0.0304003541692717	0.946856339213508	-0.0339297253238362
chr1A-402546035	1	402546035	0.806407976419326	0.0604026845637584	0.0106195473256583	0.0110425495527948	0.994105233122129	0.0014661165695853
chr1A-402890808	1	402890808	0.806407976899755	0.0604026845637584	0.0106195473256583	0.0110425495528101	0.994105233122129	-0.00146611655016788
chr1A-402923276	1	402923276	0.806407976419326	0.0604026845637584	0.0106195473256583	0.0110425495527948	0.994105233122129	0.032185679331887
chr1A-402943022	1	402943022	0.806407976419326	0.0604026845637584	0.0106195473256583	0.0110425495527948	0.994105233122129	-0.0339297253238362
chr1A-402955065	1	402955065	0.806407976899755	0.0604026845637584	0.0106195473256583	0.0110425495528101	0.994105233122129	-0.00146611655016788
chr1A-402994798	1	402994798	0.806407976419326	0.0604026845637584	0.0106195473256583	0.0110425495527948	0.994105233122129	0.0339297253545257
chr1A-403031496	1	403031496	0.806407976899755	0.0604026845637584	0.0106195473256583	0.0110425495528101	0.994105233122129	-0.00410885807428284
chr1A-403051881	1	403051881	0.806407976419326	0.0604026845637584	0.0106195473256583	0.0110425495527948	0.994105233122129	0.00410885801157439
chr1A-403052480	1	403052480	0.806407976899755	0.0604026845637584	0.0106195473256583	0.0110425495528101	0.994105233122129	0.00448648576563454
chr1A-403052484	1	403052484	0.806407976899755	0.0604026845637584	0.0106195473256583	0.0110425495528101	0.994105233122129	0.00410885801157439
chr1A-403122209	1	403122209	0.806407976419326	0.0604026845637584	0.0106195473256583	0.0110425495527948	0.994105233122129	0.0346565614623056
chr1A-4045877	1	4045877	0.640451542968249	0.187919463087248	0.0106195473256583	0.0121569727388968	0.986452681871924	0.00410885801157439
chr1A-4047273	1	4047273	0.946978440331228	0.23489932885906	0.0106195473256583	0.0106506907955439	0.997893336525987	-0.0346565614302673
chr1A-4047330	1	4047330	0.640451542468366	0.187919463087248	0.0106195473256583	0.0121569727389284	0.986452681871924	-0.0348588838590952
chr1A-40490271	1	40490271	0.535360305666016	0.483221476510067	0.0106195473256583	0.0133288546726373	0.972674874024117	-0.0329184629952642
chr1A-405020939	1	405020939	0.41541094895553	0.0604026845637584	0.0106195473256583	0.0153013390291507	0.952590155394545	-0.00114023124262957
chr1A-4054084	1	4054084	0.760936002357555	0.241610738255034	0.0106195473256583	0.0112716346923601	0.988632563427021	-0.0346565614302673
chr1A-4054091	1	4054091	0.671489960733456	0.261744966442953	0.0106195473256583	0.0118869652102865	0.986452681871924	0.0346565614623056
chr1A-405777964	1	405777964	0.143706996651605	0.23489932885906	0.0106195473256583	0.0257898454477573	0.946856339213508	-0.0329184629952642
chr1A-405778716	1	405778716	0.0118240022328124	0.328859060402685	0.0106195473256583	0.0562736022040419	0.946856339213508	-0.00410885807428284
chr1A-406712833	1	406712833	0.536682060273134	0.0536912751677853	0.0106195473256583	0.0133113212780164	0.972674874024117	-0.0339297253238362
chr1A-406739126	1	406739126	0.290615430624322	0.0536912751677852	0.0106195473256583	0.0185153577376165	0.946856339213508	0.0339297253545257
chr1A-408929709	1	408929709	0.345082624501381	0.0939597315436242	0.0106195473256583	0.0169172689532701	0.946856339213508	-0.0339297253238362
chr1A-408948949	1	408948949	0.134766291121192	0.0536912751677852	0.0106195473256583	0.0264973991335248	0.946856339213508	-0.00410885807428284
chr1A-40897807	1	40897807	0.152706905371885	0.268456375838926	0.0106195473256583	0.0251264244442444	0.946856339213508	0.0339297253545257
chr1A-4093935	1	4093935	0.760936004078431	0.241610738255034	0.0106195473256583	0.0112716346923381	0.988632563427021	-0.0321856793119983
chr1A-4093991	1	4093991	0.74456695581338	0.174496644295302	0.0106195473256583	0.0113673607799382	0.988632563427021	0.0225963233009318
chr1A-4094060	1	4094060	0.677949473659256	0.161073825503356	0.0106195473256583	0.0118346409562523	0.986452681871924	0.0225963233009318
chr1A-4094149	1	4094149	0.760936004078431	0.241610738255034	0.0106195473256583	0.0112716346923381	0.988632563427021	-0.0374818798763259
chr1A-4095710	1	4095710	0.679780887102045	0.0604026845637584	0.0106195473256583	0.0118200414270149	0.986452681871924	0.037481879911261
chr1A-4095788	1	4095788	0.967070963388932	0.181208053691275	0.0106195473256583	0.0106315484653741	0.997893336525987	0.0225963233009318
chr1A-4095980	1	4095980	0.74456695581338	0.174496644295302	0.0106195473256583	0.0113673607799382	0.988632563427021	-0.0374818798763259
chr1A-4096893	1	4096893	0.74456695581338	0.174496644295302	0.0106195473256583	0.0113673607799382	0.988632563427021	0.0357615370401724
chr1A-410160451	1	410160451	0.685623218193423	0.0671140939597315	0.0106195473256583	0.0117741565016857	0.986452681871924	-0.00410885807428284
chr1A-41028409	1	41028409	0.520967934079257	0.469798657718121	0.0106195473256583	0.0135249671736587	0.972674874024117	-0.00410885807428284
chr1A-41028483	1	41028483	0.520967934079257	0.469798657718121	0.0106195473256583	0.0135249671736587	0.972674874024117	0.0317287514689568
chr1A-41028532	1	41028532	0.520967934013117	0.469798657718121	0.0106195473256583	0.0135249671736204	0.972674874024117	-0.0317287514213658
chr1A-41028550	1	41028550	0.520967934079257	0.469798657718121	0.0106195473256583	0.0135249671736587	0.972674874024117	0.0298966426351147
chr1A-41047844	1	41047844	0.520967934013117	0.469798657718121	0.0106195473256583	0.0135249671736204	0.972674874024117	-0.00410885807428284
chr1A-410942862	1	410942862	0.752377565554056	0.0536912751677853	0.0106195473256583	0.0113207847471309	0.988632563427021	-0.000205236304339863
chr1A-412036914	1	412036914	0.801568006253897	0.087248322147651	0.0106195473256583	0.0110644262321155	0.993808659764467	0.0335146056995904
chr1A-41256062	1	41256062	0.520967934079257	0.469798657718121	0.0106195473256583	0.0135249671736587	0.972674874024117	-0.0316856175460745
chr1A-412922165	1	412922165	0.30845547247158	0.0671140939597316	0.0106195473256583	0.0179512508735165	0.946856339213508	0.0339297253545257
chr1A-41320924	1	41320924	0.482092689944045	0.463087248322148	0.0106195473256583	0.0141053400956123	0.970983220526187	0.0339297253545257
chr1A-41320984	1	41320984	0.482092689944045	0.463087248322148	0.0106195473256583	0.0141053400956123	0.970983220526187	-0.0329184629952642
chr1A-41321040	1	41321040	0.482092689944045	0.463087248322148	0.0106195473256583	0.0141053400956123	0.970983220526187	0.0346565614623056
chr1A-41321390	1	41321390	0.482092690023301	0.463087248322148	0.0106195473256583	0.0141053400956228	0.970983220526187	-0.00277385165124008
chr1A-413360559	1	413360559	0.224419127901129	0.342281879194631	0.0106195473256583	0.0210678655819155	0.946856339213508	0.0346565614623056
chr1A-41357460	1	41357460	0.482092689944045	0.463087248322148	0.0106195473256583	0.0141053400956123	0.970983220526187	-0.0346565614302673
chr1A-414270708	1	414270708	0.269549042949786	0.087248322147651	0.0106195473256583	0.0192416095709539	0.946856339213508	-0.00277385165124008
chr1A-414741266	1	414741266	0.4896573063005	0.369127516778524	0.0106195473256583	0.0139862941878358	0.970983220526187	-0.0339297253238362
chr1A-414753153	1	414753153	0.809107115883545	0.194630872483221	0.0106195473256583	0.011030603369776	0.994601760659993	-0.00277385165124008
chr1A-414824093	1	414824093	0.536682060273134	0.0536912751677853	0.0106195473256583	0.0133113212780164	0.972674874024117	-0.00277385165124008
chr1A-41542315	1	41542315	0.152706905371885	0.268456375838926	0.0106195473256583	0.0251264244442444	0.946856339213508	0.0339297253545257
chr1A-41547120	1	41547120	0.482092690023301	0.463087248322148	0.0106195473256583	0.0141053400956228	0.970983220526187	0.032185679331887
chr1A-41547170	1	41547170	0.482092690023301	0.463087248322148	0.0106195473256583	0.0141053400956228	0.970983220526187	-0.00277385165124008
chr1A-416311546	1	416311546	0.536682060273134	0.0536912751677853	0.0106195473256583	0.0133113212780164	0.972674874024117	-0.0339297253238362
chr1A-416652383	1	416652383	0.153008966309108	0.100671140939597	0.0106195473256583	0.0251049380051038	0.946856339213508	-0.00277385165124008
chr1A-41717967	1	41717967	0.458483352577655	0.302013422818792	0.0106195473256583	0.0144974153219023	0.965841223576782	0.0339297253545257
chr1A-41718221	1	41718221	0.209434194642475	0.268456375838926	0.0106195473256583	0.0217758592324582	0.946856339213508	0.00631411973363209
chr1A-41718319	1	41718319	0.458483352577655	0.302013422818792	0.0106195473256583	0.0144974153219023	0.965841223576782	0.0339297253545257
chr1A-41718764	1	41718764	0.458483353767887	0.302013422818792	0.0106195473256583	0.0144974153219077	0.965841223576782	0.032185679331887
chr1A-41718809	1	41718809	0.458483352577655	0.302013422818792	0.0106195473256583	0.0144974153219023	0.965841223576782	0.032185679331887
chr1A-41718888	1	41718888	0.458483352577655	0.302013422818792	0.0106195473256583	0.0144974153219023	0.965841223576782	0.032185679331887
chr1A-41719021	1	41719021	0.458483353767887	0.302013422818792	0.0106195473256583	0.0144974153219077	0.965841223576782	-0.0339297253238362
chr1A-41719090	1	41719090	0.458483353767887	0.302013422818792	0.0106195473256583	0.0144974153219077	0.965841223576782	0.0339297253545257
chr1A-417297808	1	417297808	0.536682059869035	0.0536912751677852	0.0106195473256583	0.0133113212780499	0.972674874024117	-0.0339297253238362
chr1A-41736254	1	41736254	0.458483353767887	0.302013422818792	0.0106195473256583	0.0144974153219077	0.965841223576782	-0.00734068701323543
chr1A-41737466	1	41737466	0.440625875251125	0.295302013422819	0.0106195473256583	0.0148160108219165	0.958968617059993	-0.00631411980778551
chr1A-41754992	1	41754992	0.581244925965554	0.48993288590604	0.0106195473256583	0.0127642417500651	0.973300282231703	-0.0229842187277434
chr1A-41755075	1	41755075	0.420740178071494	0.308724832214765	0.0106195473256583	0.0151951097671548	0.954534105530691	-0.00631411980778551
chr1A-417759187	1	417759187	0.30845547247158	0.0671140939597316	0.0106195473256583	0.0179512508735165	0.946856339213508	-0.0339297253238362
chr1A-417844184	1	417844184	0.536682059869035	0.0536912751677852	0.0106195473256583	0.0133113212780499	0.972674874024117	0.0339297253545257
chr1A-41798231	1	41798231	0.420740178071494	0.308724832214765	0.0106195473256583	0.0151951097671548	0.954534105530691	0.0339297253545257
chr1A-418295745	1	418295745	0.718584475676596	0.12751677852349	0.0106195473256583	0.011534396141899	0.987781978550332	-0.0339297253238362
chr1A-418372022	1	418372022	0.707611070762261	0.181208053691275	0.0106195473256583	0.011610676941703	0.987781978550332	0.0339297253545257
chr1A-41879967	1	41879967	0.495291163332503	0.201342281879195	0.0106195473256583	0.0138996120543999	0.970983220526187	0.0474245993210918
chr1A-41879979	1	41879979	0.976392312780313	0.322147651006711	0.0106195473256583	0.0106257139864308	0.998204450187208	-0.0339297253238362
chr1A-41879990	1	41879990	0.335854248726263	0.194630872483222	0.0106195473256583	0.0171634698984058	0.946856339213508	0.032185679331887
chr1A-41880057	1	41880057	0.976392312312923	0.322147651006711	0.0106195473256583	0.0106257139864181	0.998204450187208	0.032185679331887
chr1A-41880072	1	41880072	0.976392312780313	0.322147651006711	0.0106195473256583	0.0106257139864308	0.998204450187208	-0.00631411980778551
chr1A-418935062	1	418935062	0.170942008453413	0.147651006711409	0.0106195473256583	0.023909945238976	0.946856339213508	0.0339297253545257
chr1A-41901622	1	41901622	0.976392312780313	0.322147651006711	0.0106195473256583	0.0106257139864308	0.998204450187208	-0.0321856793119983
chr1A-41901660	1	41901660	0.976392312312923	0.322147651006711	0.0106195473256583	0.0106257139864181	0.998204450187208	-0.00631411980778551
chr1A-419439652	1	419439652	0.0530840419330301	0.114093959731544	0.0106195473256583	0.0373217807626083	0.946856339213508	-0.0339297253238362
chr1A-419794784	1	419794784	0.269549042949786	0.087248322147651	0.0106195473256583	0.0192416095709539	0.946856339213508	0.0339297253545257
chr1A-4202154	1	4202154	0.636367482777575	0.0738255033557047	0.0106195473256583	0.0121948646662151	0.983960585631169	0.0339297253545257
chr1A-42091577	1	42091577	0.388110198345334	0.0536912751677852	0.0106195473256583	0.0158788237845446	0.947596060772372	-0.0321856793119983
chr1A-42105701	1	42105701	0.976392312780313	0.322147651006711	0.0106195473256583	0.0106257139864308	0.998204450187208	0.032185679331887
chr1A-42110066	1	42110066	0.954938866660654	0.328859060402685	0.0106195473256583	0.0106420319890931	0.997893336525987	-0.0321856793119983
chr1A-42110175	1	42110175	0.954938867252931	0.328859060402685	0.0106195473256583	0.0106420319890856	0.997893336525987	-0.0321856793119983
chr1A-42110315	1	42110315	0.209434194642475	0.268456375838926	0.0106195473256583	0.0217758592324582	0.946856339213508	0.0339297253545257
chr1A-42112976	1	42112976	0.498369535933645	0.194630872483222	0.0106195473256583	0.0138529480411411	0.970983220526187	0.032185679331887
chr1A-42112977	1	42112977	0.498369535933645	0.194630872483222	0.0106195473256583	0.0138529480411411	0.970983220526187	-0.0321856793119983
chr1A-42116327	1	42116327	0.954938866660654	0.328859060402685	0.0106195473256583	0.0106420319890931	0.997893336525987	-0.0321856793119983
chr1A-42116430	1	42116430	0.209434195037602	0.268456375838926	0.0106195473256583	0.0217758592324535	0.946856339213508	-0.0321856793119983
chr1A-422376185	1	422376185	0.471258209984801	0.25503355704698	0.0106195473256583	0.0142813130338365	0.970983220526187	0.032185679331887
chr1A-422717902	1	422717902	0.116136196555909	0.0939597315436242	0.0106195473256583	0.0281585245008066	0.946856339213508	-0.0321856793119983
chr1A-423257267	1	423257267	0.0571679778489865	0.0671140939597315	0.0106195473256583	0.0364283243179165	0.946856339213508	-0.0321856793119983
chr1A-42378887	1	42378887	0.954938867252931	0.328859060402685	0.0106195473256583	0.0106420319890856	0.997893336525987	-0.0321856793119983
chr1A-423926857	1	423926857	0.514919365078062	0.10738255033557	0.0106195473256583	0.0136102951289592	0.972674874024117	-0.0321856793119983
chr1A-42441159	1	42441159	0.954938866660654	0.328859060402685	0.0106195473256583	0.0106420319890931	0.997893336525987	-0.0321856793119983
chr1A-42529256	1	42529256	0.435882884510358	0.194630872483221	0.0106195473256583	0.0149040281638421	0.958685016606969	0.0339297253545257
chr1A-425421905	1	425421905	0.424194389381075	0.0939597315436242	0.0106195473256583	0.0151273275748786	0.955061930763872	-0.0321856793119983
chr1A-425580772	1	425580772	0.27373022495964	0.114093959731544	0.0106195473256583	0.01909185494931	0.946856339213508	0.0339297253545257
chr1A-425728220	1	425728220	0.536682060273134	0.0536912751677853	0.0106195473256583	0.0133113212780164	0.972674874024117	0.0339297253545257
chr1A-426539349	1	426539349	0.127509551407751	0.0805369127516778	0.0106195473256583	0.0271118536439904	0.946856339213508	0.0339297253545257
chr1A-42677558	1	42677558	0.178954759751205	0.463087248322148	0.0106195473256583	0.0234220252975716	0.946856339213508	0.0339297253545257
chr1A-42731490	1	42731490	0.11989280815476	0.187919463087248	0.0106195473256583	0.0278005735907572	0.946856339213508	-0.0329184629952642
chr1A-42749572	1	42749572	0.0940585138599886	0.402684563758389	0.0106195473256583	0.0305613816233024	0.946856339213508	0.0329184630428859
chr1A-427513936	1	427513936	0.48779222308362	0.0604026845637584	0.0106195473256583	0.0140153597846201	0.970983220526187	-0.0339297253238362
chr1A-427702808	1	427702808	0.95276749086043	0.0536912751677853	0.0106195473256583	0.0106442537761586	0.997893336525987	0.0329184630428859
chr1A-429391635	1	429391635	0.536682059869035	0.0536912751677852	0.0106195473256583	0.0133113212780499	0.972674874024117	0.0339297253545257
chr1A-42965245	1	42965245	0.0256451190347771	0.147651006711409	0.0106195473256583	0.0463201882223466	0.946856339213508	-0.0329184629952642
chr1A-431203356	1	431203356	0.222013270352764	0.10738255033557	0.0106195473256583	0.0211776358061602	0.946856339213508	0.0329184630428859
chr1A-431433356	1	431433356	0.451873936860906	0.0604026845637584	0.0106195473256583	0.014613029947587	0.961197479591213	-0.0329184629952642
chr1A-431668656	1	431668656	0.451873937698274	0.0604026845637584	0.0106195473256583	0.0146130299476059	0.961197479591213	-0.0339297253238362
chr1A-43216407	1	43216407	0.534270155797305	0.187919463087248	0.0106195473256583	0.0133433752988908	0.972674874024117	0.0329184630428859
chr1A-432350227	1	432350227	0.517270774649907	0.0939597315436242	0.0106195473256583	0.0135769147075454	0.972674874024117	0.0329184630428859
chr1A-432920389	1	432920389	0.517270772892109	0.0939597315436241	0.0106195473256583	0.0135769147075301	0.972674874024117	0.0329184630428859
chr1A-432977006	1	432977006	0.517270774649907	0.0939597315436242	0.0106195473256583	0.0135769147075454	0.972674874024117	-0.0329184629952642
chr1A-432977108	1	432977108	0.536682059869035	0.0536912751677852	0.0106195473256583	0.0133113212780499	0.972674874024117	0.0339297253545257
chr1A-432977118	1	432977118	0.536682060273134	0.0536912751677853	0.0106195473256583	0.0133113212780164	0.972674874024117	-0.0339297253238362
chr1A-432978125	1	432978125	0.536682060273134	0.0536912751677853	0.0106195473256583	0.0133113212780164	0.972674874024117	-0.0339297253238362
chr1A-433203322	1	433203322	0.536682059869035	0.0536912751677852	0.0106195473256583	0.0133113212780499	0.972674874024117	0.0329184630428859
chr1A-433203354	1	433203354	0.536682060273134	0.0536912751677853	0.0106195473256583	0.0133113212780164	0.972674874024117	0.0329184630428859
chr1A-433203405	1	433203405	0.536682059869035	0.0536912751677852	0.0106195473256583	0.0133113212780499	0.972674874024117	-0.0339297253238362
chr1A-433203422	1	433203422	0.536682059869035	0.0536912751677852	0.0106195473256583	0.0133113212780499	0.972674874024117	0.0329184630428859
chr1A-433203474	1	433203474	0.517270772892109	0.0939597315436241	0.0106195473256583	0.0135769147075301	0.972674874024117	-0.0329184629952642
chr1A-433203484	1	433203484	0.536682059869035	0.0536912751677852	0.0106195473256583	0.0133113212780499	0.972674874024117	0.0329184630428859
chr1A-433203536	1	433203536	0.536682059869035	0.0536912751677852	0.0106195473256583	0.0133113212780499	0.972674874024117	-0.0329184629952642
chr1A-433203559	1	433203559	0.536682059869035	0.0536912751677852	0.0106195473256583	0.0133113212780499	0.972674874024117	-0.0329184629952642
chr1A-433206415	1	433206415	0.536682059869035	0.0536912751677852	0.0106195473256583	0.0133113212780499	0.972674874024117	-0.0339297253238362
chr1A-433206542	1	433206542	0.536682059869035	0.0536912751677852	0.0106195473256583	0.0133113212780499	0.972674874024117	0.0329184630428859
chr1A-433208590	1	433208590	0.536682060273134	0.0536912751677853	0.0106195473256583	0.0133113212780164	0.972674874024117	0.0239901432594996
chr1A-433749182	1	433749182	0.791726097160556	0.087248322147651	0.0106195473256583	0.0111107280889315	0.993666902945476	0.0329184630428859
chr1A-433815724	1	433815724	0.451873937698274	0.0604026845637584	0.0106195473256583	0.0146130299476059	0.961197479591213	-0.0329184629952642
chr1A-433815762	1	433815762	0.451873937698274	0.0604026845637584	0.0106195473256583	0.0146130299476059	0.961197479591213	-0.0329184629952642
chr1A-43386226	1	43386226	0.220419737621922	0.275167785234899	0.0106195473256583	0.0212511362614719	0.946856339213508	0.0329184630428859
chr1A-433922620	1	433922620	0.451873936860906	0.0604026845637584	0.0106195473256583	0.014613029947587	0.961197479591213	0.0339297253545257
chr1A-434044168	1	434044168	0.451873937698274	0.0604026845637584	0.0106195473256583	0.0146130299476059	0.961197479591213	-0.0339297253238362
chr1A-434044184	1	434044184	0.451873937698274	0.0604026845637584	0.0106195473256583	0.0146130299476059	0.961197479591213	0.0384814560028251
chr1A-434044382	1	434044382	0.451873936860906	0.0604026845637584	0.0106195473256583	0.014613029947587	0.961197479591213	-0.0384814560050934
chr1A-434044509	1	434044509	0.451873937698274	0.0604026845637584	0.0106195473256583	0.0146130299476059	0.961197479591213	0.032185679331887
chr1A-434044594	1	434044594	0.451873937698274	0.0604026845637584	0.0106195473256583	0.0146130299476059	0.961197479591213	0.0339297253545257
chr1A-434047042	1	434047042	0.451873937698274	0.0604026845637584	0.0106195473256583	0.0146130299476059	0.961197479591213	0.0339297253545257
chr1A-434422898	1	434422898	0.536682060273134	0.0536912751677853	0.0106195473256583	0.0133113212780164	0.972674874024117	-0.0339297253238362
chr1A-434423632	1	434423632	0.536682060273134	0.0536912751677853	0.0106195473256583	0.0133113212780164	0.972674874024117	-0.0321856793119983
chr1A-434426713	1	434426713	0.536682060273134	0.0536912751677853	0.0106195473256583	0.0133113212780164	0.972674874024117	-0.0321856793119983
chr1A-434537028	1	434537028	0.536682059869035	0.0536912751677852	0.0106195473256583	0.0133113212780499	0.972674874024117	0.0106258539070461
chr1A-434539428	1	434539428	0.536682059869035	0.0536912751677852	0.0106195473256583	0.0133113212780499	0.972674874024117	-0.0191394806285583
chr1A-434539480	1	434539480	0.536682059869035	0.0536912751677852	0.0106195473256583	0.0133113212780499	0.972674874024117	-0.0321856793119983
chr1A-434539564	1	434539564	0.536682060273134	0.0536912751677853	0.0106195473256583	0.0133113212780164	0.972674874024117	-0.0321856793119983
chr1A-434539614	1	434539614	0.536682060273134	0.0536912751677853	0.0106195473256583	0.0133113212780164	0.972674874024117	-0.0239901432258746
chr1A-434639628	1	434639628	0.536682059869035	0.0536912751677852	0.0106195473256583	0.0133113212780499	0.972674874024117	0.039976810272611
chr1A-434874395	1	434874395	0.806407976419326	0.0604026845637584	0.0106195473256583	0.0110425495527948	0.994105233122129	0.0339297253545257
chr1A-434874582	1	434874582	0.806407976419326	0.0604026845637584	0.0106195473256583	0.0110425495527948	0.994105233122129	0.0339297253545257
chr1A-434879272	1	434879272	0.806407976419326	0.0604026845637584	0.0106195473256583	0.0110425495527948	0.994105233122129	-0.0321856793119983
chr1A-434879361	1	434879361	0.806407976899755	0.0604026845637584	0.0106195473256583	0.0110425495528101	0.994105233122129	0.032185679331887
chr1A-434879403	1	434879403	0.806407976899755	0.0604026845637584	0.0106195473256583	0.0110425495528101	0.994105233122129	0.032185679331887
chr1A-434879465	1	434879465	0.806407976899755	0.0604026845637584	0.0106195473256583	0.0110425495528101	0.994105233122129	0.032185679331887
chr1A-434879488	1	434879488	0.806407976419326	0.0604026845637584	0.0106195473256583	0.0110425495527948	0.994105233122129	-0.0339297253238362
chr1A-435059843	1	435059843	0.536682060273134	0.0536912751677853	0.0106195473256583	0.0133113212780164	0.972674874024117	-0.0279883085893473
chr1A-435061687	1	435061687	0.536682060273134	0.0536912751677853	0.0106195473256583	0.0133113212780164	0.972674874024117	-0.0321856793119983
chr1A-435061844	1	435061844	0.536682059869035	0.0536912751677852	0.0106195473256583	0.0133113212780499	0.972674874024117	-0.0196820866404938
chr1A-435234763	1	435234763	0.536682060273134	0.0536912751677853	0.0106195473256583	0.0133113212780164	0.972674874024117	0.032185679331887
chr1A-435234764	1	435234764	0.536682060273134	0.0536912751677853	0.0106195473256583	0.0133113212780164	0.972674874024117	0.0196820866841729
chr1A-435234816	1	435234816	0.536682059869035	0.0536912751677852	0.0106195473256583	0.0133113212780499	0.972674874024117	-0.0321856793119983
chr1A-435335600	1	435335600	0.536682059869035	0.0536912751677852	0.0106195473256583	0.0133113212780499	0.972674874024117	0.032185679331887
chr1A-435335641	1	435335641	0.536682059869035	0.0536912751677852	0.0106195473256583	0.0133113212780499	0.972674874024117	-0.0321856793119983
chr1A-435345080	1	435345080	0.536682060273134	0.0536912751677853	0.0106195473256583	0.0133113212780164	0.972674874024117	-0.0339297253238362
chr1A-435345097	1	435345097	0.536682059869035	0.0536912751677852	0.0106195473256583	0.0133113212780499	0.972674874024117	-0.0321856793119983
chr1A-435347356	1	435347356	0.536682060273134	0.0536912751677853	0.0106195473256583	0.0133113212780164	0.972674874024117	-0.0321856793119983
chr1A-435347482	1	435347482	0.536682060273134	0.0536912751677853	0.0106195473256583	0.0133113212780164	0.972674874024117	0.032185679331887
chr1A-435379147	1	435379147	0.536682059869035	0.0536912751677852	0.0106195473256583	0.0133113212780499	0.972674874024117	-0.0321856793119983
chr1A-435379195	1	435379195	0.536682060273134	0.0536912751677853	0.0106195473256583	0.0133113212780164	0.972674874024117	-0.0339297253238362
chr1A-435379208	1	435379208	0.536682059869035	0.0536912751677852	0.0106195473256583	0.0133113212780499	0.972674874024117	-0.0321856793119983
chr1A-435395422	1	435395422	0.536682060273134	0.0536912751677853	0.0106195473256583	0.0133113212780164	0.972674874024117	0.0339297253545257
chr1A-435395468	1	435395468	0.536682060273134	0.0536912751677853	0.0106195473256583	0.0133113212780164	0.972674874024117	0.0339297253545257
chr1A-435395582	1	435395582	0.536682060273134	0.0536912751677853	0.0106195473256583	0.0133113212780164	0.972674874024117	0.0339297253545257
chr1A-435408090	1	435408090	0.542819360002298	0.100671140939597	0.0106195473256583	0.0132309348493743	0.972674874024117	-0.0321856793119983
chr1A-435439665	1	435439665	0.451873937698274	0.0604026845637584	0.0106195473256583	0.0146130299476059	0.961197479591213	0.0339297253545257
chr1A-435439672	1	435439672	0.451873937698274	0.0604026845637584	0.0106195473256583	0.0146130299476059	0.961197479591213	0.032185679331887
chr1A-435439756	1	435439756	0.451873937698274	0.0604026845637584	0.0106195473256583	0.0146130299476059	0.961197479591213	0.0339297253545257
chr1A-435579168	1	435579168	0.451873937698274	0.0604026845637584	0.0106195473256583	0.0146130299476059	0.961197479591213	0.032185679331887
chr1A-435579182	1	435579182	0.451873937698274	0.0604026845637584	0.0106195473256583	0.0146130299476059	0.961197479591213	0.0223863977822768
chr1A-435579217	1	435579217	0.451873937698274	0.0604026845637584	0.0106195473256583	0.0146130299476059	0.961197479591213	0.032185679331887
chr1A-435882870	1	435882870	0.536682060273134	0.0536912751677853	0.0106195473256583	0.0133113212780164	0.972674874024117	0.032185679331887
chr1A-435882884	1	435882884	0.536682060273134	0.0536912751677853	0.0106195473256583	0.0133113212780164	0.972674874024117	0.0493281886289157
chr1A-435882938	1	435882938	0.536682059869035	0.0536912751677852	0.0106195473256583	0.0133113212780499	0.972674874024117	0.0142918918341827
chr1A-436209698	1	436209698	0.536682060273134	0.0536912751677853	0.0106195473256583	0.0133113212780164	0.972674874024117	-0.0142918918737183
chr1A-436209705	1	436209705	0.536682059869035	0.0536912751677852	0.0106195473256583	0.0133113212780499	0.972674874024117	0.0142918918341827
chr1A-436209747	1	436209747	0.536682060273134	0.0536912751677853	0.0106195473256583	0.0133113212780164	0.972674874024117	0.0372127256082244
chr1A-436209932	1	436209932	0.536682059869035	0.0536912751677852	0.0106195473256583	0.0133113212780499	0.972674874024117	0.0372127256082244
chr1A-436311218	1	436311218	0.536682060273134	0.0536912751677853	0.0106195473256583	0.0133113212780164	0.972674874024117	-0.0372127256267828
chr1A-436338169	1	436338169	0.536682059869035	0.0536912751677852	0.0106195473256583	0.0133113212780499	0.972674874024117	0.0182923289982431
chr1A-436338268	1	436338268	0.536682060273134	0.0536912751677853	0.0106195473256583	0.0133113212780164	0.972674874024117	0.0372127256082244
chr1A-436338384	1	436338384	0.536682060273134	0.0536912751677853	0.0106195473256583	0.0133113212780164	0.972674874024117	-0.0372127256267828
chr1A-436387785	1	436387785	0.536682059869035	0.0536912751677852	0.0106195473256583	0.0133113212780499	0.972674874024117	-0.0223616348238484
chr1A-436387823	1	436387823	0.536682060273134	0.0536912751677853	0.0106195473256583	0.0133113212780164	0.972674874024117	0.0516687316197055
chr1A-436387999	1	436387999	0.536682060273134	0.0536912751677853	0.0106195473256583	0.0133113212780164	0.972674874024117	-0.0597527292179886
chr1A-436390913	1	436390913	0.536682059869035	0.0536912751677852	0.0106195473256583	0.0133113212780499	0.972674874024117	-0.00221323874518722
chr1A-436425429	1	436425429	0.451873936860906	0.0604026845637584	0.0106195473256583	0.014613029947587	0.961197479591213	-0.00760758564518796
chr1A-436430293	1	436430293	0.451873937698274	0.0604026845637584	0.0106195473256583	0.0146130299476059	0.961197479591213	0.0162197306430949
chr1A-436432748	1	436432748	0.451873937698274	0.0604026845637584	0.0106195473256583	0.0146130299476059	0.961197479591213	0.0495313717853642
chr1A-436439329	1	436439329	0.451873937698274	0.0604026845637584	0.0106195473256583	0.0146130299476059	0.961197479591213	-0.0495313718171907
chr1A-436478200	1	436478200	0.451873937698274	0.0604026845637584	0.0106195473256583	0.0146130299476059	0.961197479591213	-0.0495313718171907
chr1A-43649047	1	43649047	0.903132479133985	0.100671140939597	0.0106195473256583	0.0107238599060469	0.996032092209579	0.0495313717853642
chr1A-436700430	1	436700430	0.536682060273134	0.0536912751677853	0.0106195473256583	0.0133113212780164	0.972674874024117	0.0284703820085948
chr1A-436735071	1	436735071	0.536682059869035	0.0536912751677852	0.0106195473256583	0.0133113212780499	0.972674874024117	-0.0284703820447513
chr1A-436735211	1	436735211	0.536682060273134	0.0536912751677853	0.0106195473256583	0.0133113212780164	0.972674874024117	0.00288410873394484
chr1A-436781746	1	436781746	0.536682060273134	0.0536912751677853	0.0106195473256583	0.0133113212780164	0.972674874024117	-0.0121978944079634
chr1A-436781848	1	436781848	0.536682059869035	0.0536912751677852	0.0106195473256583	0.0133113212780499	0.972674874024117	-0.0121978944079634
chr1A-436781900	1	436781900	0.536682060273134	0.0536912751677853	0.0106195473256583	0.0133113212780164	0.972674874024117	-0.0198396309542175
chr1A-436781943	1	436781943	0.536682059869035	0.0536912751677852	0.0106195473256583	0.0133113212780499	0.972674874024117	-0.0198396309542175
chr1A-436889336	1	436889336	0.806407976899755	0.0604026845637584	0.0106195473256583	0.0110425495528101	0.994105233122129	-0.0495313718171907
chr1A-436889391	1	436889391	0.806407976419326	0.0604026845637584	0.0106195473256583	0.0110425495527948	0.994105233122129	-0.0198396309542175
chr1A-436889480	1	436889480	0.806407976419326	0.0604026845637584	0.0106195473256583	0.0110425495527948	0.994105233122129	-0.053499694587706
chr1A-436927117	1	436927117	0.806407976419326	0.0604026845637584	0.0106195473256583	0.0110425495527948	0.994105233122129	0.104447638089933
chr1A-436927138	1	436927138	0.806407976419326	0.0604026845637584	0.0106195473256583	0.0110425495527948	0.994105233122129	-0.104447638084645
chr1A-436927175	1	436927175	0.806407976899755	0.0604026845637584	0.0106195473256583	0.0110425495528101	0.994105233122129	0.104447638089933
chr1A-436927222	1	436927222	0.806407976899755	0.0604026845637584	0.0106195473256583	0.0110425495528101	0.994105233122129	-0.104447638084645
chr1A-436927243	1	436927243	0.806407976899755	0.0604026845637584	0.0106195473256583	0.0110425495528101	0.994105233122129	0.104447638089933
chr1A-436948439	1	436948439	0.806407976899755	0.0604026845637584	0.0106195473256583	0.0110425495528101	0.994105233122129	-0.104447638084645
chr1A-436948482	1	436948482	0.806407976419326	0.0604026845637584	0.0106195473256583	0.0110425495527948	0.994105233122129	0.104447638089933
chr1A-436950964	1	436950964	0.536682059869035	0.0536912751677852	0.0106195473256583	0.0133113212780499	0.972674874024117	0.0198290654587905
chr1A-436950984	1	436950984	0.536682060273134	0.0536912751677853	0.0106195473256583	0.0133113212780164	0.972674874024117	0.0352209844536195
chr1A-436951029	1	436951029	0.536682060273134	0.0536912751677853	0.0106195473256583	0.0133113212780164	0.972674874024117	-0.0227141732029768
chr1A-436951057	1	436951057	0.536682059869035	0.0536912751677852	0.0106195473256583	0.0133113212780499	0.972674874024117	0.0227141732280002
chr1A-436951192	1	436951192	0.536682059869035	0.0536912751677852	0.0106195473256583	0.0133113212780499	0.972674874024117	-0.0227141732029768
chr1A-436951219	1	436951219	0.536682060273134	0.0536912751677853	0.0106195473256583	0.0133113212780164	0.972674874024117	0.0227141732280002
chr1A-437165040	1	437165040	0.536682059869035	0.0536912751677852	0.0106195473256583	0.0133113212780499	0.972674874024117	-0.0227141732029768
chr1A-437165118	1	437165118	0.536682060273134	0.0536912751677853	0.0106195473256583	0.0133113212780164	0.972674874024117	0.0047131497170262
chr1A-437165157	1	437165157	0.536682059869035	0.0536912751677852	0.0106195473256583	0.0133113212780499	0.972674874024117	-0.0198290654128585
chr1A-437165268	1	437165268	0.536682060273134	0.0536912751677853	0.0106195473256583	0.0133113212780164	0.972674874024117	0.0352209844536195
chr1A-437236450	1	437236450	0.536682060273134	0.0536912751677853	0.0106195473256583	0.0133113212780164	0.972674874024117	-0.0227141732029768
chr1A-437236602	1	437236602	0.536682059869035	0.0536912751677852	0.0106195473256583	0.0133113212780499	0.972674874024117	-0.00471314970433685
chr1A-437236864	1	437236864	0.536682060273134	0.0536912751677853	0.0106195473256583	0.0133113212780164	0.972674874024117	-0.0227141732029768
chr1A-437236898	1	437236898	0.536682059869035	0.0536912751677852	0.0106195473256583	0.0133113212780499	0.972674874024117	0.0227141732280002
chr1A-437237002	1	437237002	0.536682059869035	0.0536912751677852	0.0106195473256583	0.0133113212780499	0.972674874024117	-0.0352209844516143
chr1A-437280197	1	437280197	0.536682060273134	0.0536912751677853	0.0106195473256583	0.0133113212780164	0.972674874024117	0.0352209844536195
chr1A-437450459	1	437450459	0.536682060273134	0.0536912751677853	0.0106195473256583	0.0133113212780164	0.972674874024117	0.0352209844536195
chr1A-437450481	1	437450481	0.536682060273134	0.0536912751677853	0.0106195473256583	0.0133113212780164	0.972674874024117	0.070146662537457
chr1A-437450512	1	437450512	0.536682060273134	0.0536912751677853	0.0106195473256583	0.0133113212780164	0.972674874024117	0.0047131497170262
chr1A-437582070	1	437582070	0.536682060273134	0.0536912751677853	0.0106195473256583	0.0133113212780164	0.972674874024117	0.0227141732280002
chr1A-437582715	1	437582715	0.536682059869035	0.0536912751677852	0.0106195473256583	0.0133113212780499	0.972674874024117	0.0352209844536195
chr1A-437695689	1	437695689	0.536682060273134	0.0536912751677853	0.0106195473256583	0.0133113212780164	0.972674874024117	-0.0506635699087315
chr1A-437745792	1	437745792	0.536682059869035	0.0536912751677852	0.0106195473256583	0.0133113212780499	0.972674874024117	-0.0352209844516143
chr1A-437745812	1	437745812	0.536682060273134	0.0536912751677853	0.0106195473256583	0.0133113212780164	0.972674874024117	0.0506635699085899
chr1A-437959893	1	437959893	0.806407976899755	0.0604026845637584	0.0106195473256583	0.0110425495528101	0.994105233122129	0.00152588223620463
chr1A-437959910	1	437959910	0.806407976899755	0.0604026845637584	0.0106195473256583	0.0110425495528101	0.994105233122129	-0.0103613557415389
chr1A-437959913	1	437959913	0.806407976899755	0.0604026845637584	0.0106195473256583	0.0110425495528101	0.994105233122129	0.0103613557569017
chr1A-437960085	1	437960085	0.806407976899755	0.0604026845637584	0.0106195473256583	0.0110425495528101	0.994105233122129	-0.0352209844516143
chr1A-437960086	1	437960086	0.806407976419326	0.0604026845637584	0.0106195473256583	0.0110425495527948	0.994105233122129	-0.0352209844516143
chr1A-437991038	1	437991038	0.806407976899755	0.0604026845637584	0.0106195473256583	0.0110425495528101	0.994105233122129	0.0352209844536195
chr1A-437991049	1	437991049	0.806407976899755	0.0604026845637584	0.0106195473256583	0.0110425495528101	0.994105233122129	0.00314544380735452
chr1A-437991056	1	437991056	0.806407976899755	0.0604026845637584	0.0106195473256583	0.0110425495528101	0.994105233122129	-0.0506635699087315
chr1A-438020905	1	438020905	0.407607706080944	0.328859060402685	0.0106195473256583	0.015460596342023	0.951540287889625	-0.0352209844516143
chr1A-438020906	1	438020906	0.407607706080944	0.328859060402685	0.0106195473256583	0.015460596342023	0.951540287889625	0.0506635699085899
chr1A-438272819	1	438272819	0.806407976419326	0.0604026845637584	0.0106195473256583	0.0110425495527948	0.994105233122129	-0.00152588222612339
chr1A-438272835	1	438272835	0.806407976419326	0.0604026845637584	0.0106195473256583	0.0110425495527948	0.994105233122129	0.0506635699085899
chr1A-438272967	1	438272967	0.806407976899755	0.0604026845637584	0.0106195473256583	0.0110425495528101	0.994105233122129	-0.0352209844516143
chr1A-438272984	1	438272984	0.536682059869035	0.0536912751677852	0.0106195473256583	0.0133113212780499	0.972674874024117	0.00911377005557267
chr1A-438273004	1	438273004	0.806407976419326	0.0604026845637584	0.0106195473256583	0.0110425495527948	0.994105233122129	0.00911377005557267
chr1A-438273031	1	438273031	0.806407976419326	0.0604026845637584	0.0106195473256583	0.0110425495527948	0.994105233122129	0.00911377005557267
chr1A-438273524	1	438273524	0.806407976419326	0.0604026845637584	0.0106195473256583	0.0110425495527948	0.994105233122129	0.00911377005557267
chr1A-438300024	1	438300024	0.806407976419326	0.0604026845637584	0.0106195473256583	0.0110425495527948	0.994105233122129	0.046821455869142
chr1A-438301000	1	438301000	0.806407976419326	0.0604026845637584	0.0106195473256583	0.0110425495527948	0.994105233122129	-0.0464541527046758
chr1A-438301089	1	438301089	0.806407976899755	0.0604026845637584	0.0106195473256583	0.0110425495528101	0.994105233122129	-0.0464541527046758
chr1A-438301124	1	438301124	0.806407976419326	0.0604026845637584	0.0106195473256583	0.0110425495527948	0.994105233122129	-0.0495313718171907
chr1A-438302140	1	438302140	0.806407976419326	0.0604026845637584	0.0106195473256583	0.0110425495527948	0.994105233122129	0.0765891817475545
chr1A-438302225	1	438302225	0.806407976419326	0.0604026845637584	0.0106195473256583	0.0110425495527948	0.994105233122129	-0.0464541527046758
chr1A-438302237	1	438302237	0.806407976899755	0.0604026845637584	0.0106195473256583	0.0110425495528101	0.994105233122129	-0.0464541527046758
chr1A-438302287	1	438302287	0.806407976419326	0.0604026845637584	0.0106195473256583	0.0110425495527948	0.994105233122129	-0.0464541527046758
chr1A-438302314	1	438302314	0.806407976419326	0.0604026845637584	0.0106195473256583	0.0110425495527948	0.994105233122129	-0.0523517673706857
chr1A-438302367	1	438302367	0.806407976899755	0.0604026845637584	0.0106195473256583	0.0110425495528101	0.994105233122129	-0.0464541527046758
chr1A-438302372	1	438302372	0.806407976419326	0.0604026845637584	0.0106195473256583	0.0110425495527948	0.994105233122129	0.0386072641268351
chr1A-438302465	1	438302465	0.806407976899755	0.0604026845637584	0.0106195473256583	0.0110425495528101	0.994105233122129	-0.0464541527046758
chr1A-438302672	1	438302672	0.806407976899755	0.0604026845637584	0.0106195473256583	0.0110425495528101	0.994105233122129	-0.0464541527046758
chr1A-438302678	1	438302678	0.806407976899755	0.0604026845637584	0.0106195473256583	0.0110425495528101	0.994105233122129	0.0495313717853642
chr1A-438309812	1	438309812	0.806407976419326	0.0604026845637584	0.0106195473256583	0.0110425495527948	0.994105233122129	-0.031065582488407
chr1A-438327499	1	438327499	0.806407976899755	0.0604026845637584	0.0106195473256583	0.0110425495528101	0.994105233122129	0.0249831031482659
chr1A-438327523	1	438327523	0.806407976899755	0.0604026845637584	0.0106195473256583	0.0110425495528101	0.994105233122129	0.0464541526540582
chr1A-438327595	1	438327595	0.806407976899755	0.0604026845637584	0.0106195473256583	0.0110425495528101	0.994105233122129	-0.0464541527046758
chr1A-438395212	1	438395212	0.536682060273134	0.0536912751677853	0.0106195473256583	0.0133113212780164	0.972674874024117	0.0464541526540582
chr1A-438395258	1	438395258	0.536682060273134	0.0536912751677853	0.0106195473256583	0.0133113212780164	0.972674874024117	-0.0249831032059471
chr1A-438495296	1	438495296	0.536682060273134	0.0536912751677853	0.0106195473256583	0.0133113212780164	0.972674874024117	0.0249831031482659
chr1A-438495303	1	438495303	0.536682060273134	0.0536912751677853	0.0106195473256583	0.0133113212780164	0.972674874024117	-0.0464541527046758
chr1A-438495355	1	438495355	0.355622007394024	0.0805369127516778	0.0106195473256583	0.0166468401752324	0.946856339213508	-0.0523517673706857
chr1A-438695376	1	438695376	0.536682059869035	0.0536912751677852	0.0106195473256583	0.0133113212780499	0.972674874024117	0.0464541526540582
chr1A-438776846	1	438776846	0.69296288774143	0.0671140939597315	0.0106195473256583	0.0117179822954436	0.987781978550332	0.0495313717853642
chr1A-438776895	1	438776895	0.692962887220756	0.0671140939597316	0.0106195473256583	0.0117179822954363	0.987781978550332	0.0495313717853642
chr1A-438776950	1	438776950	0.69296288774143	0.0671140939597315	0.0106195473256583	0.0117179822954436	0.987781978550332	0.0464541526540582
chr1A-438965025	1	438965025	0.806407976899755	0.0604026845637584	0.0106195473256583	0.0110425495528101	0.994105233122129	0.0495313717853642
chr1A-438965070	1	438965070	0.806407976419326	0.0604026845637584	0.0106195473256583	0.0110425495527948	0.994105233122129	0.0464541526540582
chr1A-438968247	1	438968247	0.806407976899755	0.0604026845637584	0.0106195473256583	0.0110425495528101	0.994105233122129	0.0495313717853642
chr1A-438968326	1	438968326	0.806407976899755	0.0604026845637584	0.0106195473256583	0.0110425495528101	0.994105233122129	-0.0249831032059471
chr1A-438988103	1	438988103	0.680430969814406	0.0805369127516778	0.0106195473256583	0.0118148839795793	0.986452681871924	-0.0464541527046758
chr1A-438988108	1	438988108	0.806407976419326	0.0604026845637584	0.0106195473256583	0.0110425495527948	0.994105233122129	-0.0480130525118065
chr1A-438988132	1	438988132	0.806407976899755	0.0604026845637584	0.0106195473256583	0.0110425495528101	0.994105233122129	-0.0284703820447513
chr1A-439021687	1	439021687	0.421808431327569	0.0671140939597315	0.0106195473256583	0.015174058185782	0.954749014534762	-0.0351136012076594
chr1A-439067295	1	439067295	0.806407976899755	0.0604026845637584	0.0106195473256583	0.0110425495528101	0.994105233122129	-0.0313014041873858
chr1A-439067323	1	439067323	0.806407976419326	0.0604026845637584	0.0106195473256583	0.0110425495527948	0.994105233122129	0.0313014041079507
chr1A-439069191	1	439069191	0.806407976419326	0.0604026845637584	0.0106195473256583	0.0110425495527948	0.994105233122129	0.0318647850926822
chr1A-439069293	1	439069293	0.806407976419326	0.0604026845637584	0.0106195473256583	0.0110425495527948	0.994105233122129	-0.0318647851807048
chr1A-439069314	1	439069314	0.806407976899755	0.0604026845637584	0.0106195473256583	0.0110425495528101	0.994105233122129	-0.0318647851807048
chr1A-439148847	1	439148847	0.806407976419326	0.0604026845637584	0.0106195473256583	0.0110425495527948	0.994105233122129	-0.0263669208985239
chr1A-439148867	1	439148867	0.806407976899755	0.0604026845637584	0.0106195473256583	0.0110425495528101	0.994105233122129	0.0313014041079507
chr1A-439148935	1	439148935	0.806407976419326	0.0604026845637584	0.0106195473256583	0.0110425495527948	0.994105233122129	-0.0263669208985239
chr1A-439148937	1	439148937	0.806407976419326	0.0604026845637584	0.0106195473256583	0.0110425495527948	0.994105233122129	0.026366920913361
chr1A-439148999	1	439148999	0.806407976419326	0.0604026845637584	0.0106195473256583	0.0110425495527948	0.994105233122129	-0.0147277129225619
chr1A-439453798	1	439453798	0.806407976419326	0.0604026845637584	0.0106195473256583	0.0110425495527948	0.994105233122129	0.0147277128981589
chr1A-439487196	1	439487196	0.436297238367255	0.48993288590604	0.0106195473256583	0.0148962801883751	0.958690253101531	0.0147277128981589
chr1A-439506507	1	439506507	0.806407976419326	0.0604026845637584	0.0106195473256583	0.0110425495527948	0.994105233122129	-0.0147277129225619
chr1A-439506522	1	439506522	0.806407976899755	0.0604026845637584	0.0106195473256583	0.0110425495528101	0.994105233122129	-0.0147277129225619
chr1A-439506542	1	439506542	0.806407976419326	0.0604026845637584	0.0106195473256583	0.0110425495527948	0.994105233122129	0.0313014041079507
chr1A-439560578	1	439560578	0.806407976899755	0.0604026845637584	0.0106195473256583	0.0110425495528101	0.994105233122129	0.026366920913361
chr1A-439560592	1	439560592	0.806407976899755	0.0604026845637584	0.0106195473256583	0.0110425495528101	0.994105233122129	0.026366920913361
chr1A-439560684	1	439560684	0.806407976419326	0.0604026845637584	0.0106195473256583	0.0110425495527948	0.994105233122129	0.026366920913361
chr1A-439560741	1	439560741	0.806407976419326	0.0604026845637584	0.0106195473256583	0.0110425495527948	0.994105233122129	0.0310655824888178
chr1A-439560774	1	439560774	0.806407976899755	0.0604026845637584	0.0106195473256583	0.0110425495528101	0.994105233122129	0.026366920913361
chr1A-439567295	1	439567295	0.806407976899755	0.0604026845637584	0.0106195473256583	0.0110425495528101	0.994105233122129	0.0318647850926822
chr1A-439603160	1	439603160	0.692962887220756	0.0671140939597316	0.0106195473256583	0.0117179822954363	0.987781978550332	-0.0318647851807048
chr1A-439617331	1	439617331	0.69296288774143	0.0671140939597315	0.0106195473256583	0.0117179822954436	0.987781978550332	0.0318647850926822
chr1A-439665160	1	439665160	0.69296288774143	0.0671140939597315	0.0106195473256583	0.0117179822954436	0.987781978550332	0.0318647850926822
chr1A-439665177	1	439665177	0.249847892037204	0.12751677852349	0.0106195473256583	0.01998859196728	0.946856339213508	-0.0361891976002073
chr1A-439665179	1	439665179	0.249847892037204	0.12751677852349	0.0106195473256583	0.01998859196728	0.946856339213508	0.0318647850926822
chr1A-439665193	1	439665193	0.69296288774143	0.0671140939597315	0.0106195473256583	0.0117179822954436	0.987781978550332	-0.0361891976002073
chr1A-439665227	1	439665227	0.69296288774143	0.0671140939597315	0.0106195473256583	0.0117179822954436	0.987781978550332	0.0318647850926822
chr1A-439665281	1	439665281	0.69296288774143	0.0671140939597315	0.0106195473256583	0.0117179822954436	0.987781978550332	-0.0318647851807048
chr1A-439665388	1	439665388	0.533134955389478	0.0738255033557047	0.0106195473256583	0.0133585533658953	0.972674874024117	0.0318647850926822
chr1A-439665495	1	439665495	0.69296288774143	0.0671140939597315	0.0106195473256583	0.0117179822954436	0.987781978550332	0.0318647850926822
chr1A-439665496	1	439665496	0.69296288774143	0.0671140939597315	0.0106195473256583	0.0117179822954436	0.987781978550332	-0.0263669208985239
chr1A-439927726	1	439927726	0.478676796800432	0.0939597315436241	0.0106195473256583	0.0141601158909866	0.970983220526187	-0.0301908610758498
chr1A-44117442	1	44117442	0.403157719559258	0.201342281879195	0.0106195473256583	0.0155534465375061	0.951176481269481	-0.0263669208985239
chr1A-441235985	1	441235985	0.45498164797218	0.0738255033557047	0.0106195473256583	0.0145583379549655	0.964798477511252	0.0147277128981589
chr1A-441994067	1	441994067	0.641897319834409	0.0536912751677853	0.0106195473256583	0.0121436936499216	0.986452681871924	-0.0147277129225619
chr1A-442214008	1	442214008	0.641897319834409	0.0536912751677853	0.0106195473256583	0.0121436936499216	0.986452681871924	-0.0147277129225619
chr1A-443834453	1	443834453	0.641897319881228	0.0536912751677852	0.0106195473256583	0.0121436936499359	0.986452681871924	-0.0169121385154859
chr1A-444457540	1	444457540	0.45498164797218	0.0738255033557047	0.0106195473256583	0.0145583379549655	0.964798477511252	-0.0489887522138985
chr1A-445144506	1	445144506	0.583854655280356	0.0604026845637584	0.0106195473256583	0.0127347279165573	0.974752046330709	0.0375553276443194
chr1A-445526894	1	445526894	0.355622007394024	0.0805369127516778	0.0106195473256583	0.0166468401752324	0.946856339213508	-0.00998912045001261
chr1A-447278153	1	447278153	0.5388586064033	0.315436241610738	0.0106195473256583	0.0132826202916118	0.972674874024117	-0.0353899549325574
chr1A-449326510	1	449326510	0.479864536155487	0.087248322147651	0.0106195473256583	0.014140996997882	0.970983220526187	-0.0176504279481111
chr1A-450437199	1	450437199	0.692906452634314	0.395973154362416	0.0106195473256583	0.0117184080501014	0.987781978550332	0.00646557056528912
chr1A-451005527	1	451005527	0.306854805542068	0.0738255033557047	0.0106195473256583	0.0180001138194713	0.946856339213508	-0.00835171076869867
chr1A-451525925	1	451525925	0.937846756813666	0.0671140939597315	0.0106195473256583	0.0106623658843491	0.997893336525987	0.0570615826570184
chr1A-451758288	1	451758288	0.937846756971665	0.0671140939597316	0.0106195473256583	0.0106623658843521	0.997893336525987	0.0057713504039581
chr1A-451785064	1	451785064	0.549361140409913	0.0939597315436242	0.0106195473256583	0.0131470825543247	0.972674874024117	0.00569514651979951
chr1A-451946137	1	451946137	0.306854805542068	0.0738255033557047	0.0106195473256583	0.0180001138194713	0.946856339213508	-0.0085155435170906
chr1A-452023251	1	452023251	0.479864536205193	0.087248322147651	0.0106195473256583	0.0141409969978957	0.970983220526187	-0.0028841087396746
chr1A-454357933	1	454357933	0.381653108931761	0.0671140939597315	0.0106195473256583	0.0160240786748431	0.946856339213508	-0.0028841087396746
chr1A-454357934	1	454357934	0.381653108931761	0.0671140939597315	0.0106195473256583	0.0160240786748431	0.946856339213508	-0.00402693933709476
chr1A-454480715	1	454480715	0.895969072407745	0.389261744966443	0.0106195473256583	0.0107399507578192	0.996032092209579	-0.00412988225217339
chr1A-45484774	1	45484774	0.551470439796582	0.483221476510067	0.0106195473256583	0.0131204424076459	0.972674874024117	-0.00688714801875718
chr1A-454917859	1	454917859	0.80537039871745	0.38255033557047	0.0106195473256583	0.0110471901103033	0.994105233122129	0.0282157591080326
chr1A-454972369	1	454972369	0.294026560722314	0.0738255033557047	0.0106195473256583	0.0184040869100608	0.946856339213508	0.0374253947471301
chr1A-455350398	1	455350398	0.235067699038952	0.308724832214765	0.0106195473256583	0.0205985835136545	0.946856339213508	-0.0282227927751445
chr1A-455608328	1	455608328	0.381653108826966	0.0671140939597316	0.0106195473256583	0.0160240786748681	0.946856339213508	0.00229757132458981
chr1A-45579002	1	45579002	0.292254630589742	0.261744966442953	0.0106195473256583	0.0184616785705352	0.946856339213508	0.00569514651979951
chr1A-45579162	1	45579162	0.565258516717359	0.288590604026846	0.0106195473256583	0.0129509573966059	0.972674874024117	-0.0246403320467587
chr1A-45579208	1	45579208	0.992468066104387	0.315436241610738	0.0106195473256583	0.0106201748651781	0.998704947963862	-0.0453161182740939
chr1A-45579224	1	45579224	0.977056538092042	0.308724832214765	0.0106195473256583	0.0106253717636681	0.998372849376311	-0.0313911186868299
chr1A-45581146	1	45581146	0.618274227938499	0.281879194630872	0.0106195473256583	0.0123696330935524	0.983960585631169	-0.0317946898114883
chr1A-45581400	1	45581400	0.977056538092042	0.308724832214765	0.0106195473256583	0.0106253717636681	0.998372849376311	0.0223897200818469
chr1A-45584609	1	45584609	0.927567708658478	0.315436241610738	0.0106195473256583	0.0106777426475835	0.997893336525987	-0.0223897201401081
chr1A-45628164	1	45628164	0.264360078796871	0.268456375838926	0.0106195473256583	0.0194315763253419	0.946856339213508	-0.00988374509964349
chr1A-45628214	1	45628214	0.447879083275897	0.261744966442953	0.0106195473256583	0.0146842092767395	0.959318991209302	-0.0223897201401081
chr1A-45628272	1	45628272	0.264360079355046	0.268456375838926	0.0106195473256583	0.0194315763253292	0.946856339213508	-0.0223897201401081
chr1A-45628279	1	45628279	0.927567707968898	0.315436241610738	0.0106195473256583	0.0106777426476066	0.997893336525987	0.0223897200818469
chr1A-45628300	1	45628300	0.927567708658478	0.315436241610738	0.0106195473256583	0.0106777426475835	0.997893336525987	0.0223897200818469
chr1A-45628313	1	45628313	0.264360079355046	0.268456375838926	0.0106195473256583	0.0194315763253292	0.946856339213508	0.0223897200818469
chr1A-45628335	1	45628335	0.264360078796871	0.268456375838926	0.0106195473256583	0.0194315763253419	0.946856339213508	0.0223897200818469
chr1A-45628342	1	45628342	0.264360079355046	0.268456375838926	0.0106195473256583	0.0194315763253292	0.946856339213508	-0.0223897201401081
chr1A-45628360	1	45628360	0.264360079355046	0.268456375838926	0.0106195473256583	0.0194315763253292	0.946856339213508	0.0223897200818469
chr1A-45628414	1	45628414	0.571744842789265	0.288590604026846	0.0106195473256583	0.0128739572624824	0.972674874024117	0.0223897200818469
chr1A-45628486	1	45628486	0.264360078796871	0.268456375838926	0.0106195473256583	0.0194315763253419	0.946856339213508	0.0223897200818469
chr1A-45628622	1	45628622	0.264360079355046	0.268456375838926	0.0106195473256583	0.0194315763253292	0.946856339213508	0.0223897200818469
chr1A-45628631	1	45628631	0.264360078796871	0.268456375838926	0.0106195473256583	0.0194315763253419	0.946856339213508	0.0239334668210738
chr1A-457576818	1	457576818	0.36842547514097	0.342281879194631	0.0106195473256583	0.0163328308832581	0.946856339213508	0.0318647850926822
chr1A-45777090	1	45777090	0.486988943593716	0.194630872483221	0.0106195473256583	0.0140279354270625	0.970983220526187	0.0361891975541791
chr1A-45796984	1	45796984	0.977056538092042	0.308724832214765	0.0106195473256583	0.0106253717636681	0.998372849376311	0.0361891975541791
chr1A-45827279	1	45827279	0.230520092480344	0.25503355704698	0.0106195473256583	0.0207957712051803	0.946856339213508	-0.0361891976002073
chr1A-45827506	1	45827506	0.927567707968898	0.315436241610738	0.0106195473256583	0.0106777426476066	0.997893336525987	0.0361891975541791
chr1A-45835949	1	45835949	0.230520092715946	0.25503355704698	0.0106195473256583	0.0207957712052104	0.946856339213508	-0.0361891976002073
chr1A-45876276	1	45876276	0.206733133422078	0.261744966442953	0.0106195473256583	0.0219099342226584	0.946856339213508	0.0355198313686346
chr1A-45876294	1	45876294	0.206733133008118	0.261744966442953	0.0106195473256583	0.0219099342226516	0.946856339213508	0.0355198313686346
chr1A-45876321	1	45876321	0.206733133422078	0.261744966442953	0.0106195473256583	0.0219099342226584	0.946856339213508	0.0361891975541791
chr1A-45876331	1	45876331	0.206733133422078	0.261744966442953	0.0106195473256583	0.0219099342226584	0.946856339213508	-0.0361891976002073
chr1A-45888670	1	45888670	0.230520092715946	0.25503355704698	0.0106195473256583	0.0207957712052104	0.946856339213508	-0.0361891976002073
chr1A-458974065	1	458974065	0.92477172010808	0.114093959731544	0.0106195473256583	0.0106823359885405	0.997893336525987	0.0361891975541791
chr1A-458974714	1	458974714	0.565704330649041	0.10738255033557	0.0106195473256583	0.0129456099573738	0.972674874024117	-0.0361891976002073
chr1A-458974722	1	458974722	0.565704331166847	0.10738255033557	0.0106195473256583	0.0129456099573897	0.972674874024117	-0.0361891976002073
chr1A-45901978	1	45901978	0.488355986596607	0.38255033557047	0.0106195473256583	0.0140065545171434	0.970983220526187	-0.0361891976002073
chr1A-45902041	1	45902041	0.206733133008118	0.261744966442953	0.0106195473256583	0.0219099342226516	0.946856339213508	0.0361891975541791
chr1A-45902060	1	45902060	0.206733133422078	0.261744966442953	0.0106195473256583	0.0219099342226584	0.946856339213508	0.0361891975541791
chr1A-45902066	1	45902066	0.206733133422078	0.261744966442953	0.0106195473256583	0.0219099342226584	0.946856339213508	-0.0361891976002073
chr1A-45902122	1	45902122	0.954938866660654	0.328859060402685	0.0106195473256583	0.0106420319890931	0.997893336525987	0.0361891975541791
chr1A-45902125	1	45902125	0.954938867252931	0.328859060402685	0.0106195473256583	0.0106420319890856	0.997893336525987	0.0361891975541791
chr1A-45902147	1	45902147	0.230520092480344	0.25503355704698	0.0106195473256583	0.0207957712051803	0.946856339213508	-0.0361891976002073
chr1A-45902199	1	45902199	0.206733133422078	0.261744966442953	0.0106195473256583	0.0219099342226584	0.946856339213508	0.0361891975541791
chr1A-45902236	1	45902236	0.954938867252931	0.328859060402685	0.0106195473256583	0.0106420319890856	0.997893336525987	0.0361891975541791
chr1A-45902363	1	45902363	0.206733133008118	0.261744966442953	0.0106195473256583	0.0219099342226516	0.946856339213508	0.0361891975541791
chr1A-459029031	1	459029031	0.381653108826966	0.0671140939597316	0.0106195473256583	0.0160240786748681	0.946856339213508	-0.0399998840882893
chr1A-46001751	1	46001751	0.87220753144357	0.335570469798658	0.0106195473256583	0.0108017711293446	0.996032092209579	0.0361891975541791
chr1A-46001816	1	46001816	0.87220753337236	0.335570469798658	0.0106195473256583	0.0108017711293361	0.996032092209579	0.0361891975541791
chr1A-46001819	1	46001819	0.859029207993586	0.342281879194631	0.0106195473256583	0.0108417143100871	0.996032092209579	-0.0361891976002073
chr1A-46001853	1	46001853	0.87220753337236	0.335570469798658	0.0106195473256583	0.0108017711293361	0.996032092209579	-0.0361891976002073
chr1A-46001861	1	46001861	0.196138976295013	0.25503355704698	0.0106195473256583	0.0224566604753975	0.946856339213508	-0.0361891976002073
chr1A-46001884	1	46001884	0.87220753337236	0.335570469798658	0.0106195473256583	0.0108017711293361	0.996032092209579	0.0361891975541791
chr1A-46001945	1	46001945	0.196138976667055	0.25503355704698	0.0106195473256583	0.0224566604754071	0.946856339213508	0.0361891975541791
chr1A-46020150	1	46020150	0.192089209307328	0.248322147651007	0.0106195473256583	0.0226749628301266	0.946856339213508	0.0361891975541791
chr1A-46020175	1	46020175	0.219002758909108	0.248322147651007	0.0106195473256583	0.0213170332885887	0.946856339213508	0.0361891975541791
chr1A-46020208	1	46020208	0.964855905842253	0.328859060402685	0.0106195473256583	0.010633218437527	0.997893336525987	-0.0361891976002073
chr1A-46020225	1	46020225	0.196138976667055	0.25503355704698	0.0106195473256583	0.0224566604754071	0.946856339213508	-0.0361891976002073
chr1A-46020250	1	46020250	0.196138976295013	0.25503355704698	0.0106195473256583	0.0224566604753975	0.946856339213508	-0.0361891976002073
chr1A-46020330	1	46020330	0.219002758909108	0.248322147651007	0.0106195473256583	0.0213170332885887	0.946856339213508	0.0361891975541791
chr1A-460601449	1	460601449	0.0650246189698817	0.315436241610738	0.0106195473256583	0.0348876921069974	0.946856339213508	0.0361891975541791
chr1A-460602838	1	460602838	0.100401047531	0.449664429530201	0.0106195473256583	0.0298119714809761	0.946856339213508	-0.0361891976002073
chr1A-460631710	1	460631710	0.267797188683167	0.315436241610738	0.0106195473256583	0.0193052271896973	0.946856339213508	0.0361891975541791
chr1A-460848821	1	460848821	0.671697433858677	0.429530201342282	0.0106195473256583	0.0118852643906031	0.986452681871924	0.0361891975541791
chr1A-460954858	1	460954858	0.132238457270478	0.348993288590604	0.0106195473256583	0.0267071158312917	0.946856339213508	0.0361891975541791
chr1A-460954862	1	460954862	0.132238457351101	0.348993288590604	0.0106195473256583	0.0267071158313084	0.946856339213508	-0.0361891976002073
chr1A-46190027	1	46190027	0.87220753144357	0.335570469798658	0.0106195473256583	0.0108017711293446	0.996032092209579	0.0513946417334758
chr1A-462088780	1	462088780	0.583298633504278	0.0604026845637584	0.0106195473256583	0.01274099369772	0.974282986472946	0.0267139873590371
chr1A-462125436	1	462125436	0.583298633504278	0.0604026845637584	0.0106195473256583	0.01274099369772	0.974282986472946	0.00456112772406379
chr1A-462342018	1	462342018	0.631481147966675	0.0805369127516778	0.0106195473256583	0.0122409455436802	0.983960585631169	0.0260595599385076
chr1A-462342052	1	462342052	0.631481147192173	0.0805369127516778	0.0106195473256583	0.0122409455436894	0.983960585631169	-0.00720344609432869
chr1A-462343094	1	462343094	0.631481147192173	0.0805369127516778	0.0106195473256583	0.0122409455436894	0.983960585631169	0.0111597652167624
chr1A-462344041	1	462344041	0.631481147966675	0.0805369127516778	0.0106195473256583	0.0122409455436802	0.983960585631169	-0.0101498481904038
chr1A-462344204	1	462344204	0.583298633504278	0.0604026845637584	0.0106195473256583	0.01274099369772	0.974282986472946	-0.0190784941020914
chr1A-462344272	1	462344272	0.631481147966675	0.0805369127516778	0.0106195473256583	0.0122409455436802	0.983960585631169	-0.03029342424016
chr1A-462344283	1	462344283	0.583298633504278	0.0604026845637584	0.0106195473256583	0.01274099369772	0.974282986472946	-0.00608586718889432
chr1A-46237860	1	46237860	0.206733133422078	0.261744966442953	0.0106195473256583	0.0219099342226584	0.946856339213508	0.0322418858227041
chr1A-46237862	1	46237862	0.206733133008118	0.261744966442953	0.0106195473256583	0.0219099342226516	0.946856339213508	0.0287486728475278
chr1A-46238112	1	46238112	0.206733133422078	0.261744966442953	0.0106195473256583	0.0219099342226584	0.946856339213508	-0.0604476281961016
chr1A-46238177	1	46238177	0.87220753144357	0.335570469798658	0.0106195473256583	0.0108017711293446	0.996032092209579	0.0589411726051548
chr1A-46238295	1	46238295	0.206733133008118	0.261744966442953	0.0106195473256583	0.0219099342226516	0.946856339213508	0.0151786926076435
chr1A-462393985	1	462393985	0.583298633504278	0.0604026845637584	0.0106195473256583	0.01274099369772	0.974282986472946	0.0151786926076435
chr1A-462396520	1	462396520	0.583298634192848	0.0604026845637584	0.0106195473256583	0.0127409936977335	0.974282986472946	0.000725791158262075
chr1A-462396549	1	462396549	0.631481147966675	0.0805369127516778	0.0106195473256583	0.0122409455436802	0.983960585631169	0.0208052264663694
chr1A-462396657	1	462396657	0.631481147966675	0.0805369127516778	0.0106195473256583	0.0122409455436802	0.983960585631169	-0.064139453369824
chr1A-462396694	1	462396694	0.631481147192173	0.0805369127516778	0.0106195473256583	0.0122409455436894	0.983960585631169	0.0641394533983364
chr1A-462403063	1	462403063	0.631481147966675	0.0805369127516778	0.0106195473256583	0.0122409455436802	0.983960585631169	-0.0190924916088459
chr1A-462403264	1	462403264	0.583298634192848	0.0604026845637584	0.0106195473256583	0.0127409936977335	0.974282986472946	-0.0190924916088459
chr1A-46240890	1	46240890	0.230520092715946	0.25503355704698	0.0106195473256583	0.0207957712052104	0.946856339213508	-0.0329693038485914
chr1A-462435377	1	462435377	0.583298634192848	0.0604026845637584	0.0106195473256583	0.0127409936977335	0.974282986472946	-0.0517785722293091
chr1A-462435782	1	462435782	0.583298634192848	0.0604026845637584	0.0106195473256583	0.0127409936977335	0.974282986472946	0.0229701090524182
chr1A-462487306	1	462487306	0.583298634192848	0.0604026845637584	0.0106195473256583	0.0127409936977335	0.974282986472946	0.0723153137623973
chr1A-462487322	1	462487322	0.583298633504278	0.0604026845637584	0.0106195473256583	0.01274099369772	0.974282986472946	-0.0229701090372553
chr1A-462487472	1	462487472	0.631481147192173	0.0805369127516778	0.0106195473256583	0.0122409455436894	0.983960585631169	-0.0739787908758125
chr1A-462536166	1	462536166	0.631481147192173	0.0805369127516778	0.0106195473256583	0.0122409455436894	0.983960585631169	-0.064139453369824
chr1A-462562902	1	462562902	0.631481147966675	0.0805369127516778	0.0106195473256583	0.0122409455436802	0.983960585631169	-0.0558748350870864
chr1A-462619776	1	462619776	0.583298634192848	0.0604026845637584	0.0106195473256583	0.0127409936977335	0.974282986472946	-0.0565025329735013
chr1A-462633555	1	462633555	0.631481147966675	0.0805369127516778	0.0106195473256583	0.0122409455436802	0.983960585631169	0.038557274901957
chr1A-462633696	1	462633696	0.631481147966675	0.0805369127516778	0.0106195473256583	0.0122409455436802	0.983960585631169	-0.0323977904791494
chr1A-462633712	1	462633712	0.631481147192173	0.0805369127516778	0.0106195473256583	0.0122409455436894	0.983960585631169	-0.0663097496716378
chr1A-462633854	1	462633854	0.631481147192173	0.0805369127516778	0.0106195473256583	0.0122409455436894	0.983960585631169	-0.0663097496716378
chr1A-462633912	1	462633912	0.631481147966675	0.0805369127516778	0.0106195473256583	0.0122409455436802	0.983960585631169	-0.0663097496716378
chr1A-462660441	1	462660441	0.631481147966675	0.0805369127516778	0.0106195473256583	0.0122409455436802	0.983960585631169	0.0620244220572596
chr1A-462707836	1	462707836	0.966919550749727	0.087248322147651	0.0106195473256583	0.0106316591486508	0.997893336525987	-0.0778438018568708
chr1A-462708104	1	462708104	0.966919551756243	0.087248322147651	0.0106195473256583	0.0106316591486502	0.997893336525987	0.0380385529660556
chr1A-462709877	1	462709877	0.583298633504278	0.0604026845637584	0.0106195473256583	0.01274099369772	0.974282986472946	0.027940695663358
chr1A-462709929	1	462709929	0.583298633504278	0.0604026845637584	0.0106195473256583	0.01274099369772	0.974282986472946	-0.0284139272547767
chr1A-462709965	1	462709965	0.966919551756243	0.087248322147651	0.0106195473256583	0.0106316591486502	0.997893336525987	-0.0663097496716378
chr1A-462709990	1	462709990	0.583298633504278	0.0604026845637584	0.0106195473256583	0.01274099369772	0.974282986472946	-0.0663097496716378
chr1A-462709991	1	462709991	0.583298633504278	0.0604026845637584	0.0106195473256583	0.01274099369772	0.974282986472946	-0.0206612571578576
chr1A-462710079	1	462710079	0.966919551756243	0.087248322147651	0.0106195473256583	0.0106316591486502	0.997893336525987	0.0177826676877031
chr1A-462710118	1	462710118	0.966919551756243	0.087248322147651	0.0106195473256583	0.0106316591486502	0.997893336525987	0.0382917248430118
chr1A-462710163	1	462710163	0.583298634192848	0.0604026845637584	0.0106195473256583	0.0127409936977335	0.974282986472946	0.0326913781921136
chr1A-462710222	1	462710222	0.583298633504278	0.0604026845637584	0.0106195473256583	0.01274099369772	0.974282986472946	0.00428085365943208
chr1A-462712965	1	462712965	0.583298633504278	0.0604026845637584	0.0106195473256583	0.01274099369772	0.974282986472946	0.0245815379313188
chr1A-462713051	1	462713051	0.966919551756243	0.087248322147651	0.0106195473256583	0.0106316591486502	0.997893336525987	-0.0510029703230624
chr1A-462747215	1	462747215	0.966919550749727	0.087248322147651	0.0106195473256583	0.0106316591486508	0.997893336525987	0.0316843156910672
chr1A-462748374	1	462748374	0.957405520311882	0.0671140939597315	0.0106195473256583	0.0106396354349161	0.997893336525987	0.0143778229056945
chr1A-46279248	1	46279248	0.411248801334941	0.288590604026846	0.0106195473256583	0.015385727743465	0.951854783840229	0.00778697102777067
chr1A-462794953	1	462794953	0.966919551756243	0.087248322147651	0.0106195473256583	0.0106316591486502	0.997893336525987	0.0323861233411091
chr1A-462800953	1	462800953	0.703741225308399	0.395973154362416	0.0106195473256583	0.0116384107390516	0.987781978550332	-0.0305232897750105
chr1A-462800967	1	462800967	0.70374122405204	0.395973154362416	0.0106195473256583	0.0116384107390631	0.987781978550332	0.0548914399968239
chr1A-46287567	1	46287567	0.411248801334941	0.288590604026846	0.0106195473256583	0.015385727743465	0.951854783840229	0.0395258377972363
chr1A-46287692	1	46287692	0.167522105319579	0.268456375838926	0.0106195473256583	0.0241263398874252	0.946856339213508	-0.0474391041887875
chr1A-46287715	1	46287715	0.167522104935562	0.268456375838926	0.0106195473256583	0.0241263398874356	0.946856339213508	-0.0663097496716378
chr1A-46293354	1	46293354	0.411248801334941	0.288590604026846	0.0106195473256583	0.015385727743465	0.951854783840229	0.0663097495831125
chr1A-46309564	1	46309564	0.167522105319579	0.268456375838926	0.0106195473256583	0.0241263398874252	0.946856339213508	-0.0663097496716378
chr1A-46309595	1	46309595	0.18778008800075	0.261744966442953	0.0106195473256583	0.0229132798842892	0.946856339213508	-0.0663097496716378
chr1A-46309819	1	46309819	0.87220753144357	0.335570469798658	0.0106195473256583	0.0108017711293446	0.996032092209579	-0.0204572499430746
chr1A-463218981	1	463218981	0.628199515761605	0.389261744966443	0.0106195473256583	0.0122723536567803	0.983960585631169	0.0650050003596135
chr1A-463219008	1	463219008	0.6281995121022	0.389261744966443	0.0106195473256583	0.0122723536567788	0.983960585631169	-0.0650050004303451
chr1A-463219841	1	463219841	0.6281995121022	0.389261744966443	0.0106195473256583	0.0122723536567788	0.983960585631169	-0.0588178504310673
chr1A-463219952	1	463219952	0.628199515761605	0.389261744966443	0.0106195473256583	0.0122723536567803	0.983960585631169	-0.00823774183807331
chr1A-463220074	1	463220074	0.628199515761605	0.389261744966443	0.0106195473256583	0.0122723536567803	0.983960585631169	0.0331468098485364
chr1A-463227760	1	463227760	0.628199515761605	0.389261744966443	0.0106195473256583	0.0122723536567803	0.983960585631169	-0.013355253552788
chr1A-46328833	1	46328833	0.87220753144357	0.335570469798658	0.0106195473256583	0.0108017711293446	0.996032092209579	-0.033146809905319
chr1A-46371083	1	46371083	0.248240045086989	0.261744966442953	0.0106195473256583	0.0200527700678286	0.946856339213508	-0.0263879102458543
chr1A-46371203	1	46371203	0.248240045771211	0.261744966442953	0.0106195473256583	0.0200527700678211	0.946856339213508	0.0125199116732366
chr1A-463809417	1	463809417	0.733898853109284	0.0604026845637584	0.0106195473256583	0.0114336688900558	0.988632563427021	-0.00975541493615689
chr1A-463809427	1	463809427	0.733898853109284	0.0604026845637584	0.0106195473256583	0.0114336688900558	0.988632563427021	-0.033146809905319
chr1A-463809469	1	463809469	0.733898853109284	0.0604026845637584	0.0106195473256583	0.0114336688900558	0.988632563427021	0.0317326685636447
chr1A-463809529	1	463809529	0.733898851203426	0.0604026845637584	0.0106195473256583	0.0114336688900507	0.988632563427021	0.0432878121174855
chr1A-463809600	1	463809600	0.665785361515773	0.308724832214765	0.0106195473256583	0.0119342617170437	0.986452681871924	0.0368735898370076
chr1A-463809611	1	463809611	0.733898853109284	0.0604026845637584	0.0106195473256583	0.0114336688900558	0.988632563427021	-0.0246553921445904
chr1A-463809613	1	463809613	0.733898853109284	0.0604026845637584	0.0106195473256583	0.0114336688900558	0.988632563427021	-0.0389021568721172
chr1A-463809626	1	463809626	0.733898851203426	0.0604026845637584	0.0106195473256583	0.0114336688900507	0.988632563427021	-0.0389021568721172
chr1A-463809678	1	463809678	0.733898853109284	0.0604026845637584	0.0106195473256583	0.0114336688900558	0.988632563427021	0.00566482696832117
chr1A-463823678	1	463823678	0.733898853109284	0.0604026845637584	0.0106195473256583	0.0114336688900558	0.988632563427021	-0.00566482691952234
chr1A-463827807	1	463827807	0.733898853109284	0.0604026845637584	0.0106195473256583	0.0114336688900558	0.988632563427021	0.0280023406255092
chr1A-46404617	1	46404617	0.275987142008691	0.25503355704698	0.0106195473256583	0.0190122160019004	0.946856339213508	0.0280023406255092
chr1A-46404652	1	46404652	0.87220753144357	0.335570469798658	0.0106195473256583	0.0108017711293446	0.996032092209579	-0.0200390708575932
chr1A-464116441	1	464116441	0.70638716746746	0.0738255033557047	0.0106195473256583	0.0116194009025384	0.987781978550332	0.0200390708389879
chr1A-464116573	1	464116573	0.70638716746746	0.0738255033557047	0.0106195473256583	0.0116194009025384	0.987781978550332	0.000478533339436909
chr1A-464117947	1	464117947	0.706387166977318	0.0738255033557047	0.0106195473256583	0.0116194009025401	0.987781978550332	0.0626969419892451
chr1A-464118149	1	464118149	0.70638716746746	0.0738255033557047	0.0106195473256583	0.0116194009025384	0.987781978550332	-0.0571952499361605
chr1A-464118181	1	464118181	0.733898851203426	0.0604026845637584	0.0106195473256583	0.0114336688900507	0.988632563427021	-0.0571952499361605
chr1A-464118263	1	464118263	0.733898853109284	0.0604026845637584	0.0106195473256583	0.0114336688900558	0.988632563427021	-0.0280023405969106
chr1A-464125363	1	464125363	0.733898853109284	0.0604026845637584	0.0106195473256583	0.0114336688900558	0.988632563427021	-0.0674166280009546
chr1A-464126210	1	464126210	0.706387166977318	0.0738255033557047	0.0106195473256583	0.0116194009025401	0.987781978550332	0.0280023406255092
chr1A-464126384	1	464126384	0.733898853109284	0.0604026845637584	0.0106195473256583	0.0114336688900558	0.988632563427021	0.0280023406255092
chr1A-464126400	1	464126400	0.733898851203426	0.0604026845637584	0.0106195473256583	0.0114336688900507	0.988632563427021	0.0280023406255092
chr1A-464154020	1	464154020	0.733898851203426	0.0604026845637584	0.0106195473256583	0.0114336688900507	0.988632563427021	0.0280023406255092
chr1A-464154031	1	464154031	0.70638716746746	0.0738255033557047	0.0106195473256583	0.0116194009025384	0.987781978550332	-0.0280023405969106
chr1A-464154069	1	464154069	0.941008739728534	0.395973154362416	0.0106195473256583	0.0106581121613991	0.997893336525987	0.0280023406255092
chr1A-464154091	1	464154091	0.733898853109284	0.0604026845637584	0.0106195473256583	0.0114336688900558	0.988632563427021	0.00573565717624544
chr1A-464154122	1	464154122	0.733898853109284	0.0604026845637584	0.0106195473256583	0.0114336688900558	0.988632563427021	-0.0280023405969106
chr1A-464154124	1	464154124	0.665785361515773	0.308724832214765	0.0106195473256583	0.0119342617170437	0.986452681871924	0.0280023406255092
chr1A-464181999	1	464181999	0.70638716746746	0.0738255033557047	0.0106195473256583	0.0116194009025384	0.987781978550332	-0.0280023405969106
chr1A-464182081	1	464182081	0.733898853109284	0.0604026845637584	0.0106195473256583	0.0114336688900558	0.988632563427021	-0.00803632410786105
chr1A-464249846	1	464249846	0.70638716746746	0.0738255033557047	0.0106195473256583	0.0116194009025384	0.987781978550332	-0.0280023405969106
chr1A-464249847	1	464249847	0.70638716746746	0.0738255033557047	0.0106195473256583	0.0116194009025384	0.987781978550332	-0.0280023405969106
chr1A-464250075	1	464250075	0.733898851203426	0.0604026845637584	0.0106195473256583	0.0114336688900507	0.988632563427021	0.0280023406255092
chr1A-464351162	1	464351162	0.623200818779021	0.0671140939597315	0.0106195473256583	0.012320914273492	0.983960585631169	0.0280023406255092
chr1A-464351241	1	464351241	0.623200818779021	0.0671140939597315	0.0106195473256583	0.012320914273492	0.983960585631169	-0.035331506912949
chr1A-464438417	1	464438417	0.623200818779021	0.0671140939597315	0.0106195473256583	0.012320914273492	0.983960585631169	0.0204722712049233
chr1A-464438446	1	464438446	0.623200818779021	0.0671140939597315	0.0106195473256583	0.012320914273492	0.983960585631169	0.0204722712049233
chr1A-464438515	1	464438515	0.623200819217125	0.0671140939597316	0.0106195473256583	0.0123209142735148	0.983960585631169	-0.0280023405969106
chr1A-464438651	1	464438651	0.623200818779021	0.0671140939597315	0.0106195473256583	0.012320914273492	0.983960585631169	0.0189221808288818
chr1A-464482160	1	464482160	0.623200818779021	0.0671140939597315	0.0106195473256583	0.012320914273492	0.983960585631169	-0.0104243750112964
chr1A-464792821	1	464792821	0.623200819217125	0.0671140939597316	0.0106195473256583	0.0123209142735148	0.983960585631169	0.0104243749853411
chr1A-464793767	1	464793767	0.733898851203426	0.0604026845637584	0.0106195473256583	0.0114336688900507	0.988632563427021	0.0104243749853411
chr1A-464793824	1	464793824	0.623200818779021	0.0671140939597315	0.0106195473256583	0.012320914273492	0.983960585631169	-0.0104243750112964
chr1A-464794002	1	464794002	0.623200818779021	0.0671140939597315	0.0106195473256583	0.012320914273492	0.983960585631169	0.0104243749853411
chr1A-464794027	1	464794027	0.623200818779021	0.0671140939597315	0.0106195473256583	0.012320914273492	0.983960585631169	-0.0104243750112964
chr1A-464794040	1	464794040	0.623200819217125	0.0671140939597316	0.0106195473256583	0.0123209142735148	0.983960585631169	0.0104243749853411
chr1A-464797495	1	464797495	0.623200819217125	0.0671140939597316	0.0106195473256583	0.0123209142735148	0.983960585631169	-0.0104243750112964
chr1A-464808284	1	464808284	0.733898853109284	0.0604026845637584	0.0106195473256583	0.0114336688900558	0.988632563427021	-0.0104243750112964
chr1A-465095568	1	465095568	0.827726541150502	0.395973154362416	0.0106195473256583	0.0109530963253494	0.996032092209579	0.0104243749853411
chr1A-465095573	1	465095573	0.610908466745069	0.342281879194631	0.0106195473256583	0.0124440861645496	0.983960585631169	-0.0104243750112964
chr1A-465131790	1	465131790	0.870652254065202	0.402684563758389	0.0106195473256583	0.0108062736432807	0.996032092209579	0.0104243749853411
chr1A-46514869	1	46514869	0.993499103047494	0.342281879194631	0.0106195473256583	0.0106200148147132	0.998704947963862	-0.0104243750112964
chr1A-46514870	1	46514870	0.210185353288465	0.248322147651007	0.0106195473256583	0.0217389398680182	0.946856339213508	0.0104243749853411
chr1A-46514878	1	46514878	0.234880730041025	0.241610738255034	0.0106195473256583	0.0206065987529739	0.946856339213508	0.0104243749853411
chr1A-465576517	1	465576517	0.621253389683871	0.288590604026846	0.0106195473256583	0.012340069835071	0.983960585631169	-0.0104243750112964
chr1A-466194092	1	466194092	0.583015224292559	0.322147651006711	0.0106195473256583	0.0127441920801916	0.974260144115886	-0.035331506912949
chr1A-466405717	1	466405717	0.583015224292559	0.322147651006711	0.0106195473256583	0.0127441920801916	0.974260144115886	0.0365787098353754
chr1A-466434140	1	466434140	0.604472723454521	0.281879194630873	0.0106195473256583	0.0125107473736884	0.983960585631169	0.0581099007788152
chr1A-466557759	1	466557759	0.632930841995199	0.275167785234899	0.0106195473256583	0.0122271888714128	0.983960585631169	-0.0280023405969106
chr1A-466937383	1	466937383	0.90007240328091	0.375838926174497	0.0106195473256583	0.0107305902134572	0.996032092209579	-0.0450785961760867
chr1A-467147397	1	467147397	0.632930841995199	0.275167785234899	0.0106195473256583	0.0122271888714128	0.983960585631169	0.0335623640635032
chr1A-467222742	1	467222742	0.611672240685205	0.315436241610738	0.0106195473256583	0.0124362751535589	0.983960585631169	0.0778955101061978
chr1A-46863030	1	46863030	0.206733133008118	0.261744966442953	0.0106195473256583	0.0219099342226516	0.946856339213508	0.0166218161219671
chr1A-46863055	1	46863055	0.206733133008118	0.261744966442953	0.0106195473256583	0.0219099342226516	0.946856339213508	-0.014119232324624
chr1A-46863327	1	46863327	0.219002758909108	0.248322147651007	0.0106195473256583	0.0213170332885887	0.946856339213508	0.00870581739397017
chr1A-46863341	1	46863341	0.196138976295013	0.25503355704698	0.0106195473256583	0.0224566604753975	0.946856339213508	-0.0429600596583757
chr1A-46863390	1	46863390	0.913320347815489	0.335570469798658	0.0106195473256583	0.0107029887634357	0.996032092209579	-0.0315344387299133
chr1A-46863393	1	46863393	0.196138976295013	0.25503355704698	0.0106195473256583	0.0224566604753975	0.946856339213508	-0.0418290431314409
chr1A-46863394	1	46863394	0.196138976667055	0.25503355704698	0.0106195473256583	0.0224566604754071	0.946856339213508	0.0141481469756434
chr1A-468828703	1	468828703	0.900072403097434	0.375838926174497	0.0106195473256583	0.0107305902134638	0.996032092209579	-0.00583818647528122
chr1A-4690167	1	4690167	0.4977613063475	0.114093959731544	0.0106195473256583	0.0138621292067669	0.970983220526187	-0.0280023405969106
chr1A-46958079	1	46958079	0.913320347815489	0.335570469798658	0.0106195473256583	0.0107029887634357	0.996032092209579	-0.0280023405969106
chr1A-46958143	1	46958143	0.206733133422078	0.261744966442953	0.0106195473256583	0.0219099342226584	0.946856339213508	-0.0497980873933452
chr1A-46958177	1	46958177	0.913320347815489	0.335570469798658	0.0106195473256583	0.0107029887634357	0.996032092209579	0.0280023406255092
chr1A-469661077	1	469661077	0.917534051922371	0.395973154362416	0.0106195473256583	0.0106950447201684	0.996316837235526	-0.0429600596583757
chr1A-47007518	1	47007518	0.913320347815489	0.335570469798658	0.0106195473256583	0.0107029887634357	0.996032092209579	0.0280023406255092
chr1A-47007538	1	47007538	0.206733133008118	0.261744966442953	0.0106195473256583	0.0219099342226516	0.946856339213508	-0.0113747611562804
chr1A-47007598	1	47007598	0.230520092480344	0.25503355704698	0.0106195473256583	0.0207957712051803	0.946856339213508	-0.0105732521488689
chr1A-47007632	1	47007632	0.913320347815489	0.335570469798658	0.0106195473256583	0.0107029887634357	0.996032092209579	0.0371813714368318
chr1A-47007716	1	47007716	0.206733133422078	0.261744966442953	0.0106195473256583	0.0219099342226584	0.946856339213508	0.0591649928711792
chr1A-47007718	1	47007718	0.913320347815489	0.335570469798658	0.0106195473256583	0.0107029887634357	0.996032092209579	-0.0418290431314409
chr1A-471284506	1	471284506	0.90747509201051	0.0536912751677853	0.0106195473256583	0.010714675069517	0.996032092209579	0.0167323392034666
chr1A-471325391	1	471325391	0.907475089859239	0.0536912751677852	0.0106195473256583	0.0107146750695077	0.996032092209579	0.0572245501518089
chr1A-471463565	1	471463565	0.902337284372719	0.342281879194631	0.0106195473256583	0.0107255883045122	0.996032092209579	-0.0741884872068159
chr1A-471463632	1	471463632	0.948626222459093	0.348993288590604	0.0106195473256583	0.0106487824798267	0.997893336525987	-0.0228900738131045
chr1A-471463657	1	471463657	0.902337287155422	0.342281879194631	0.0106195473256583	0.0107255883045346	0.996032092209579	0.0272113917179973
chr1A-471488518	1	471488518	0.985599901473133	0.335570469798658	0.0106195473256583	0.0106218413263268	0.998669618299706	0.0329746284771281
chr1A-471492730	1	471492730	0.902337287155422	0.342281879194631	0.0106195473256583	0.0107255883045346	0.996032092209579	-0.0280023405969106
chr1A-471699164	1	471699164	0.626119072118056	0.322147651006711	0.0106195473256583	0.0122924585386949	0.983960585631169	0.0547990970326246
chr1A-471702942	1	471702942	0.626119072237025	0.322147651006711	0.0106195473256583	0.0122924585386857	0.983960585631169	-0.0309908071039902
chr1A-471702964	1	471702964	0.626119072237025	0.322147651006711	0.0106195473256583	0.0122924585386857	0.983960585631169	-0.00251097146882849
chr1A-471702987	1	471702987	0.626119072118056	0.322147651006711	0.0106195473256583	0.0122924585386949	0.983960585631169	0.0280023406255092
chr1A-471703046	1	471703046	0.626119072118056	0.322147651006711	0.0106195473256583	0.0122924585386949	0.983960585631169	0.0414354593509521
chr1A-471703067	1	471703067	0.626119072118056	0.322147651006711	0.0106195473256583	0.0122924585386949	0.983960585631169	-0.0319122321477249
chr1A-471703122	1	471703122	0.626119072118056	0.322147651006711	0.0106195473256583	0.0122924585386949	0.983960585631169	0.0319122320869169
chr1A-471703157	1	471703157	0.626119072237025	0.322147651006711	0.0106195473256583	0.0122924585386857	0.983960585631169	0.0235782971001758
chr1A-47180768	1	47180768	0.206733133008118	0.261744966442953	0.0106195473256583	0.0219099342226516	0.946856339213508	-0.0235782972008016
chr1A-47180780	1	47180780	0.807248954289742	0.322147651006711	0.0106195473256583	0.0110388080068422	0.994105233122129	0.0235782971001758
chr1A-47180806	1	47180806	0.206733133008118	0.261744966442953	0.0106195473256583	0.0219099342226516	0.946856339213508	0.0280023406255092
chr1A-47186697	1	47186697	0.230520092480344	0.25503355704698	0.0106195473256583	0.0207957712051803	0.946856339213508	-0.0280023405969106
chr1A-47187124	1	47187124	0.230520092480344	0.25503355704698	0.0106195473256583	0.0207957712051803	0.946856339213508	-0.0280023405969106
chr1A-47187297	1	47187297	0.230520092480344	0.25503355704698	0.0106195473256583	0.0207957712051803	0.946856339213508	0.0280023406255092
chr1A-47187486	1	47187486	0.206733133422078	0.261744966442953	0.0106195473256583	0.0219099342226584	0.946856339213508	-0.0280023405969106
chr1A-47188154	1	47188154	0.206733133008118	0.261744966442953	0.0106195473256583	0.0219099342226516	0.946856339213508	0.0280023406255092
chr1A-47188320	1	47188320	0.206733133422078	0.261744966442953	0.0106195473256583	0.0219099342226584	0.946856339213508	0.0280023406255092
chr1A-471884378	1	471884378	0.975926398360848	0.348993288590604	0.0106195473256583	0.010625959872227	0.997922127225098	-0.0235782972008016
chr1A-471884388	1	471884388	0.975926398360848	0.348993288590604	0.0106195473256583	0.010625959872227	0.997922127225098	0.0280023406255092
chr1A-471884517	1	471884517	0.892187943104268	0.342281879194631	0.0106195473256583	0.0107489175770078	0.996032092209579	0.0280023406255092
chr1A-471884607	1	471884607	0.524774301645365	0.328859060402685	0.0106195473256583	0.0134721633909105	0.972674874024117	0.0280023406255092
chr1A-471885454	1	471885454	0.892187943104268	0.342281879194631	0.0106195473256583	0.0107489175770078	0.996032092209579	0.0280023406255092
chr1A-47188961	1	47188961	0.771674341274495	0.302013422818792	0.0106195473256583	0.0112127151786288	0.990404520721816	0.0280023406255092
chr1A-47189293	1	47189293	0.807248952078135	0.322147651006711	0.0106195473256583	0.0110388080068449	0.994105233122129	-0.0280023405969106
chr1A-47189517	1	47189517	0.490657994452278	0.10738255033557	0.0106195473256583	0.0139707755694414	0.970983220526187	-0.00921787199084124
chr1A-47189685	1	47189685	0.807248952078135	0.322147651006711	0.0106195473256583	0.0110388080068449	0.994105233122129	0.0319122320869169
chr1A-47191715	1	47191715	0.206733133422078	0.261744966442953	0.0106195473256583	0.0219099342226584	0.946856339213508	0.0319122320869169
chr1A-47191730	1	47191730	0.206733133008118	0.261744966442953	0.0106195473256583	0.0219099342226516	0.946856339213508	-0.0319122321477249
chr1A-47192443	1	47192443	0.206733133008118	0.261744966442953	0.0106195473256583	0.0219099342226516	0.946856339213508	0.0319122320869169
chr1A-47192454	1	47192454	0.206733133422078	0.261744966442953	0.0106195473256583	0.0219099342226584	0.946856339213508	0.0319122320869169
chr1A-47193233	1	47193233	0.206733133008118	0.261744966442953	0.0106195473256583	0.0219099342226516	0.946856339213508	-0.0319122321477249
chr1A-47193645	1	47193645	0.0765575380946613	0.25503355704698	0.0106195473256583	0.0329568214739805	0.946856339213508	0.0319122320869169
chr1A-47193709	1	47193709	0.206733133422078	0.261744966442953	0.0106195473256583	0.0219099342226584	0.946856339213508	0.0319122320869169
chr1A-47194475	1	47194475	0.230520092480344	0.25503355704698	0.0106195473256583	0.0207957712051803	0.946856339213508	0.0319122320869169
chr1A-47194822	1	47194822	0.230520092480344	0.25503355704698	0.0106195473256583	0.0207957712051803	0.946856339213508	-0.0280023405969106
chr1A-47194989	1	47194989	0.807248952078135	0.322147651006711	0.0106195473256583	0.0110388080068449	0.994105233122129	-0.0280023405969106
chr1A-47195068	1	47195068	0.206733133008118	0.261744966442953	0.0106195473256583	0.0219099342226516	0.946856339213508	-0.0280023405969106
chr1A-47195296	1	47195296	0.230520092715946	0.25503355704698	0.0106195473256583	0.0207957712052104	0.946856339213508	0.0280023406255092
chr1A-47195366	1	47195366	0.807248952078135	0.322147651006711	0.0106195473256583	0.0110388080068449	0.994105233122129	0.0280023406255092
chr1A-47195522	1	47195522	0.206733133422078	0.261744966442953	0.0106195473256583	0.0219099342226584	0.946856339213508	0.0280023406255092
chr1A-471957064	1	471957064	0.892187943104268	0.342281879194631	0.0106195473256583	0.0107489175770078	0.996032092209579	-0.0280023405969106
chr1A-471957237	1	471957237	0.892187944659903	0.342281879194631	0.0106195473256583	0.0107489175769925	0.996032092209579	-0.0280023405969106
chr1A-471957239	1	471957239	0.892187943104268	0.342281879194631	0.0106195473256583	0.0107489175770078	0.996032092209579	0.0280023406255092
chr1A-471957256	1	471957256	0.975926398113446	0.348993288590604	0.0106195473256583	0.0106259598722466	0.997922127225098	-0.0104243750112964
chr1A-471957371	1	471957371	0.975926398113446	0.348993288590604	0.0106195473256583	0.0106259598722466	0.997922127225098	-0.0104243750112964
chr1A-471957377	1	471957377	0.975926398113446	0.348993288590604	0.0106195473256583	0.0106259598722466	0.997922127225098	-0.0104243750112964
chr1A-47195973	1	47195973	0.206733133008118	0.261744966442953	0.0106195473256583	0.0219099342226516	0.946856339213508	0.0104243749853411
chr1A-47196027	1	47196027	0.206733133008118	0.261744966442953	0.0106195473256583	0.0219099342226516	0.946856339213508	0.0104243749853411
chr1A-47196133	1	47196133	0.230520092715946	0.25503355704698	0.0106195473256583	0.0207957712052104	0.946856339213508	0.0104243749853411
chr1A-47206439	1	47206439	0.230520092480344	0.25503355704698	0.0106195473256583	0.0207957712051803	0.946856339213508	-0.0104243750112964
chr1A-47206487	1	47206487	0.230520092715946	0.25503355704698	0.0106195473256583	0.0207957712052104	0.946856339213508	-0.0280023405969106
chr1A-472080223	1	472080223	0.907475089859239	0.0536912751677852	0.0106195473256583	0.0107146750695077	0.996032092209579	-0.0280023405969106
chr1A-472165311	1	472165311	0.492873415694011	0.0671140939597315	0.0106195473256583	0.0139366071431631	0.970983220526187	0.0280023406255092
chr1A-472168190	1	472168190	0.492873415694011	0.0671140939597315	0.0106195473256583	0.0139366071431631	0.970983220526187	-0.0280023405969106
chr1A-472230622	1	472230622	0.907475089859239	0.0536912751677852	0.0106195473256583	0.0107146750695077	0.996032092209579	-0.0280023405969106
chr1A-472429556	1	472429556	0.90747509201051	0.0536912751677853	0.0106195473256583	0.010714675069517	0.996032092209579	0.0280023406255092
chr1A-472432174	1	472432174	0.90747509201051	0.0536912751677853	0.0106195473256583	0.010714675069517	0.996032092209579	0.0280023406255092
chr1A-472495411	1	472495411	0.57367550274254	0.0738255033557047	0.0106195473256583	0.0128513680761294	0.972674874024117	0.0280023406255092
chr1A-472503279	1	472503279	0.573675503232221	0.0738255033557047	0.0106195473256583	0.0128513680761259	0.972674874024117	-0.0280023405969106
chr1A-472503289	1	472503289	0.57367550274254	0.0738255033557047	0.0106195473256583	0.0128513680761294	0.972674874024117	0.0280023406255092
chr1A-472503704	1	472503704	0.90747509201051	0.0536912751677853	0.0106195473256583	0.010714675069517	0.996032092209579	-0.0280023405969106
chr1A-472503741	1	472503741	0.907475089859239	0.0536912751677852	0.0106195473256583	0.0107146750695077	0.996032092209579	-0.0280023405969106
chr1A-472503916	1	472503916	0.907475089859239	0.0536912751677852	0.0106195473256583	0.0107146750695077	0.996032092209579	0.0280023406255092
chr1A-472548061	1	472548061	0.583300320556543	0.0604026845637584	0.0106195473256583	0.0127409746530545	0.974282986472946	-0.0280023405969106
chr1A-472548175	1	472548175	0.90747509201051	0.0536912751677853	0.0106195473256583	0.010714675069517	0.996032092209579	0.0280023406255092
chr1A-472655612	1	472655612	0.90747509201051	0.0536912751677853	0.0106195473256583	0.010714675069517	0.996032092209579	-0.0280023405969106
chr1A-472655656	1	472655656	0.492873415272154	0.0671140939597316	0.0106195473256583	0.0139366071431731	0.970983220526187	-0.0280023405969106
chr1A-472655677	1	472655677	0.492873415272154	0.0671140939597316	0.0106195473256583	0.0139366071431731	0.970983220526187	-0.0280023405969106
chr1A-472688352	1	472688352	0.220029056930682	0.268456375838926	0.0106195473256583	0.0212692538743893	0.946856339213508	0.0194271526255139
chr1A-472688396	1	472688396	0.349108163706545	0.194630872483221	0.0106195473256583	0.0168126590490171	0.946856339213508	0.0319122320869169
chr1A-472790975	1	472790975	0.492873415694011	0.0671140939597315	0.0106195473256583	0.0139366071431631	0.970983220526187	0.0319122320869169
chr1A-4728469	1	4728469	0.679056923745245	0.174496644295302	0.0106195473256583	0.0118258002849925	0.986452681871924	0.0319122320869169
chr1A-4729038	1	4729038	0.679056923595324	0.174496644295302	0.0106195473256583	0.0118258002849844	0.986452681871924	0.0319122320869169
chr1A-4729234	1	4729234	0.926461516585925	0.201342281879195	0.0106195473256583	0.0106795388943179	0.997893336525987	0.0319122320869169
chr1A-473006489	1	473006489	0.492873415694011	0.0671140939597315	0.0106195473256583	0.0139366071431631	0.970983220526187	0.0319122320869169
chr1A-473011803	1	473011803	0.492873415694011	0.0671140939597315	0.0106195473256583	0.0139366071431631	0.970983220526187	-0.0280023405969106
chr1A-473224410	1	473224410	0.492873415694011	0.0671140939597315	0.0106195473256583	0.0139366071431631	0.970983220526187	-0.0280023405969106
chr1A-473224540	1	473224540	0.636862713724381	0.402684563758389	0.0106195473256583	0.0121902398247609	0.983960585631169	0.0280023406255092
chr1A-473268266	1	473268266	0.492873415694011	0.0671140939597315	0.0106195473256583	0.0139366071431631	0.970983220526187	-0.0280023405969106
chr1A-473268391	1	473268391	0.492873415272154	0.0671140939597316	0.0106195473256583	0.0139366071431731	0.970983220526187	0.0280023406255092
chr1A-473421563	1	473421563	0.492873415272154	0.0671140939597316	0.0106195473256583	0.0139366071431731	0.970983220526187	-0.0280023405969106
chr1A-473478834	1	473478834	0.492873415272154	0.0671140939597316	0.0106195473256583	0.0139366071431731	0.970983220526187	0.0280023406255092
chr1A-473483868	1	473483868	0.492873415694011	0.0671140939597315	0.0106195473256583	0.0139366071431631	0.970983220526187	-0.0280023405969106
chr1A-473483913	1	473483913	0.492873415694011	0.0671140939597315	0.0106195473256583	0.0139366071431631	0.970983220526187	0.0280023406255092
chr1A-473492861	1	473492861	0.492873415272154	0.0671140939597316	0.0106195473256583	0.0139366071431731	0.970983220526187	-0.0280023405969106
chr1A-473492873	1	473492873	0.492873415694011	0.0671140939597315	0.0106195473256583	0.0139366071431631	0.970983220526187	-0.0280023405969106
chr1A-473506669	1	473506669	0.523834214612355	0.0805369127516778	0.0106195473256583	0.0134851412315118	0.972674874024117	0.0280023406255092
chr1A-473506696	1	473506696	0.836129360964937	0.409395973154362	0.0106195473256583	0.0109208896902074	0.996032092209579	-0.0280023405969106
chr1A-47354871	1	47354871	0.230520092715946	0.25503355704698	0.0106195473256583	0.0207957712052104	0.946856339213508	-0.0280023405969106
chr1A-47355456	1	47355456	0.206733133008118	0.261744966442953	0.0106195473256583	0.0219099342226516	0.946856339213508	0.0280023406255092
chr1A-473564236	1	473564236	0.492873415694011	0.0671140939597315	0.0106195473256583	0.0139366071431631	0.970983220526187	-0.0319122321477249
chr1A-473564422	1	473564422	0.492873415272154	0.0671140939597316	0.0106195473256583	0.0139366071431731	0.970983220526187	0.0319122320869169
chr1A-473564424	1	473564424	0.583300320569021	0.0604026845637584	0.0106195473256583	0.0127409746530217	0.974282986472946	0.0319122320869169
chr1A-4735818	1	4735818	0.980305279359383	0.187919463087248	0.0106195473256583	0.0106238387751806	0.998669618299706	0.0319122320869169
chr1A-4735847	1	4735847	0.679056923595324	0.174496644295302	0.0106195473256583	0.0118258002849844	0.986452681871924	0.0319122320869169
chr1A-4735885	1	4735885	0.679056923745245	0.174496644295302	0.0106195473256583	0.0118258002849925	0.986452681871924	-0.0280023405969106
chr1A-4735900	1	4735900	0.980305279359383	0.187919463087248	0.0106195473256583	0.0106238387751806	0.998669618299706	0.0280023406255092
chr1A-473645879	1	473645879	0.711950016896517	0.087248322147651	0.0106195473256583	0.011580099859511	0.987781978550332	-0.0280023405969106
chr1A-473666111	1	473666111	0.492873415694011	0.0671140939597315	0.0106195473256583	0.0139366071431631	0.970983220526187	-0.0280023405969106
chr1A-473666144	1	473666144	0.492873415272154	0.0671140939597316	0.0106195473256583	0.0139366071431731	0.970983220526187	0.0280023406255092
chr1A-473666272	1	473666272	0.492873415694011	0.0671140939597315	0.0106195473256583	0.0139366071431631	0.970983220526187	-0.0280023405969106
chr1A-473666806	1	473666806	0.492873415272154	0.0671140939597316	0.0106195473256583	0.0139366071431731	0.970983220526187	0.0280023406255092
chr1A-47375666	1	47375666	0.230520092480344	0.25503355704698	0.0106195473256583	0.0207957712051803	0.946856339213508	0.0104243749853411
chr1A-473786510	1	473786510	0.492873415694011	0.0671140939597315	0.0106195473256583	0.0139366071431631	0.970983220526187	-0.0104243750112964
chr1A-47388874	1	47388874	0.230520092715946	0.25503355704698	0.0106195473256583	0.0207957712052104	0.946856339213508	-0.0104243750112964
chr1A-473888771	1	473888771	0.492873415272154	0.0671140939597316	0.0106195473256583	0.0139366071431731	0.970983220526187	-0.0104243750112964
chr1A-473888789	1	473888789	0.583300320569021	0.0604026845637584	0.0106195473256583	0.0127409746530217	0.974282986472946	-0.0104243750112964
chr1A-473893446	1	473893446	0.492873415694011	0.0671140939597315	0.0106195473256583	0.0139366071431631	0.970983220526187	0.0104243749853411
chr1A-473893452	1	473893452	0.492873415694011	0.0671140939597315	0.0106195473256583	0.0139366071431631	0.970983220526187	0.0104243749853411
chr1A-473893499	1	473893499	0.492873415694011	0.0671140939597315	0.0106195473256583	0.0139366071431631	0.970983220526187	0.0104243749853411
chr1A-473893524	1	473893524	0.492873415272154	0.0671140939597316	0.0106195473256583	0.0139366071431731	0.970983220526187	0.0104243749853411
chr1A-4740229	1	4740229	0.980305277788434	0.187919463087248	0.0106195473256583	0.0106238387752059	0.998669618299706	-0.0104243750112964
chr1A-4740242	1	4740242	0.980305279359383	0.187919463087248	0.0106195473256583	0.0106238387751806	0.998669618299706	0.0280023406255092
chr1A-4740261	1	4740261	0.679056923595324	0.174496644295302	0.0106195473256583	0.0118258002849844	0.986452681871924	-0.0280023405969106
chr1A-4740280	1	4740280	0.980305277788434	0.187919463087248	0.0106195473256583	0.0106238387752059	0.998669618299706	-0.0280023405969106
chr1A-4740286	1	4740286	0.980305277788434	0.187919463087248	0.0106195473256583	0.0106238387752059	0.998669618299706	0.0280023406255092
chr1A-4740484	1	4740484	0.993593979867942	0.174496644295302	0.0106195473256583	0.0106200012685266	0.998704947963862	0.0280023406255092
chr1A-474180120	1	474180120	0.401496950635149	0.0738255033557047	0.0106195473256583	0.0155884850302651	0.951176481269481	-0.0280023405969106
chr1A-474192439	1	474192439	0.401496950635149	0.0738255033557047	0.0106195473256583	0.0155884850302651	0.951176481269481	0.0280023406255092
chr1A-474199142	1	474199142	0.810329855495647	0.0671140939597315	0.0106195473256583	0.0110252512476372	0.995100081957571	-0.0280023405969106
chr1A-474199516	1	474199516	0.810329855495647	0.0671140939597315	0.0106195473256583	0.0110252512476372	0.995100081957571	0.0280023406255092
chr1A-474200369	1	474200369	0.992531691075197	0.402684563758389	0.0106195473256583	0.0106201643072833	0.998704947963862	-0.0280023405969106
chr1A-474259432	1	474259432	0.626119072237025	0.322147651006711	0.0106195473256583	0.0122924585386857	0.983960585631169	-0.0280023405969106
chr1A-474259616	1	474259616	0.341857383651507	0.0738255033557047	0.0106195473256583	0.0170022889910112	0.946856339213508	0.0280023406255092
chr1A-474259622	1	474259622	0.288846926883089	0.0805369127516778	0.0106195473256583	0.0185737091372845	0.946856339213508	-0.0280023405969106
chr1A-474261051	1	474261051	0.947206989281162	0.395973154362416	0.0106195473256583	0.010650422491124	0.997893336525987	0.0280023406255092
chr1A-474261102	1	474261102	0.626119072118056	0.322147651006711	0.0106195473256583	0.0122924585386949	0.983960585631169	0.0280023406255092
chr1A-474317206	1	474317206	0.34014240560247	0.302013422818792	0.0106195473256583	0.0170479421842415	0.946856339213508	-0.0280023405969106
chr1A-474317272	1	474317272	0.947206989281162	0.395973154362416	0.0106195473256583	0.010650422491124	0.997893336525987	-0.0280023405969106
chr1A-474317313	1	474317313	0.626119072237025	0.322147651006711	0.0106195473256583	0.0122924585386857	0.983960585631169	-0.0280023405969106
chr1A-474525784	1	474525784	0.626119072237025	0.322147651006711	0.0106195473256583	0.0122924585386857	0.983960585631169	-0.0280023405969106
chr1A-474531036	1	474531036	0.513008423921204	0.355704697986577	0.0106195473256583	0.0136376201057249	0.972674874024117	-0.0280023405969106
chr1A-474531042	1	474531042	0.545808922005126	0.0604026845637584	0.0106195473256583	0.0131923824681589	0.972674874024117	0.0280023406255092
chr1A-474531043	1	474531043	0.294185774496791	0.295302013422819	0.0106195473256583	0.0183989340712201	0.946856339213508	-0.0280023405969106
chr1A-474573201	1	474573201	0.422781671061871	0.0604026845637584	0.0106195473256583	0.0151549486628257	0.954749014534762	0.0280023406255092
chr1A-474578070	1	474578070	0.37192985594215	0.342281879194631	0.0106195473256583	0.016249528107814	0.946856339213508	-0.0280023405969106
chr1A-474578944	1	474578944	0.850502611786867	0.416107382550336	0.0106195473256583	0.0108697362036584	0.996032092209579	0.0104243749853411
chr1A-474579073	1	474579073	0.690597967224079	0.422818791946309	0.0106195473256583	0.011735904752484	0.987781978550332	0.0104243749853411
chr1A-474582274	1	474582274	0.382432400949703	0.315436241610738	0.0106195473256583	0.0160063625376666	0.947233441599942	0.0104243749853411
chr1A-474582285	1	474582285	0.382432401895155	0.315436241610738	0.0106195473256583	0.0160063625376781	0.947233441599942	0.0104243749853411
chr1A-474582487	1	474582487	0.422781671061871	0.0604026845637584	0.0106195473256583	0.0151549486628257	0.954749014534762	-0.0104243750112964
chr1A-474636274	1	474636274	0.422781671061871	0.0604026845637584	0.0106195473256583	0.0151549486628257	0.954749014534762	0.0104243749853411
chr1A-474636278	1	474636278	0.422781671061871	0.0604026845637584	0.0106195473256583	0.0151549486628257	0.954749014534762	0.0104243749853411
chr1A-474710566	1	474710566	0.3535808143438	0.0671140939597316	0.0106195473256583	0.016698349542852	0.946856339213508	0.0104243749853411
chr1A-474710640	1	474710640	0.777487854768672	0.38255033557047	0.0106195473256583	0.0111820780474345	0.992678168142869	-0.0196134391151985
chr1A-474710662	1	474710662	0.353580814547035	0.0671140939597315	0.0106195473256583	0.016698349542839	0.946856339213508	-0.0196134391151985
chr1A-474710688	1	474710688	0.777487854768672	0.38255033557047	0.0106195473256583	0.0111820780474345	0.992678168142869	-0.0104243750112964
chr1A-474710701	1	474710701	0.384787723419038	0.315436241610738	0.0106195473256583	0.0159531289600173	0.947596060772372	-0.0104243750112964
chr1A-474731998	1	474731998	0.853375396100665	0.369127516778524	0.0106195473256583	0.010860102820844	0.996032092209579	0.0104243749853411
chr1A-474732292	1	474732292	0.3535808143438	0.0671140939597316	0.0106195473256583	0.016698349542852	0.946856339213508	0.0280023406255092
chr1A-474732304	1	474732304	0.353580814547035	0.0671140939597315	0.0106195473256583	0.016698349542839	0.946856339213508	-0.0104243750112964
chr1A-474732637	1	474732637	0.353580814547035	0.0671140939597315	0.0106195473256583	0.016698349542839	0.946856339213508	-0.0104243750112964
chr1A-474732698	1	474732698	0.3535808143438	0.0671140939597316	0.0106195473256583	0.016698349542852	0.946856339213508	-0.0104243750112964
chr1A-474780388	1	474780388	0.353580814547035	0.0671140939597315	0.0106195473256583	0.016698349542839	0.946856339213508	-0.0104243750112964
chr1A-474780459	1	474780459	0.927073424803187	0.395973154362416	0.0106195473256583	0.0106785418703299	0.997893336525987	-0.0104243750112964
chr1A-474780473	1	474780473	0.992531691075197	0.402684563758389	0.0106195473256583	0.0106201643072833	0.998704947963862	0.0104243749853411
chr1A-474780544	1	474780544	0.927073424803187	0.395973154362416	0.0106195473256583	0.0106785418703299	0.997893336525987	-0.0104243750112964
chr1A-474807061	1	474807061	0.422781670899104	0.0604026845637584	0.0106195473256583	0.0151549486628352	0.954749014534762	-0.0104243750112964
chr1A-474807076	1	474807076	0.954972096089346	0.402684563758389	0.0106195473256583	0.0106419988057024	0.997893336525987	-0.0104243750112964
chr1A-474807114	1	474807114	0.954972096089346	0.402684563758389	0.0106195473256583	0.0106419988057024	0.997893336525987	0.0104243749853411
chr1A-474807176	1	474807176	0.687736971422207	0.342281879194631	0.0106195473256583	0.0117578118897744	0.986452681871924	-0.0104243750112964
chr1A-474807311	1	474807311	0.3535808143438	0.0671140939597316	0.0106195473256583	0.016698349542852	0.946856339213508	-0.0104243750112964
chr1A-474807338	1	474807338	0.422781670899104	0.0604026845637584	0.0106195473256583	0.0151549486628352	0.954749014534762	0.0104243749853411
chr1A-474807365	1	474807365	0.422781670899104	0.0604026845637584	0.0106195473256583	0.0151549486628352	0.954749014534762	-0.0104243750112964
chr1A-474811820	1	474811820	0.422781670899104	0.0604026845637584	0.0106195473256583	0.0151549486628352	0.954749014534762	0.0104243749853411
chr1A-474811832	1	474811832	0.687736974164572	0.342281879194631	0.0106195473256583	0.0117578118897905	0.986452681871924	0.0104243749853411
chr1A-474855098	1	474855098	0.422781670899104	0.0604026845637584	0.0106195473256583	0.0151549486628352	0.954749014534762	0.0104243749853411
chr1A-474855144	1	474855144	0.353580814547035	0.0671140939597315	0.0106195473256583	0.016698349542839	0.946856339213508	-0.0104243750112964
chr1A-475165196	1	475165196	0.358687385952208	0.369127516778524	0.0106195473256583	0.0165702471461215	0.946856339213508	0.0104243749853411
chr1A-475165207	1	475165207	0.79824544648509	0.315436241610738	0.0106195473256583	0.011079784157773	0.993808659764467	0.0104243749853411
chr1A-475167014	1	475167014	0.772533245498659	0.436241610738255	0.0106195473256583	0.0112081333324446	0.990714457720617	0.0104243749853411
chr1A-475167063	1	475167063	0.355861534665847	0.0671140939597316	0.0106195473256583	0.016640822478995	0.946856339213508	-0.0280023405969106
chr1A-475167076	1	475167076	0.355861534665847	0.0671140939597316	0.0106195473256583	0.016640822478995	0.946856339213508	-0.0280023405969106
chr1A-475167115	1	475167115	0.782544346089286	0.429530201342282	0.0106195473256583	0.0111561429870767	0.992733666307146	-0.0280023405969106
chr1A-475167204	1	475167204	0.79824544648509	0.315436241610738	0.0106195473256583	0.011079784157773	0.993808659764467	-0.0280023405969106
[truncated: 239,908 more rows]
