# Supplementary material for: Exotic alleles contribute to heat tolerance in wheat under field conditions
Source: Commun Biol. 2023 Jan 9;6:21. doi: 10.1038/s42003-022-04325-5 (PMC9829678; doi:10.1038/s42003-022-04325-5)
Supplement: Supplementary file 6 — Supplementary Data 3 [file 42003_2022_4325_MOESM6_ESM.zip › source_data/fig_1b_source_data.csv]

Trait	Percentage_loss
YLD	-48.1
TGW	-22.9
GM2	-33.8
BM_PM	-51.1
HI	-0.7
SM2	-15.9
GSP	-27.7
GWSP	-44.1
Plant Height	-35.7
SPKLSP-1	-8.2
Infertile SPKLSP-1	26.8
DTA/DTH	-31.2
DTM	-30.6
