# Supplementary material for: Exotic alleles contribute to heat tolerance in wheat under field conditions
Source: Commun Biol. 2023 Jan 9;6:21. doi: 10.1038/s42003-022-04325-5 (PMC9829678; doi:10.1038/s42003-022-04325-5)
Supplement: Supplementary file 6 — Supplementary Data 3 [file 42003_2022_4325_MOESM6_ESM.zip › source_data/fig_3b_yield_source_data.csv]

AAG	ACC	TCC	experiment
214.9383133	455.1851596	433.1076813	Heat Stress
296.8605132	302.9302055	438.1787449	Heat Stress
235.4395424	333.1645575	417.5983861	Heat Stress
154.4604288	331.5205793	424.3258541	Heat Stress
182.7820549	373.3637488	430.909215	Heat Stress
273.5387435	259.4813543	437.1813732	Heat Stress
172.8906224	383.5641661	416.6504002	Heat Stress
191.5248744	296.792152	496.4190236	Heat Stress
250.203849	159.4431935	451.4322968	Heat Stress
141.3551492	397.6898915	273.9835259	Heat Stress
205.9655379	254.1143213	339.0935697	Heat Stress
297.1946515	213.3427796	470.5418275	Heat Stress
290.0434225	356.3656674	369.6700578	Heat Stress
267.5067012	389.1874401	291.0883692	Heat Stress
220.4944116	394.1551739	493.7966347	Heat Stress
330.3883898		459.1524848	Heat Stress
216.0330474		253.7944937	Heat Stress
256.7875513		404.807767	Heat Stress
359.6745538		450.9012558	Heat Stress
339.8533862		450.8310767	Heat Stress
274.4773845		332.895234	Heat Stress
300.5544967		390.1068526	Heat Stress
283.2818885		405.4951714	Heat Stress
323.1745427		405.781921	Heat Stress
306.4897153		447.8964233	Heat Stress
186.8309005		462.4109795	Heat Stress
186.6696276		421.2344531	Heat Stress
183.2118735		427.6727078	Heat Stress
128.9917431		435.9793964	Heat Stress
181.5093451		410.8535579	Heat Stress
139.8633196			Heat Stress
163.8396199			Heat Stress
332.9750086			Heat Stress
165.5186784			Heat Stress
385.3081972			Heat Stress
220.8235522			Heat Stress
276.4000129			Heat Stress
182.814219			Heat Stress
379.0190399			Heat Stress
286.483996			Heat Stress
265.8799669			Heat Stress
302.735238			Heat Stress
273.2307553			Heat Stress
276.6914964			Heat Stress
314.0479484			Heat Stress
312.2115841			Heat Stress
189.6337423			Heat Stress
252.1527693			Heat Stress
208.7269229			Heat Stress
405.5322817			Heat Stress
263.6170037			Heat Stress
169.7105891			Heat Stress
363.3198038			Heat Stress
230.8840627			Heat Stress
268.8443955			Heat Stress
327.0363649			Heat Stress
290.8926952			Heat Stress
261.2218087			Heat Stress
127.7520317			Heat Stress
301.6139358			Heat Stress
201.7423097			Heat Stress
319.4314671			Heat Stress
279.1740539			Heat Stress
239.8406929			Heat Stress
202.6152391			Heat Stress
213.343225			Heat Stress
250.1697514			Heat Stress
212.8801952			Heat Stress
229.9982729			Heat Stress
296.0324704			Heat Stress
383.9691594			Heat Stress
252.4378291			Heat Stress
332.4613027			Heat Stress
401.8192438			Heat Stress
250.2921316			Heat Stress
325.3142898			Heat Stress
190.6337706			Heat Stress
280.9216356			Heat Stress
272.1289448			Heat Stress
323.9285365			Heat Stress
330.7406715			Heat Stress
374.5510603			Heat Stress
362.59473			Heat Stress
306.604375			Heat Stress
286.1103968			Heat Stress
255.3961907			Heat Stress
306.3726864			Heat Stress
527.1285481	539.9864472	585.571525	Yield Potential
503.8847993	602.8943485	590.7545148	Yield Potential
601.1250587	637.5821481	625.7564144	Yield Potential
616.8547412	590.8709896	614.4882016	Yield Potential
586.7167752	580.6791827	644.7322891	Yield Potential
597.4843481	571.9173507	599.8554719	Yield Potential
569.0109766	612.3098838	615.5146172	Yield Potential
484.5498518	620.0560864	557.3718896	Yield Potential
613.2972123	567.782021	620.1678265	Yield Potential
585.5915301	623.3535545	602.5445262	Yield Potential
650.8182705	606.8278149	592.4821543	Yield Potential
531.3609069	554.1669555	521.7043139	Yield Potential
606.4414549	614.1875495	551.028693	Yield Potential
575.4970789	561.6417544	596.5307143	Yield Potential
588.97176	582.4566728	621.7785017	Yield Potential
591.2275806		576.2048903	Yield Potential
705.2299656		561.8271359	Yield Potential
683.2829889		550.0831558	Yield Potential
536.6511825		585.5186653	Yield Potential
685.5685794		569.2638712	Yield Potential
580.7904101		588.7829568	Yield Potential
561.9468026		564.344767	Yield Potential
582.5217224		590.9845992	Yield Potential
638.3686695		575.3532525	Yield Potential
605.0281267		591.5794295	Yield Potential
558.4888714		546.1910297	Yield Potential
626.1360378		597.4213736	Yield Potential
584.2967618		558.2258373	Yield Potential
595.6939772		616.9789239	Yield Potential
594.5210315		590.033866	Yield Potential
625.2314898			Yield Potential
499.1792674			Yield Potential
623.3803796			Yield Potential
594.7671003			Yield Potential
615.2322548			Yield Potential
625.8226975			Yield Potential
622.4344742			Yield Potential
628.9033781			Yield Potential
621.7027521			Yield Potential
495.3587485			Yield Potential
581.5122744			Yield Potential
591.2599682			Yield Potential
639.3217932			Yield Potential
525.0701418			Yield Potential
603.9250205			Yield Potential
553.587357			Yield Potential
540.8343742			Yield Potential
615.2428454			Yield Potential
601.3058598			Yield Potential
609.7858476			Yield Potential
495.7554221			Yield Potential
583.503137			Yield Potential
646.7870353			Yield Potential
629.2594758			Yield Potential
617.1189665			Yield Potential
588.7943502			Yield Potential
641.89376			Yield Potential
647.4814325			Yield Potential
588.9501478			Yield Potential
575.6603082			Yield Potential
589.536452			Yield Potential
565.8486178			Yield Potential
579.8026216			Yield Potential
612.7234817			Yield Potential
616.719156			Yield Potential
611.6053557			Yield Potential
640.5813282			Yield Potential
692.4405793			Yield Potential
592.5335827			Yield Potential
612.3689626			Yield Potential
638.4555857			Yield Potential
610.3350124			Yield Potential
653.0681843			Yield Potential
658.4741093			Yield Potential
612.1150149			Yield Potential
641.3434476			Yield Potential
623.0681158			Yield Potential
594.1238696			Yield Potential
618.8081132			Yield Potential
692.9354068			Yield Potential
657.961883			Yield Potential
642.1467841			Yield Potential
594.5463511			Yield Potential
559.9719031			Yield Potential
587.0353689			Yield Potential
557.8904019			Yield Potential
585.1997285			Yield Potential
