# Supplementary material for: Exotic alleles contribute to heat tolerance in wheat under field conditions
Source: Commun Biol. 2023 Jan 9;6:21. doi: 10.1038/s42003-022-04325-5 (PMC9829678; doi:10.1038/s42003-022-04325-5)
Supplement: Supplementary file 6 — Supplementary Data 3 [file 42003_2022_4325_MOESM6_ESM.zip › source_data/fig_3b_CT_source_data.csv]

AAG	ACC	TCC	experiment
32.13142954	30.05467667	29.34220415	Heat Stress
31.19420289	30.23392926	29.88286017	Heat Stress
32.39893491	30.86027602	30.13571592	Heat Stress
32.73976456	31.33686632	30.431402	Heat Stress
33.01552617	30.3844845	30.3118065	Heat Stress
31.96412992	30.8206926	29.5511586	Heat Stress
33.28866472	31.12649545	30.25689054	Heat Stress
34.85624419	32.22046578	29.30685003	Heat Stress
32.37176994	33.14201448	29.98327063	Heat Stress
33.32801264	30.6753109	30.72941346	Heat Stress
32.26872519	31.21825906	29.9239117	Heat Stress
31.29479029	32.68060934	29.17309941	Heat Stress
30.41520747	29.92492176	30.2003619	Heat Stress
32.264539	30.13391898	31.53033522	Heat Stress
32.88869768	30.87333763	29.65625715	Heat Stress
31.42544929		29.4915709	Heat Stress
32.06863099		30.48843929	Heat Stress
32.33142032		29.23225368	Heat Stress
30.45728338		29.94902616	Heat Stress
30.58606023		29.70517395	Heat Stress
31.53859638		30.44837836	Heat Stress
31.95148864		30.32562677	Heat Stress
31.26342541		29.1549411	Heat Stress
30.53147477		29.89718945	Heat Stress
31.60859959		29.41621244	Heat Stress
31.2231011		28.97877664	Heat Stress
31.63260359		29.77232469	Heat Stress
31.59617522		30.0153164	Heat Stress
33.12826402		29.56198859	Heat Stress
32.29243226		29.37678492	Heat Stress
31.38362908			Heat Stress
31.32375051			Heat Stress
31.13646195			Heat Stress
34.19907775			Heat Stress
30.95552432			Heat Stress
32.1138872			Heat Stress
31.81537655			Heat Stress
33.12204058			Heat Stress
30.48098415			Heat Stress
32.4042476			Heat Stress
31.89610148			Heat Stress
31.06260683			Heat Stress
31.56176039			Heat Stress
31.37697022			Heat Stress
31.35703982			Heat Stress
30.57366436			Heat Stress
32.6562232			Heat Stress
32.32148146			Heat Stress
32.61041242			Heat Stress
29.971314			Heat Stress
31.21392066			Heat Stress
31.84581817			Heat Stress
30.50020563			Heat Stress
32.71478848			Heat Stress
31.52903204			Heat Stress
30.39316514			Heat Stress
30.91355005			Heat Stress
32.3151119			Heat Stress
33.46097287			Heat Stress
31.16674475			Heat Stress
32.0752933			Heat Stress
31.80061477			Heat Stress
32.03225789			Heat Stress
32.88676821			Heat Stress
33.13808078			Heat Stress
33.39216586			Heat Stress
32.73111434			Heat Stress
33.50039127			Heat Stress
32.49431621			Heat Stress
31.28062778			Heat Stress
30.9274481			Heat Stress
32.29479609			Heat Stress
31.02433434			Heat Stress
30.33488892			Heat Stress
32.33641672			Heat Stress
31.59803636			Heat Stress
33.50931935			Heat Stress
31.48440688			Heat Stress
31.95943462			Heat Stress
31.00520775			Heat Stress
32.12836336			Heat Stress
30.00909982			Heat Stress
29.98229499			Heat Stress
31.59308413			Heat Stress
32.25342771			Heat Stress
31.35193431			Heat Stress
30.50381028			Heat Stress
25.79866203	25.83682232	26.71941996	Yield Potential
26.38200343	25.69613512	25.81720736	Yield Potential
26.48386344	26.01696091	26.00687708	Yield Potential
26.08792773	25.95434258	26.0625804	Yield Potential
26.24613948	25.75369918	25.77573177	Yield Potential
26.58210805	25.66971033	26.16272413	Yield Potential
26.09433105	26.75204444	25.73366919	Yield Potential
26.44488564	26.54207322	26.09857987	Yield Potential
26.79627319	25.94741375	25.66291862	Yield Potential
26.07563049	25.61669382	25.74179778	Yield Potential
26.14319208	25.75885519	25.79698734	Yield Potential
26.13175818	25.85802061	25.7957643	Yield Potential
26.22173065	26.18886099	26.23879877	Yield Potential
25.72502683	25.85427895	26.08439432	Yield Potential
25.74874906	26.01128743	25.86184452	Yield Potential
26.32904871		25.77469903	Yield Potential
25.99261151		25.9548581	Yield Potential
26.1946167		26.47263113	Yield Potential
26.45059868		26.29830563	Yield Potential
26.00406376		25.83789819	Yield Potential
26.17452559		25.82276073	Yield Potential
26.2733912		25.73405633	Yield Potential
26.29638202		25.83631409	Yield Potential
25.7485181		25.80011192	Yield Potential
25.65903456		25.7012021	Yield Potential
25.70527826		25.79048802	Yield Potential
26.12909089		25.790873	Yield Potential
25.98206782		25.83673545	Yield Potential
25.91235943		25.90315951	Yield Potential
25.56304351		25.8506847	Yield Potential
25.99149216			Yield Potential
25.74735382			Yield Potential
26.13735198			Yield Potential
25.66817182			Yield Potential
26.13056819			Yield Potential
25.71187163			Yield Potential
26.0212569			Yield Potential
26.06405879			Yield Potential
26.11535077			Yield Potential
25.58494934			Yield Potential
25.74544609			Yield Potential
25.94060382			Yield Potential
25.87192722			Yield Potential
25.90419698			Yield Potential
25.94159731			Yield Potential
25.8087734			Yield Potential
25.84763171			Yield Potential
26.10104019			Yield Potential
26.11811373			Yield Potential
26.259029			Yield Potential
25.69763555			Yield Potential
26.13674153			Yield Potential
26.01042892			Yield Potential
25.84161464			Yield Potential
26.01021204			Yield Potential
26.08433499			Yield Potential
25.78927264			Yield Potential
25.59094017			Yield Potential
25.66544666			Yield Potential
25.89825773			Yield Potential
26.05472341			Yield Potential
25.79694448			Yield Potential
25.96042732			Yield Potential
26.07736009			Yield Potential
25.8540254			Yield Potential
26.28838323			Yield Potential
25.97946578			Yield Potential
26.12160784			Yield Potential
26.09946265			Yield Potential
26.39802563			Yield Potential
26.51559698			Yield Potential
26.21435881			Yield Potential
25.9811168			Yield Potential
25.84676073			Yield Potential
26.30350269			Yield Potential
25.89735856			Yield Potential
25.50951628			Yield Potential
26.0212913			Yield Potential
25.70388821			Yield Potential
26.40265785			Yield Potential
25.97112164			Yield Potential
26.06666286			Yield Potential
25.96398873			Yield Potential
26.36870864			Yield Potential
25.80937266			Yield Potential
25.88756198			Yield Potential
26.40045463			Yield Potential
25.93342497			Yield Potential
25.99212632			Yield Potential
